# Supplementary material for: Sunflower centromeres consist of a centromere-specific LINE and a chromosome-specific tandem repeat
Source: Front Plant Sci. 2015 Oct 31;6:912. doi: 10.3389/fpls.2015.00912 (PMC4628103; doi:10.3389/fpls.2015.00912)
Supplement: Supplementary Data Sheet 1 — A FASTA file containing HaCENH3CLs. [file DataSheet1.FASTA]

>CL1Contig1
TAACAATTAACAGAATTAAGTCAGATTACTGTGCAAATTATCCAAGTTGGCGAAACAGAGGTTGGCGAAACACATTCTGTTTCGTCAACCACCCTTTGGCGAAACACAAATTCTATTTCGTTGACAACCCTTGGCG
>CL1Contig2
TTCATGCGTCGCGTCTTTGATTACACAGTTTAATCTAACGTGGATATGAATTTAATTGCCACTGTTTACATACTTAACATATTAACATCGTTATCAAGCTTAATAGGTTTAGCAGAGTTTGTGGCT
>CL1Contig3
AAGTCCGTTACTCACGACCTAGGATACATTGCACATGATTCGACGTAAGTGTTTGCAAGAAATTAGGGTTTGCAAATCATTGATGTCTAAACAGTTGTGATTCGTGTGATAATTGTGTGCAGGATGATATGACATAGATAGCTCATACATACAGCGTCTTGCGG
>CL1Contig4
ATGTGATACAACTTGAGTTATGTGATTAAGAAACTGATTGGTTTTGGTAACCATGCTAGGATTTGATTGATCAAACTTGGATACATAGATAAACATACCGATCAAACCGAGGTGAGTTCACACTTTCAACAAGGCATGGGATTCTCGGTGGTTTGGGA
>CL1Contig5
TGGTACGTAGTGAATACATAGGTTAAGCGCGGGCGTCCTTCCCAATCCGAGGATGGAGGTTAGTAGTCGAGTAGTGGTGTGTGTACAGGTTTCGTCATAGCTATTAAATCCCATTCCCAACTCCCCGGGA
>CL1Contig6
ATCCTACCCACGGAGGATGGTCGTAATTACCGTTTAGTTCATTTACCCATTCCCAACCCTTGGGAATCCCATGCCTTGGAAAGAGTGTGAACTCACCTCGGTTTGCTCGGTATGTCACATTTCACTATTCGTTCCAAATGGATCAACCA
>CL1Contig7
AGTTCAAAACCCTGCATGAGGAACATCATGCTACTGTATGTTACTGTATATCACTGTATGTTACTGAATGTTACTGGCTGTATGTAAGAACAATCTATGTCCTGTCATTCTGCACACAATTATCACACGGAACACAGTTGTTTGGACATCAAGGAATTGTGAACCCTAATTGAACGTAAACACTTACATCGAGTTTATGTGT
>CL1Contig8
CTGAGTTTGTCGATGCTATACGTATGAATAAGTGAATAAGTGTTCTGAGTTTATGGCAAACACCAGTGTTAAAGCTTACTGTATATTTATGCTACTGTATGTAACTGGATGATCCTGTATGTGTGAACAATCTTCTCATATCATTCTGTACACAATTAACACACAGAACACAGTTACTTGGATACCAAAGACTTGTAAACCCTAATTGTACGTAAAACACTCACATCAAGCTTATGTGCAATGTATCCTAGGTCGTGTGTAACGGACTTAGACAGTTAATTAACCCTAGAAGCAATAACATACCGAGCAAACCAAGGTGAGTTCACACAGCCAAGGCATGGGGTTCCCAGGGTGGGAATGGGATTTGATTATTTACTTGTACTTACCTGGATAATGGAAATTAGTGATATGATCCTCGGGTGAGGAAGGTTATTGATAAGATACTACTAGACTAGTGATACTAATAGAACTGATCTTCGCATACACGCCAGGGTTGGCTGCGATAATATGACTAATCTTCGCACACATGCCTAGGAAGGCTGCGAACTATACACTAAACTTCGCACAGGTGCCGGGTGGCCGCGATACAAACTAATACGACACATGACTTAATGAACGAACACCAGGCTTACTATACTATTACGATTACTGAACTATTAACTGTGAACTCGCTCAACTTTGTTGTTGACTCGTTGTTACATGCCTTGCAGGTCGTTAGGTATTTCAGGAGCTTGCACGAGGAGGCGTGGACGTTGTGGGACATGGACTGTTGAGTTCCATGTTAAACTT
>CL1Contig9
TCCCGTTAGTCTGCTGTTGTTAGTGTGTGAATCCTGTTAGTGTGTTAACTTGGTGAAATATGTAACTGCCTGTTAATATTGTCAAGCATGAATTGTACGGTTAAAACTTACCTTGACTGTTGATGAGTTACTGAATTAGAACAAACTGAGAAAGCCTT
>CL1Contig10
ACGTGCACACTGTTTTGGACTTGCATGATGTTACGAGCCCAACTATTTGGGCCGCATACTTGGACTTTGCTTACTTACGTAGATGTTGGATGTGTATGTGCACTGTTGATTAACTGAAGTATTTATACGTGTGTGCCATGATAAATACGTGTATGCAAATGTGT
>CL1Contig11
TACCCCTTTGACGAATCAAAACCTGTTTCGTCAATTACCTTTGCCGAAATTAAAGTACAGTTTCGTCAATATCATCACATTAACAAAATAATGATTTCTTAATAAATTCAGTTGACACCCT
>CL1Contig12
GCACAAGTATGAATATGACTGTAACGTGTTGCCATGATCGATACGTGTTCGTAGCCTGCTTAGCTTATGTGTAAAACTTACGTGCACTATTTGAACCTAGACCTGACTCGTATGGTAACCATGT
>CL1Contig13
TCGTCAACTCCTCTTTGGCGAAACAAACTCTCAGTTTCGCCAAGCTCCTATTTCGTCAAACATTCACCTTCGTCAAACATTCTAATTCGCCAAACATTCAGATTCGTTAAGCATTCTGATTCGTCAACATCCTGATTCGTCAAGCCGTCA
>CL1Contig14
ATCCCGTACACTTTGTGATTCCGATTGTATGTGAAACTTTATCAACCTGAACTGACATGTATACATGCATACTTTAGGCTTTGATTGATTATTTGCGAGCTTATAGTTTATCATACCGAGCAAGCCAAGGTGAGTTCA
>CL1Contig15
ACCACGTATTGGTGGCCTAGCATGAAGGCCCACATCGCTACTTACGTCGGCAAGTGTTTGACATGTGCAAAGGTCAAAGTGGAATATCAGAAACCAGCGGGCCTACTTCAGCAACCTAAGATACCGCATCACGTAAAACCTACGTGAACGGATACTCACTACTGCCTCGGTTGTGTCAGGCACTTACGTAAAACCTACGTAAACCCCCGCGTACCCCTATCCTCGGTTGTGAAGGATACTTACGTAAAACCTACGTAAACCCCCACGTACCCCTATCCTCGGTTGTGAAGGATACTTACGTAAAACCTACGTAAACTTGTACGTATTACTGTTCTCGGGATG
>CL1Contig16
ACCTGTTTATGTGGTGCATGATGTTAGCTGCCAAGCAATATGTGATATAGAATTGCATGCAAACTGTTATGATCTTGAACTGATTACTTGTGAACACATACTTAGCATACCGAGCAAACCAAGGTGAGTTCACACTCT
>CL1Contig17
AACACTCCCCGACGTTTCCGCCACGATTTGATGTTTTACGTGGTCGGGGTGTGACATCTTAGGCATGTGTGTGAAGATTAGTGTTTGTATCGGGGCCTCCTAGGCATGTGTGCGAAGATTAGTGGGGGCTTCCCA
>CL1Contig18
TCCGTCAAAGGGTAGTTGACGAAACACAAGTGTTTCGTCAAACATGTGTTTCGCCAACCTGGAAAATTTGCACAGTAAACTGAGTTAATTATGTTAAATGTTAACTGGATTATTTTAACTGCTGTTAAGTATTATACAATACTTGTATGATTATGATTACGTACAACGTGCTACTTGATGATCATTGTTGATGCTTATACGTGAGCTGTACGAATGCA
>CL1Contig19
ACAAATAGTCTAGTAAATATAATCATGGGAAGCCCCCACTAATAGTACATACAGCATGGGAAGCCCCCACTAATTGAACACACGAATGGCTTAGTTAATAACGCCTAGTTATGCAACG
>CL1Contig20
TGCCGGTCCATTGGGGATTGGCGGTGGTTGATAGGTGTCGGCCACTAGGGCGTTATTGTGATGTTTGTTTCTTGCTAGATCAGTTGAGGTTTCGACGAAACAAAAGGTGTGTTTCGCCAAAGGGGATCTTGACGAAACAGAAAGTGTTTCGCCAAGGATATGTCGGCGAATTAGAGGGGGTGTTTCGCCAAGGGTAGTTGGCGAAACAGAATGTGTCTCGGCAATTATGTGTTTCGCCAATTTGAATACTTTGCACAGTAATCTGATTTAACTCTATTAAAAGTTAACTGAAATGTTTAACTGCTGTTAAGTGAT
>CL1Contig21
AGTTAATTCATATGCATCGGATAATACATCATACGACGGAGTAATTCGGAACCTTTAGGGTTACCGCACACACAATGAGCTTATATATACGGTTAACACAATCCA
>CL1Contig22
CGCAACCTGAGGCAGTGATGTGTACAAGTATACGTAGGTTTTACGTATGTATCCTGCGCATCCGAGGACGATGGTAGATAGTCTAGTAACAGTGTAAGTACAAATCTATTCCTTCAATCCCATTCCCAACCCCGGGAATCCCATGCCTTGGTAAGAGTGTGAACTCACCTTGGTTTGCTCGGTATGTTATTGCTTCTAGTGTTAATTAATGGTTAGGTCCGTTACACACGACCTAAGGTACATTGCACATAAACTCGATGTAAGTGTTTACGTTCAATTAGGGTTTACAATTCCTTGATGTCCAAACAACTGTGATTCGTGTGATAATTGTGTACAGAATGACATGAGATAGATTGTTCACACATACGGTATCATCCAGCAACATACAATAACATACAGTTATATACAGTAATGAACAGTAGCATGCAAGTATATACAGAAGCATACAGTTAGCTTTATTACTGGTGTTTGCCATAACTCAGAACACT
>CL1Contig23
TCGGTCCAACATAGGGTCATTAAACTCGGTCCACTATCAAATCATTAAACTCGGTCCACTATCTAACCATTAAACTCGGTCCACTATCTAACCATTAAACTCGGACCAAGTATATTTATCAAACTCGGACAACATCCAATCCATTAAACTCGGACAACATCCA
>CL1Contig24
TGGAGCTTGCACAGGGAGGAGCAGGTCGTTGTGGGACATGGATCGTAGATGCCATGTTAAACGTTTAAACATTTGAACTTATGATTCACTTTGGGTTTACATACTTATGCTTCCGCTACTCAAATTATGTTTTGTTTGGTTTGAACATCAATTGTATTGAATTGGGTTT
>CL1Contig25
TAGGGGGCACAGAATCTCCTTGCACAAATATAGCAAACCCTAAACACCCACACCCTTTTTCTCTAAACCGCGACAGCAGCCCCTAGAGTTCGAAGTCTTCCTTCCTCTTGCTTATCACGTCACTCTTTCCTCTCGTAAACAGGACATGCTTGATCAATTGGTAATAAAGTAGCTAGTCTTACCGAGCAAACCAAGGTGAGTTCACACTCTTACCAAGGCATGGGATTCCTGGGGTTTGGGAATGGGTTGAATGATGGG
>CL1Contig26
AGTTCATGTTCGTAATGTTTCGCATGCAACATATACCACAAAGTATGTTCGACCGTTAATAACATGCATCACACGTCAGTTAATCATAATCATACAATCCACGTTTCACATAAAGGCTTACTTCAATTTATTCGAACCA
>CL1Contig27
TGATAATGTACGTTACTGGGTGATGTTGTATGCATGAACGATATTTATTATAGCACTCTGTACACGATAGTCACACCGAACACGATTGCTTGGATATCAAAGACTTATAAACCCTAATTGTCTACAAACTCTTACATCGTATCATGTGCAATGAATCCTAGGTCGTGTGTAACGGACTAAGACATTTAATAAACCCTA
>CL1Contig28
TGGGCCGGGTTGGTTTCCAATCGCACAACCCGGCGTGAGTCGCACAAGATGTGCTAGACGCACAACAGGTTGGGCCAAGTATTATTGGGCTTTCACTTGGATCGCACAAGCTTGATTATGCTATGTACTTAACTGTTAACGTGTTTGCCATGATCAATACGTGTTCGAGACTTGTTAGCTTGTGTGTAAACATACGTGCATTACCTGAACCTAAACCTGACTCGTATGATAACCATGTTAGGACGTGGTTGACCCCTCTTAGCTCAAGTAACCTTTTCGTGT
>CL1Contig29
AGGCAGGTTTCAATGTTGTCATCCTTCCCAAGGAGGATGGAGGTACGTACTCTACCTAAGGAGAATACGCAGGTTATCAATGTTATTCCCTAACCCATTCCCAAACCACCGGGAATCCCATGCCTTGTAGAAAGTGTGAACTCACCTTAGATTAGCTCGGCAGA
>CL1Contig30
AACAGGTCTAACAGAGTTAACATACCACAGAATTAACGTATCAACCAAGTTATCATTCTAACAGGGTTATATGACTGAACGGGGTTTGTAAGATTAATAGAGTTACTGAACTGATTACATAAACCAACATGGTTATTTACTTAACAAGGTTACTTATTTAACCGGGTTAATGAACTA
>CL1Contig31
TGTGTTTATGATGTGTGTTTATGATGTCAAGTTCAGCAACCTGTATGAGAAACTATATGATACTATACTGAATGATACCGCATGTATGAACAACCACTATCATATCAATTTATACACAAATATCACACGGATCACAATTGCTTGATATCAT
>CL1Contig32
AGCGTGGTCGAAAGATGACATTTGGTTCGAAGCATAACAATTGGTCCGAAAGATAACTGTGATAACTAATATGTCGAAAGATAACAGTTGGGTCGAAAGATAATGGGGGGTTATAAACATACTTTGAATGATGGAATGTATGCTTGATTTATTTGGCATGCCATGCTTGGTGATGAATGTTAACATTTGTATTCGTGTACACTAGCTGATGATTAAATGTGAAATGATACGTGTTGTGCCGGTATCTTTAAATACTTAATTAGCTTAACTCAGTGGCTCTGATACCACCTTATTTCTGTCACGGCCCCCGACCCGGTTTGACTCGTTTCAGGAGCCACGGGACAGAAATCCCGT
>CL1Contig33
ACCCAGTTAACTTCAACATAATTAAATTAAGGTTACTGTGCAAATTATCCAAGTTGGCGAATCACAGGTTGGCGAAACATGTTTTGGCGAAACACTATATGTTTCGTCGTTTGATCCTTTGACG
>CL1Contig34
TACACAGAAAGGTCAATCAAGCTATATTATAGTCAACCACGTCCTAACATAAGTGTACCATACAAGTCAGGTTCGTATTTAGGTAGTGCACGTAAGGTTTTCTACACGTATACTAACAAGTTGTATACAAGTATTGATCATGGAATACACG
>CL1Contig35
CTCAAAGTCTGACTTTCAAACAGGGGAAACCCCCCCCCCCTACACTTGTCTGATATTGTGTAACTGTCTGATGCTGTGTAATTATCTGATGATGTGTAACTACCTGATATTGTGTAATGATCAA
>CL1Contig36
AAGGCCTTATGGCCTTAAACTCGGACAACACAACATCATTAAACTCGGTCCACAAGTGATCCATTAAACTCGGTCCAAAGGTGATCCATTATACTCGGTCCAAAGGTGATCCAT
>CL1Contig37
ACCAGTACTTTCATCACCACTAGACTACTTAACACCGTCCTCGGTTAGGGAAGGACGCCAGTGCTAAAACCTACGCAAAGCCTACGTACTATTATCCTCGGTTAGGGAAGGACGCCAGTGCTAAAACCCACGTAAAGCCTAAGTACTA
>CL1Contig38
AAGCACCTTATGACCTGAACTGTATGTGAAACCTGACCGACATGGACTGACTATGTGTAAATGCATACCACAAGCCTTGACTGATTGATTGATTGTTTACAAGCGTAGACTAATATACCGAGCAAACCAAGGTGAGTTCACACCCT
>CL1Contig39
TAAAATATAAATCCAAATCATAAATTCATAATTTTAACGACCAAACATAAGTTCCATAAGTTCATAAAGTTTATTTATTAGTCACGGGACATAACAGTCCCTATTCCACAACGACCTCCTCTGCGTGCAAGCTCCATAAGTACCTATCGACCTGCAAGGCATGTAACAACAAATCAACAACAAAGTTGAGCGAGTTCACAGTTGGTTGTTCAGTTAATGAGTTCGTATCAGAAATCGTAAGTTCGTTTCATAACCATGTATTACCCATTATCCTTGATTCCCAAACCTTTACGATATTTAGTGGGGGGCTGCCCATTATGTATGTTACTAGACTAGGCGT
>CL1Contig40
TGGTAAAACCAGTTAAACATAGTAACTCCGTTATGGCTGTAAAGAAGTTAATTCAGTTAGACATGTAACATTTCTAGTGTGTGAATCTTGTTCAGTGTGATAACTTGGTGAAGTATGTTAACCGCATGTTCTTCCTTGAATCGTATGAAGATGATTAACTGGTTGTAGTACTTAATGTTAACTGTTATACACACTATGTGACGAACTTTGCATGCGAAACCCTACAAACATGTACTGACTATGTGAAAATGCATTACCATAGGCCTTGACTGATTGATTGATTGTTTTCGAGCACGTAGATAGCAT
>CL1Contig41
TGGACTTGACTGTTTTAGATGATTTATGTGTTTGCCATGATCATTACGTGTTGCAATCTGTTAGCTTATGTGTAAACCATATGTGCACTACTTGAACCTAGACCTGACT
>CL1Contig42
ACGTGTTAATTGATGCAAATTGTTACATGTGTGGTTTGATACGTGAGTTGATAGAATGTAATTCTAACTGTTAATGGTAATCACAATAGGAACTAATTGACCAACTTGGAATACGTGCT
>CL1Contig43
ACGCCAATATATATAACTAGTCTAGTGCTTTACAACATGGGGTAGCCCCCACTGATTATGGTTTGGAAAACAAGGAAAGCTGATTAACATATAGTTGCAAACAAACTCATGGTTTTTGAAACTACTTTAAAACGAACACCAACTCTGAACTCGCTCAACTTTGTTGTTGACTCGT
>CL1Contig44
TGCTCAACATGATATCTTGTCTGAGTTCCATGAGCCATCGGTTGTCTGAGTTTTAGATTCCATACGTGATCCGAATTGTTGCAATATTACATACTCCGAGTTCTGTTTATACTTGAAAAGATTGAGTGTATTATGATGCCAAATTCAGAAACTGTATGAGGAACAAACATGCTACTATACCCTACTTGTATGTGATTATATGAGATTGTACATTACTGAACGATACCGTATGCATGAACAATCTGTATCACATCATTCTGTACACACTGAACGCACATAACACAAATGCTTGGTTATCCGTGTCTTGTAAACCCTACTTGAATGTGACACTTACATCGAATCATGTGAAATATATCCTAGGTCGTGTAACGGACTTAGACGATTAACAAAACCCTAGAAGCAATAACATACCGAGCAAACCAAGGTGAGTTCACACAGCCAAGGCATGGGTTCCCAGGGTGGGAATGGGTTGGATGATTATTTGT
>CL1Contig45
AACAACTTAACAGGCTCAATCATGATATAACATACATTCATACTCCATGTTCACAACGCACAAGTCGGACAGGGCCTTGCCCTTAAAACTCGGACAAGAAGTGAGGGGGGGGGGCTTCCCCTGTTTAAAAGTCGGACCAGCACATGGGGATTAAAAGTCGGATAAGGGGAATTAGGCCA
>CL1Contig46
ACGTAACTGATGTCGACGTAACTGACTTGTTTGACGAAACAGAATCTTGTTTCGTCAAGGGGTAGTTGACGAAACAGAGAGGGTGTTTCGCCAAGGGAAGTCGACGAGACAGAATCAGTTTCGCCA
>CL1Contig47
ACCGGCGAATCACCGGTTGACGGAACTTGGCTTTGGTTTCGTGGTTGACGAAATAGAAGGGGTGTTTCGCCAAGGGTAGTTGGTGAAACAGAATGTGTTTCGCCAAAAAGTATGTGTTTCGCCAAAAAGTATGTTTTGCCAAAGAGTGTGTTTCGCCAAATGTATAACCTGCCCA
>CL1Contig48
AACCTCGTTAAACCGGTTAAACGCCGTTAGACATGTTAATGATTAATATTGTTCGAACAAACTGAGAAAGCCTTGAATGTAAAGCTTGAGTTGCATGAATGTGATTAGCTACTTACGTGATACGTGATGTTAACTGTTAAACGCTTTGTGACATAGA
>CL1Contig49
TGACATAGATTGTTCATACATACAGTATCATCCAGTAACATACAGTAACATACAGTAATATACAGTAACATACAGTAGCATGCAAAGTGTTCCTCATACAGGGTTTTGAACTTAGCATTAT
>CL1Contig50
TACGTAAGTGCCCTTCCCAACCGAGGACAGTAGTACGTAGCGAGTACGTAGGTTAGCGCTGGTGTCCTTCCCAAACCGAGGACAGTTGTACGTAGGTTTTAGGTAGGTTTTAACACTGGTGTCCTTCCCAATCTGAGGACAATGGTACGTAGGTTTTAACATTGGTGTCATTCCCAAACCTAGGACAATGGTACGTAGGTTTTACGTAGGTTTTTAACACTGGTGTCCTTCCCAATCCGAGGATGGTGG
>CL1Contig51
GGAGCGTGACTGACCAGGATCAAGCCACCAATCATATAGAACAACGTATGTATTTGTATTCAAACCAAACCAATCCATATGAAAGGTGTTCCAAAACATATGTATGTTATCACTGTTTAGCGGAAGCGT
>CL1Contig52
TTCCTTCTTTCCCAAACCATATTCATAATCAGTGGGGGCTTCCCCATGTGAACCACTGGTCTAGATGCATATATTGGTGTCCTTCCTAATCCGAGGACAGAGGTATGTACATGGGTACACAGGTTTATCGCAGGCTTCCT
>CL1Contig53
TCAAGCCACCAATCATATTGAACATAAGTATAGTTTCAATGTTTAGCGGAAGCATAAAGTAAACCCAATCATAAGGTATAAGTTTTGAAATGTCATAATTGTTTAACAAAGCATCTGCAATCCATGTCCA
>CL1Contig54
AGCACTGTCAGTTTATTATTCCTGTTATACTTGTTTATTCTGGAAGCTTGTTATCTTTGCTTAATAAATTTAACCTGGTTAAGTCTGTTAACCCCCATCAAGCATGTTAATTGATTAACCATGTTAG
>CL1Contig55
ATGTATTGTACACAAGTAACGATCATAGCATGCACGTATAATTAAGGCAGTTCATCAACAGAACAGTCACGTAAACAAGTCCAATCAGTGTACACGTGTTTGTGGTCTCGAGTCGAGACCAGAAATCTCGAGTCGAGACT
>CL1Contig56
TCACCGTGTTTAACAGGGTCAACATGCTTAACATGATGGTATGATTTCGCAGAACTATTTAACTTATCCTGGTTATCACTTAACGCCATAAACATATGTAACAGGA
>CL1Contig57
CGAACATGGTTATTCAGTAACACAGTTAACAAGGTCGTCATGTTTAACAAGATCAGCATGCTTAACAATATAAACATGTTTCCGCATAACAAAACCCTAACCATGGGTACTACTTAGCACTGTTACATATGCACTTAACAATACTAGTCAATTGTCCG
>CL1Contig58
TACGTGTTCCAAACCAGGAGATCACGCAGTTTCAGTTTCAATCCTTTACCCATTCCCAACCCTTGGGATTCCCAACCCTTGGGAATCCCATGCCTTGTGGAAAGAGTGAACTCACCTTGGT
>CL1Contig59
ATGTCTATTGGACCGAGTTTAAAACATGATCAACCATGTTCGAATTTATATGCTGATTATATGTCTGAAGTTGTATGATGAATATATGTGCTATCCGAGTTCCGAACAGGGGAGACCCCCCCATACTTGTCTGAGTTTTTGTG
>CL1Contig60
TCCGAATTTAATATAATTAACATAATCCGAGTTTAATTGGACACATGATTGGGCCGAGTTTAGTGAAATGATTATTGTCCGAGTTTGTTATTACATTGGGCCCGAATTTAAAGAATGTATCAAGAGTCCAAGCTTATGTGTGTATCATGACAGTCTGAGTTTATTGTATGATTACATGTGCTATCTGAGTTTTGAACAGGGGAGACCCCCCCCATACTTGTCTGAGTTTTTGTGAGATGCATGATCCTGTATATGTTCATATGAATTACGTGAATTGCATGAATGGGTTAACTGTTACGTGATACATGATTGATACATGATATTGCGTATCATTGCGAACATGAACTGATTTGTTATACGTGCATACACTAGGACGTGATTAATTACTTGTGAGTGCATAACTTAGCATACCGAGCAAACCAAGGTGAGTTCACACTCCTACTAAGGCATGGGATTCCCGGGTTGTGGGAATGGGTTAAAGGTTATTATTGAAAGGAACGTACATATGCTTTACTAGACTATCACCTATCATGTCCTCGGATGTCAGGACGGTTACGTAGGTTGGGATAACACCTACGGGTTCACATGCCATTCTATCCTCGGTTACGAAGGATACGCACGTAAAACCTACGTGTACGCATTACTTACTCCTATCCTCAGGTTACGAAGGATACGTGCGTAAAACCTACGCACACTTTATACACACTTCTGTTCTCGGACGAAGAACAGGGATAATAATACGAATAGTCTAGTGGTAACTTAACATGGGAAGCCCCCACCAGCATAACTTACTATCGGCCCTGTAGAGCCACCTGTTACTTACTGTTACACATTTACTTACTGTGAACTCGCTCAACTAGTTTGTTGATCATTCTGTTACATGCCTTGCAGATCGTTAGGTACTGGGAGCTTGCATTGGAGAAGCGGGTCGTTGTGGACGAGGATCGTGTTTCTTATGTTGAACTGTTACAACGCTTAAACTATTTACTACTGTTGGTTTCTTTACTATGCTTCCGCTACACTTTAAAACGTTGATATGTTTTGAACACCTTTTGTATTGAATGGATGGTTTTCTTTTATCTTACTT
>CL1Contig61
TCACAGTTGGTTGTCCATTTTAGTGTTATTCCAAAAACCATATGTTGTTTTGAAAACCACGAGGTTAACCAGTTCCTTGTTTCCCAAACCATAACCAGTGGGGGCTTCCCCATGTAATCCACTAGACCCG
>CL1Contig62
ATCCGAGTTTGTTGATGCTATATGGTCCAAACTTCATGTATTATGAATAAGTGAATAAGTGTCTGAGTTTAATGCAAATACCAGTGTTAAAGCCTACTGTATGTTTCTGTATATAATTGTATGCT
>CL1Contig63
TGTTGATTGTTTGGACCGGGTTTAATGGGTTGCCTTTGGACCGAGTTTAATGGATCACATATGGTCCGAGTTTAATGGATCACATATGGTCCGAGTTTAATGGATTACATATGGTCCGAATATAATGTTTACAT
>CL1Contig64
ACAGGGTCATCGTGTTTAACCAGATCAACATACCTAACAAGGTAACAAGCTTTAGCAGAATTAACACACTTAACATGATTAACACTTAACACAGTTAACATACTTAACTCAACACAGTCA
>CL1Contig65
TGCTACTGTTTACTACTGATACGACTGTGTGATACTGTCTGATTATGACGATACGTGCTATTGAATGGTACTGCATGATCCTATAGATGTGAACAACCCTTATCATATCATTCTGTACACAACACGCACACAGATCACAACTATTTGGACATCACTGGATTGTAAACCCTAATTTGGTGCAAACACTTACATCGTATCATGTGCAACACATCCT
>CL1Contig66
TGCTAACTGTTCATAAATGGATTATTTTTGGTTAAGTGTTATACGATAACTGTTACTTGTACACTACTTGATGAATACGTACTTGATACGTGTAGCTTATACGTGATTACTTGTTTACCATCCTAACGAGTGGTA
>CL1Contig67
TGGCTTTGTAATGTTGGTCCGATCATTTAAATCACAAGGTCCGAGTTTGTGTGTGTGTGACATGATGGGCCGAGTTTATTGTATGATATATATCATGTGTTATCCGAGTTTTGAACAGGGGAGACCCCCCCCCCCCA
>CL1Contig68
TCGATTCATATTTCATCCTTCGACAGTCCATTATCACCATTTTCCTTCGGACCGAAGGTTATGCTTCGGACCATGTCTATCTTTCGGTCCAACTATCTTTCGGTCAAACTATGGTTCGGTCAACGAGTATCCTTCGGTCAAATAATGGTTCGAACAGCTA
>CL1Contig69
AAGCATGGCATGCCAAATAAATCAAGCATCATTCAAAGTATGTTCATAACCATATATCTTTCGATCCACCCTCATCTTTCGGTCCACAGTTATCACAGTTATCTTTCGGACCGAATGTTATGTTTCGAACCT
>CL1Contig70
CGCCAAAAATCTTTATTTCGCCAACTTGGTTATTTTGCACAGTAACATGATTTAACCCTGTTAAAGTTAACGGGATTATTTGACTGCTGTTAAGTGTTGTACATAACTTATGTAATAACGACTACATGCTAGTACTTGTATGATTACCTATACGT
>CL1Contig71
AGGGAGTGTCTCGTCAAACATGTGTTTCGCCAATGATGTGATTCGCCAATTTGTGTACTTTGCACAGTAACCTGAGTTAATTCTGTTAAGTGTTAACTGGATTATTTAACTGCTGTTAAGTGTTATACAATACTTGTATGATTATGATTACGT
>CL1Contig72
TGGTATGATGAATGATTTCTGTATGATTGCGGTTTGAAGATTGACGGCAATTAGGGTTTCCTGTAATATTGCGTAACTGTTGGAATTGTAACTGATCTGATTGACGTAACTGACATCTTCACGAAACAGAATCTTTGGCGAAACAGAAAGGGTGTTTCGCCAAGGGGTAGTTGACGAAACAGCTGGGCTGTTTCGCCAAAGGAAAATTGACGAAACAGGA
>CL1Contig73
ATGGTTACCATACAAGTCAGGTCTATGTTCAAGTAGTGCACATAAGTTTACACATAAACTAACAAGTTACGAACACATAACGATCATGGCATACACGTAGCATGCATCAGAAGCCGAAATTGCAGAAGTATGGTCACGCCATCACCAGCGGATAACTGCATCTCCCGCCA
>CL1Contig74
AGTACGCACGTGTACGAAATCTGTTTGCATTCACGAAGTTTGCATATAAGTACAATCACAGTGGACAATGCGTTAATAATCACCGAGTAGCACATTACACATAATCATACAAGTCATGTACAACATTCAACGGCAGTTAACTAACCAGGT
>CL1Contig75
ACATTCCATGCACTAACACCCGAGGCCTATGGTATGTAAATCCGATAAAAGTTAAGTACAAGTAATCATCCAACACCCATTCCCAACCCCGGGAATCCCATGCCCTGGAAAGAGTGTGAACTCACCT
>CL1Contig76
ATGTGATTTCATGCTACTGTTTATTCTGCTTGCTTGTAACTATATGATTCGATATGTGATTGTATGAAGTCGAATGCAACTGTATGATTCTGCATGCGTGATAATTCTATGTGAAATCATCATGTACACGATAAACACACAAAGCACAGTTACTCGAATATCAAGGATTTGAAAACCCTAATTTGATGCAA
>CL1Contig77
ATCCGACTTTTAAACAGGGGAACCCCCCCCACACACACACACACACACTTGTCTGAGTTTTAAGTAGGGCAAGGCCCTGTCTGATTTTGTGTGTGTTTAATATGAGGCTTTGTGATGCATGTTATATAATGTTCAATCTGTTAAGATGGG
>CL1Contig78
CCCCGTACTATCCTACCCAAGAAGGACGAGGAATCCATATTCCTTAACCCATTCCCAACCCACCGGGAATTACCATGCTTTGTAGAAAGTGTGAACTCACCTTAGATTAGCTCGGCAGATACACGGAAAGGTT
>CL1Contig79
CGAGTTCTGTTAATGCTTGAAAGGTCTGAGTTTACTTATGATGCAAAGTTCAAAACCCTGTATGAGGAACAACATGCTACTGTATGCTCTTGTATATGACTGTATGATACTGTAAGCTACTGGATGATACTGTATGTATGAACAATCTATACCATGACATTCTGTACACAATTATCACACA
>CL1Contig80
AGATTGTAAAACATGCAACTGTTGTTTAGTTTGATAATCCATAAAGCGTGTTGTTGATTTACTACGTTAGACCGATGAACGTGAATTATAACTGTTAGACGTGGTATGATGATGATTGCCTAAGACACTTCGTGACATATGCTGCATGCGAAATCCTTGAGAACTTAACTGATTGTGTATACGTGCATACTATAGGACGTGATTGAGTATCCGTGAGCACATAGTTTAGCATACCGAGCAAACCAAGGTGAGTTCACACCCTTACTAAGGCATGGGATTCCCGGGGCTTGGGAAATGGGATTGAAGGAATAAGATTGAATAGATTCGTACTGACACTAATACTAGACTACCATACCACTGTCCTCGGTTGTGCAGGACACATACTTATGCTATTCACTGTCCTCGGTTGTGCAGGACACATACTTACAATCTACGTAGACTTATACTTACTACTATCCTCGGTTGTGAAGGATACGCACGTAAAACCTACGTGCATAAGAGCGTCGTGTAGGAAAGAGTGTAGATCTCGGTGGTCGCCGTATCATTAAAAAAAAAAAAAAAAAAAAAAAAAAAAAAAAACAAAAGAAAAAAAAAA
>CL1Contig81
CGGAAGCATAATATGAAAAACCAATGTAATCAACAAGTTCAAATGTTTAAATGTTTTAGCATGGCATCCACGATCCATGTCCCACAACGACTGTGCCTCCCGTGCAAGCTCCA
>CL1Contig82
TCGTGTTCCACATAAATGTCCTTCACAGTTTATACTTACATGGTTATTCTTTAACGTACTTGACAAGGTTAACAAACTTAACAGGATTAACATATATATCAGGAATAATAAGCTAACAGTGTTAGTTA
>CL1Contig83
AGGATTTGTGATTCGCAAAGGAACTTGTTTCGCCAAAAGAATGATTGACGAAACAGATTATGTTTCGTCAACCTGTGTTTCGCCAAAAATCCTTGTTTCGCCAACTTAGTTGTTTTTGCACAGTAACATGTTTTAACCCTGGT
>CL1Contig84
GAGATAAATTATTCACACATACGGTATCATCCGGCAACATACAATAACATACAGTTATATACAGTAATATTCAGTAGCATGCAGGTGTTCGTACTTAGCATTATTAGTAAACTCGGACTTTTCAAGCATACATTACATCTCGGACTTATGCGCA
>CL1Contig85
TAGGTTCGATTAACTAAGTATGTACGAATAAATCATTCAATCCCATTCCCACCCTGGGAACCCCATGCCTTGGCTGTGTGAACTCACCTTTGTTTGCTCGGTATGTTATTGCTTCTAGGTTTTAGCAAATGTCTAAATCATTCAATCCCATTCCCACCCTGGGAACCACACGACCTAGGATATGTTGCACATGATACG
>CL1Contig86
TACAAACAGATAACGAAACTCGGCTTAGGTTAACAAGCATGTGAGTTATCATATTAGACATCACTTAATCTACCAAGGTCGGATCATGCACATTATGTATAAAAGTCGGACCCAACACTTATACAAGTGAAAGTCGGACCAAGTTTCATGTTTCAAGAACTCGGATATGCCACCATTTTTCAAAACTCGGGTCATTCAAAACCATTAACAAGTTCGGACTAGGTAACAACATAACAAACTCGGACATGGGAGTGGGGATCAAAAACTCGGATAACAGGGGTGGGGGTAAAAGTCGGACATGGGTGTGAGAGTTAAAAGTCGGACCATGGGCTTGAAGTCCAAAACTCGGACCACCCTCACTAAACTCGGACCCCCTTTTGCTTTGTTTTGAAAAGTCGGACAAGGCTGCATTACAAAGAACTTCGGACTTTGCTTATCTCTAGTACTCGGACATGATGTCTACTGTCACAATCCACAACCCAAAACCAT
>CL1Contig87
TGTGAAACATGAATTGTATGAATGTGATTAATTGTCGTGTGATGCATGATGTTAACTGCCAAACACGCTCCGTGATATTGATTGCATGCGAAACATTACGAACTTGAACTGATTGAGTATACGTGCACTCTATAGGACTTGACTGAATTCTTGTGTGCACAAGTAATTAAGCATACCGAGCAAACCGAGGTGAGTT
>CL1Contig88
ACACTAAATCTTCGCACACATGCCGGGTGGCTGCGACACAAATATACCTAGTCTAGAATACTTGGGAAAATTTCCCCTAACCTTCGCACACATGTCTTGGAGACCGCGATGCAAACTAATACGATATATGAGTTAACGAACGAACACAAGGCTTACTATACTATTACAATTACTGAACTATAAACTGTGAACTCGCTCAACTAGTTGTTGATCCTCTGTTACATGCCTTGCAGGTCGTTAGATACATGGAGCTTGCACAGGGAGGAGCAGGTCGTTGTGGAGCATGGATCGTGGATGCCATGTTAAAACATTTAAACATTTGAACTATGATATACATTGGATTTTCATATTTATGCTTCCGCTACGCTTGATACTATATTTATGTTTTGAACACCTA
>CL1Contig89
ACAAGTCAGGTTCGTATATAGCACGTATGTTCTACACGTATTGTATCAAGTATGATCATGGCAAGTCACATAAGCGTATCATAACATAACAGTCTCAACTTGTGCGACTCGGATGGTTGGGCT
>CL1Contig90
AAGCCACCAATCTTATTGAACAATGAAATATAATAAAGATAAACCAACCACAATATAATTGGTGTCCAACATAAATTAACCAAATTCAAGTATCAGCGGAAGCATAAAGTGTAAAACCAAATCATAAGTTTTAGAAGTTCAAATGTTTCACATGGAACTCAACATTCCATGTCCCACAACGAACCCAACACACCATGTCCCACAATGACTCTTCCCCA
>CL1Contig91
AAGGAAACTCTTTCACAAGGTCGGACTAGGGTGGAGCTCAAGAAAACTCGGACCACATGAGGATCCAAACTCGGACCTTCTTCCCTTGTTAAGAAACTCGGACCTTTAAACAAGCAAAAAGGTCGGACTTGGGGTGTAGGGGTTTAAAAGATCGGACCATGTTTGGTGAATTAAACTCGGATAACATAATATCATTAAGGTCGGACCTT
>CL1Contig92
TACCCCACACCGGGCCCACCGGTGACACGTGGAAATCGGGGTGTGACAAGCGAGTTCACAGAAAGTAAGTTCGTTATAACAAATCATATATGCATTTAGTGGGGTTTTCCCATGTAAGTATGTACTAATGGTGGGGGGT
>CL1Contig93
TGAATTCATTTAGGACACTCTGTTAAGTAGTTAACTTTATTAGCTTGTTAACTCTGTTAATTAACTAGCACTGTCAGTTTATTATTCCTGCTATACCTGTTATTCTGGAAGCTGGTTATCTTTGCTCAATACATTAACCTGGTTAAGTCTGTTAGCCCCCA
>CL1Contig94
GGGAAGCCCCCACTACTCTTCGCAAACATGTCTAAGAGACCGCAATACGAATACTAAATCTTCACACACATGTCTGGGAGACCGCGATACGAGTACTAAATCTTCGCACACATGTCTAGGAGACCGCGATACAA
>CL1Contig95
TGCTAGTCGAACTTTGTGAATGTCAACTGATTATGTATACATGCGTACTCTAGGCCTTGACTGATTATTTGTGAGCATATACCTTAGCATACCGAGCAAACCGAGGTGAGTTCACACTTCCAAGGCATGGGATTCCCGGTGGGTTGGGAATGGGATTTGTATGACTACCCGTACATTCATCACTACTAGACTACTTAACACCGTCCTCGGTTTGGGAAGGACGCCAGTGCTAAAACCTACGTACTATTGTCCTCGGATTGGGAAGGACACCAGTGTTAGTACCTACGTAAAACCTACGTACTATTGTCCTCGGTTTGGGAAATGCACCAGTGCTAAACCTA
>CL1Contig96
TGCTGGATTTTTATTGAAGAGTATTTTAAGTCTTTCATGACACTTGTGTTGTCGCTAAGCTATGTCGTGATAAATGCATGCATGATATTTAGTATTGTATGATAAAATGTGCTACGTGCTAGATACGTGTAGGATTCGTGTTTCCGCGTGAGCACACCCACTAACCCTTAAACGGTAATCATGTTAGGACGTGATTGACCGGTTCCACCTCACGTATTTCTTTCCATAACTTAATCTGCCGAGCTAATCTAAGGTGAGTTCACACTCTCTACAAAGCATGGGATTCCCGGTGGTTTGGTTATGGGTTAAGGAACAACAATCAAACCTGCGTGGGATGAAACCT
>CL1Contig97
AAGGAGAATATACAGGTTCTATTTAATCTCTTTACCCATTCCCTAACCACCGGGAATCCCATACCATGTAGAAAGTGTGAACTCACCTTGGTTTGCTCGGCAGATAAACAAAAGGTCAATCGAGCTGGTTGAGGCT
>CL1Contig98
TGGCTCTACTGGGCCGATATTGGTTTCTATTTGTGGGGGCTTCCCATGTTATTTATCCACTAGACTATGCGTAACCATAAGTGTTCTGACACAACCGAGGCAGTAGTGAGTATAATAAGTTCACGTAGGTTTTGCGT
>CL1Contig99
GGAATTCACATTCCTGAACATGTCCCAACAGGACGAGGAATCCCTATTCCTTAACCCATTCCCAAACCCACCGGGAATTACCATGCTTTGTAGAAAGTGTGAACTCACCTTAGGTTAGCTCGGCAGATAAGTAAGGGTCGATTGAGCTCCTAGTGGTCAACCACGTCCTAACATGGTCACCATACAAGTCAGGTCTAGGTTCAAGTAGTGCA
>CL1Contig100
TGGGCTTGCACAACCATAACAGCCCAATCACTCAAAGTCGCACAAGTTTGGGTTATGTCTGTGTGAACTGTATGCTACTGTTATATGATCGAAGTGTTTGTCGTGCTCGTTGTGTGTTGTAACTTGTTAGCTTATGAGTAAACCTACGTGCACTACTTGAACCT
>CL1Contig101
TGTTAATTGGTGCTCACTGATTCAATACACACTGTGATCGTACTTATACATGAACTTCGTGAATATAAACTGATTATGTACACATGCATACCATAGGCCTTGACTGATTAATTGGA
>CL1Contig102
TCACATTCCTTTAATCCCATTCCCAAGCCCTTGGGAATCCCATGCCTTAATAAGGGTGTGAACTCACCTTGGTTTGCTCGGTATGCTTAACTATGTACTTGCAATTAATCAATCGAGCCCTATAGTATGCATGTATATTAAATCAGTTGTATGTCGTTTATATCATGAAGTGTTTAAGCAATCATCGTCATGTTTCACATAACAGTTAATTCACGTTCATCAAATAATACATCATACGACAGAGTAATTCAGAACCATTAGGGTTACCGCACACACACTGAGCTTATATACACGGTTAACACAACTCAGTTACATACCACATACCTGACATATAGAACAGAACTCACAGTTAAGCATTTAACAGTTCACAGGGCAAATCACTTAACAGATAACGAAACTCGGACCAAACACTTGTTCTTAGAACTCAGATCAACCCATATCATACAAAAGCTCGGACACCCCTTGAATCTCTATGAAAATCGGACATGTTG
>CL1Contig103
TGAGTTTTAAGAGGTGCATGACCTTGTGAATGTTTATATGAAGCTTTGAGCTGTATGATAAATGTTGTGGAATCTGTTAAGTCTTGAATGATGTATATGTGCTCAAATTTCATACGCATGATGTGTTGTTCGAACTTTAAATATATGCTCTCATAATTCACTGTTGTTAATGGTTGAAAAGACTGTGTTATGTTGATACCAAGTTCAGAACTTCGTGTGAAGAACAACCTGCTACTGCATGCTACTGTTTACTACTGTATACGACTATGTGATACTGTCTGATTATGATGATACGTGTTACTGAATGATACTGCATGTTACTGTGCGATACGTTACCGTATGTTACTGTTTGAACACCAAAGAGTTGTAAACGTAATTGAACGTAAAATACTTACATCGAATCATGTGCAATACATCCTAGGTCGTGTGTAACGGACTTAGACGATTAGCAAACCCTAGAAGCA
>CL1Contig104
TCGTCAAGCATTCACATTCGTCAACATTCTAATTCGCCAAACATTCAGATTCGTCAAGCATCCTGATTCGTCAAGCCGTCAGTTACGTCAATCATGTCAGTTACAGATATCTACACAGAAACCCTAACTGCCGTCATGGACATACGAAGATCA
>CL1Contig105
TGTTAAACGCTTTGTGACATAGATCACATGCGTACCATTACGAACATGAACTGATCTTTTACACGTGCACACTATAGGACTCGACTGATTACTTAACCTAGCATATCGAGCAAACCAAGGTGAGTTCACACAGCCAAGGCATGGGGTTCCCA
>CL1Contig106
AAGATATTAACCTGGTTAACTTTGTTAAGTGGATAACATTACTAGCTATTAACTCAGTTAAGGTATGTAACCCTGTTTAGTATGTAACACTGATAGCTTGCTAGCTCTGTTAATTGATTTACATGATTAATTATTCTTTCCCGTTAAGAAAGATAACCATGCTAAGCTTGTTAACCTTGTTACGTATGTGGATCTGTTTAGCCTGATGACCCTTAAAGGGTGTTATTGAGTAACTAGGTTAGAATTGACCAAGAACTCTATCATATGATGCATGATTGGATGAACGTGAAATAATTGTTATGCGTTACATGACGATGATTGCTTAAACACACTTTGTGACATAGATGGCATGTGAATACGATGAACTGATTACATGATGTATGATTCTATATGCGTATAATCGTATGATACTGAATGCAACTGTATGATTCTGCATGCGTGAACATTCTATGTGATATCATCATGTACACAATAAACACACAAAACACAGTTGCTTGAATGTCAATGATTTGCAAACCCTAATTTGATGCAAACACTTACATCGTATCATGTGCAACATATCCTAGGTCGTGTGTAACGGACTTAGACATTTGATAAACCCTAGAGCATAGCATACCGAGCAAACCAAGGTGAGTTCACACAGCCAAGGCATGGGGTTCCCAGGGTGGGAATGGGATTGAATGATTTATTCGTACATACTTAGTTAATCGAACCTAATGATATGGTCCTCGGGAGAGGAAGAGTAAAGATAAGATACGGCTAGACTAGTATACCCATTTGAACTGATCTTCGCACACACGCCAGGGGTTGGCTGCGATATTATGACTAATCATTCGCACACATGCCTTGGGAAGGCCGCGAACTATAGATACGAAAACTTCGCAAGTAATGCCAGGGTGGCCGCG
>CL1Contig107
GGGGGAACCGCCTTGGTCCGAGTTCTTCATGACTAGGGGATGTTAGTCCGACTTTTTGACAGGGGATAACATTTGTCCGAATTTGATTACATGATGGCCCGAGTTTCGTTGTCTGTTAAGTGATTTACCCTGTTAACTGTTAAGTGTTAACTGTGTGTTCTGTTCTGTAGGTCAGGTATGTAAAGTATGTAATTGAGTTGTGTACG
>CL1Contig108
ATCGCAACCCTCTAGGCATGTATGCGAAGATTAGGGAAAGTTCTCAAGTATTCTAGACTATATGTATGAGTCGTATTATGTTCGTTCGTTGTTCATGTATAGTATTGGTTTCCATCGCGGGCCCTTTCGGCATGTATGCGAAGATTTGGGTTA
>CL1Contig109
TCTGTTTCGTCAATCACCCTTTGGCGAAACAAGTTTCTGTTTCATTGATAACCCTTGGCGAAACACAAGTCTATTTCGTCAATCATGCCGATCAGTTACATCAAATATCAATTACGTCAATCATGCCG
>CL1Contig110
ATGTTACTGTGCAAACTATTCAAATTGGCGAAACACAGATTTTTACAAAACACATGATTGATGAGAAACATTCTGTTTCGCCAATTACCCTTGGCGAAACACCCTCTAGTTTCGTCAAAACCTTAACTGATCTGGCCAGTAGCAAACCGCCT
>CL1Contig111
TGTGCACATGTCTGAACTTGTACATAGGGCATATGTCCAACCTATATTGCTAGTTTAGGGGCCGACTTTGAATGCTTATGTTTATACATGTCTAAATATTATGGAAAGTCTTGTTAATGTTGATTGTGTGGTTTTGGTTTAATCTGATAACCCGTAAGGTGCGTCGCTGAGTAGCTACGTTAGAAACGGACTCTGTCATACGACGCATGAATGGATGAACGCGAGATAACTGTTACGTGTTACTTGACGA
>CL1Contig112
TAGCATATTTAACAGTGTTAGTGGCTTAGCAAAGTAACCTTCCTATCTTACAGATTCAACATGTTATACATACATTCACAGTTTCATTTTTATCATCACACCAAGTCGGACATGCCTTGCCCTATCTAAAGCTCGGACAAGTGTGTGTATGTGGGTTTCCCCT
>CL1Contig113
TGCACATAAACTCGATGTGAGTGTTTTACGTTCAATTAGGGTTTACAACTTCTTGGTGTTCATTCAACTGTGTGAGGTAATTGATTACAGATTGACATGACATGGTTTGCACATAACATACAGTAATATACAGCAAATACAG
>CL1Contig114
ACGTAGGCTTTACGTAAGTGCCCTTCCCAATTCGAGGACGGTAGTAAGTATGAGTTACGTAGGTTTTACGTAAGTGCCCTTCCCAATCCGAGGACAGTAGTAAGTAGTCTAGTAGTGTTGATAGTATAAGT
>CL1Contig115
AACATTCATTAGTTCAAAATGTCACATAAGCACGTAACGTTACATCAAGGCAAGTCTAAAGTTCGAGTTGTCACACCTTAACAACAGTTAAATAACCCAGTTAATTCCAACAGTATTAAATTAAGTTTAAATGTGCAGATTATCCAAATTGGCGAATCACATGTTGGCGAAACACACTTTGGCGAAACATGATTTGGCGAAACACTATCTGTTTCGTCGTTTGACCCCTTGACGAAACAACACCCTGTTTCGTCAATAACCCTTGGCGAAACTCAATCCTGTTTCGTCATAAGTTCTGTTCCGTGGACAAGTCAGTTACGTCAACAACACAAAACAATAGTGCAGA
>CL1Contig116
TGCATGAACTTGAATATGTGCTATGTGTTATCTGGTAATCACTGATTTAATATCCATTATGATTGTGCTATTACGTGGACTTCGTGAATATAAACTGATTATGTATACGTGCGTACTCTAGGACTTGATTGATTAACTGTGAGCACATACCTTAGCATACCGAGCAAACCAAGGTGAGTTCACACTCTTACCAAGGCATGGGATTCCCGGGGTAGGGAATGGGACTGGATGATTATCTGTACTTACGTTATTATTGGGAATTATGGATTACTGACCTCGGTTGGGAAAGGTCACATATAGATACTGCTAGACTAGTGATACATGGGGAAGCCCCCACTACTCTTCGCACACATGCCTGTAATGTAACATTTGTGCTTGTAA
>CL1Contig117
AGTCAGGTTCAACCCAAGTAGTGCACGTATTATCTATACGTATTCATACACAAGTAACGATCATGGCATACACGTCTATCATGGCAGTTCAACAACAGTGCACAACATACTCAATTAACAGTAGTACATACGGCCCATATGCTCGGCCCAATTACTTAGGCCCGAAATTCTGCAAGTCCAACAAGCGTGGTCT
>CL1Contig118
TTGACGGCTGTTCTAGAACGACTAGGGTTTCCTGCAAAACTGTAACTGATTATTGACGTAACAAACTGTTTCACGAAACGGAATTGTTGGCGAAACAGATAGGGTGTTTCGCCAAGGGGTAGTTGACG
>CL1Contig119
TGCATACTCTAGGCTTTGATTGATTGTTTGTGAGCACATAGTTAAGCATACCAAGCAAACCAAAGTGAGTGCACACTCTTACCAAGGCATACCACTGACCTCGTTAGGTGTAGGACACCTATAGATACAACTAGACTAGTAAAAACATT
>CL1Contig120
CCCACAACGATCACTCCTCCCTGTGCAAGCTCCATAAGCACCTAACGACCTGTAAGGCATGTAACAACGAGTCAACAACAAAGTTGAGCGAGCTCACAGACGAGTGTTCATTTTAAAGTTGTTCAAAACCAAGAGTTCATTTGTAAACCATAAGTTAATCCATTTCCTTGTTTCCCAAACCATATCCAAAACATGTGAACCACTAGACCGTTACCATATCGACCACTGACTA
>CL1Contig121
AATGCATCAATGATCACCAAGTAGCACATTGTACGCATTCGAATTCATATAAGTCATGCGTATCACTTAACAGCAGTTAAATATCTCAGTTAACTTCTAACAATGTTAAATCAGGTTACTGTGCAAGTATTCAAGTTGGCGAAATACACTTTTGGCGAATCACACTTTGGGCGAATCACATCTTTGGCGAAACACAACTTTGGCGAAACACA
>CL1Contig122
CGAACATCAGTTACGTCAAATTTCAATTACGTCAATCATGCCGATCAGTTACAGTTACAGTATCAACACAGAAACCCTAGTCAGCCGTCGTAACGATACGCAACAATCATACAGAAAACATACAATATTCAGGACATCGGTAACATAGTTCTAACACGAAATCATCAGATCGGCAAGAACATTCGGCCCA
>CL1Contig123
TGAAAATCTCGGACCAAAAGGGGTGGTTGAAACTCGGATAACGGGTGTGGGGGGTCACAAGGTCGGACAAGAGGTCCCCCCCCTTAAAACTCGGACTCCCACTAACATGCTAAGAAAAGTCGGACCTTTGTATGCTCATAAAAGTCAG
>CL1Contig124
AGGTGTTCGTTATAAAGTAGTTTTTCAAGAACTATGAGTTTGTTTGCAACTATAGGTTAAATCAACTTTCCTTATTTTCCAAACCATAAACGGTGGGGGCTACCCCATGTTGTAAACCACTAGACTAGATGTATCTATAGGTGTCCTTCCCAATCCGAGGACAGAGGTACGTATTGAATACGTAGGTTTAGCGTAGGTGTCCTTCCCAATCCGAGGACAGAGGTACGTATGAGAATACGTAGGTTTAGCGCTGGCGTCCTTCCCAATCCGAGGACGGTGGTACGTAGTGTATATGTAGGTTTAGCGCGGGTGTCCTTCCCAATCCGAGGACAGTGGTACGTAGCGAGTACGTAGGTTTAGCGCTGGCGTCCTTCCCAATCCGAGGACGGTGGTAAGTAGTCTAGTAGTGGTGAAAGTACAAGTTCTGTCGTAGCTATTCAATCCCATTCCCAACCCACCGGGAATCCCATGCCTTAGAAGTGTGAACTCACCTTGGTTTGCTCGGCAGATACACAAAAAGGTTACTTGAGCTATAAGTGGTCAACCACGTCCTAACATGGTTACCATACAAGTCAGGTCTAGGTTCAAGTAGTGCACGTATGTTTACACATAAGCTAACAGGTTACGAACACGTATTGATCATGGCAAACACATATTGTCATGCTAACAGTCATAACATAACATTTTCATGCTTGTGCGATTCAAAAGATTGGGCTCG
>CL1Contig125
ACAGCAGTTAAACATCTCAGTTAACATTTAACAGGATCAGACTGGGTTACTGGACAGGTAAAACGTTTGGCGAAACACACTTTTTGTTTCGCCAACTACCCTTGGCGAAACACCCCCTCTAAATCGTCAACCACCTTTGGCGATAACAAAGTCCAT
>CL1Contig126
TGGTTAATTCCGTTAGTCTGCTAAAACTGTTAAACAGTAACTGTTAGTTATCAACTCCGTTAGTTGTTAATTCAGTAAACATGTTAACTCTGTTAGACATGAAACATTGCTAGTGTGTGAATCCTGTTAAGTGTGTTAACTTGGTGAAATATGTTAACTGCCTGTTAATCCTGTCAAGCATGAATTGTACGGTTTAGACTAACTGCATATATGAAATGTGATAACTGCTTAAACACACACTTCGTGACATAAATGACATACGAACTTAAACTGATCATATACACGTGCGTACTATAGGTCGTGACTGATTAATTGTGAACGTGTAACCCTATACCATAGCATACCGAGCAAACCAAGGTGAGTTCACACAGCCAAGGCATGGGGTTCCCAGGGTGGGAATGGGATTTGATTATTTACTGGTACTTATCTATACTGGAACGTAGTGATGTGATTTGATGAACTATGGTACATACTCCGCTGATAGAACTACGACTAGACTAGTAACACTTATTGAACTGATCTTCGCACACCTGCCAAGGGTTGGCCGCGATATTATGACTGACTTCGCACACCTGCCTTTGGAAGGCCGCGAACTGTAATTTACTAATCTTCGCACACCTGCCTGGTAGGCCGCGATACAAATAAACCTAGTCTAGAATACTTGGGAAATTTCCCCTAATCTTCGCATACCTGCCTGGGAGGCCGCGATACGAACTAATACAGGAATAACGATCGAACATACTGATACACGTACTATTACAACTTGCTATTACTAAACTTTACACTGTGAACTCGCTCAACTAGTTGTTGACTCTCTGCTGCATGCCTTGCAGGACCTTAGGTACTTATGGAGCTTGCACTAGGAAGGAGCAGGTCGTTGTGGAGCATGGATCGTGGATGCCATGTTAAAACGTTTAAACAATCAAACTTAACATTACTTTGGGTTTACATTTACATACTTTGGATTTTCATTATTACGCTTCCGCTATTGATACTATGTTTGGTTTAGAACATCAATCG
>CL1Contig127
AGTCAGGTCTAGGTTCAAGTAGAGCACATAAGTTTTACACATAGCCTAACATGTTATATCACATATCGATCATGGCAAACACGTTAACAGTTAAGTACATAACATATCCGACTTGTGCGATCAGGATGTATTGGGCTGA
>CL1Contig128
TGTGCAAATTACCCAAGTCGGCGAAACACAGGTTGGCGAAACACTTGTTTGACGAAACACTTTATTGACGAGACACGTTCTGTTTCGCCAACCACCCTTGGCGAAACACCCACCTCTATTTCGTCAACACCCTTGACTAAACACTCTACCTG
>CL1Contig129
TGCTGTTAGATGATACGCATGACTTGTATGATCTTGAATACGTGCTTTGTGCTACTTGGTGATACTGTTTCAATATCCACTATGATTATGCATATACATGAACTTCGTGAATATAAACTGATTATGTGCACGTGCGTACTTTAGGACT
>CL1Contig130
TAGCAATTAACGTCATGTATCACGTAAGCAGTTAAATCAATTAACAGGTTTAACAGAGTTAACATACTACATAATTAACATATCAACAGAGTTATCTTTCTAACAGGGTTATACAACTTAACCGAGTTTAACCGAGTTACTAAACTAGAAATGTTATGTACCTAATAGTGTTAACATGTTTGACAAAATCAAATAACCAAACCGAAGTTAACAAGTTAACAAGATTAATGACT
>CL1Contig131
TCGTAACTGTTGTAGATGATGATTACTGAATTGTATGGTTGTTGTTGACGATGATCATGATGGATGTTCATGACGGCTGTTTTAGATGGATAGGGTTTCCATGATAAGTTCTGTAACTGATTGGCATGATTGACGTAACTGACATATGGACGAAACAGACTGTTTGACGAAATAGGAGTTTGGCGAAACAGAGTATGTGTTTCGCCA
>CL1Contig132
CGAATTTGGATGTTTGACGAAATGGAAGTCTTGACGAAACAGAATGTGTTTCGCCAAGGATGTCGACGAATTAGAATTTGTGTTTCGCCAAAGGGGTAGTTGACGAAACATGTGTTTCGTCAAACATGTGTTTCGCCAATGATGTGATTCGCCAATAAGTGTTTCGCCAATTTGTACACTTTGCACAGTAACATGGTTAGACTCTGTTAGAAGTTAACGGTGATAATTAACTGCTGTTAAGTAGTATACAATACTTGT
>CL1Contig133
ATGACTACGAATACGTGCAATGCGCTATTCGATGATTATTGTTGTATGGTCCAGTGTGATTGTACTTATATTCGAACTTCATGAATACAAACTGATTTCGTACATGTGCGTACTTAGGACTTGATTGATTAACTGTGAGCACATACTTT
>CL1Contig134
TGGAAGTTGAGTTGTTACCATGTGACAATGTGGTGTATGGCTTGTGATGTGAAAATGAATGTATATAACTCGAGTATTCGCTGTGATTTATGTGATAATATATGCCAAACTTAATTGCGGTTGCATTTTAATAGAATCACCGGGGTAACCCTTTACCCAAAAAACTTACTCATACTTGCGTGATAAAGATAGGTGATTTATGTGTGTAAGTAACTGACTGGT
>CL1Contig135
ATGACTAATTACTTGTTTAAGAGTCAGTCATGAACGTCCTAACACAGTTACCGACAACAATCAGTTTTGAATGCGCATACACTAGATATTTCATGCACATGTAACACACATATTATCATACGTACTGCAACCGTTGACCA
>CL1Contig136
ACGACTCCTCCTTCTCGTGCAAGCTCCATAAAAATACCTAACGACCTGCAAGGCATGTAACAACGAGTCAACAACAAAGTTGAGCGAGTTCACAGTTGGTGTTCGTTTTAAAGTTGTTTCAAAACCATGAGTTCATTTGCAAACCATGTGTTAACCAGTTTTTCCTTGTTCCCAAACCA
>CL1Contig137
AGGTTTTACGTAAGTGTCCTTTTTTACCCGAGGACAGTGGTGCGCGTGGGGTTTACGTAGGTTTTACGTAAGTGTCCTTCCTGGGTTTACGTAGGTTTTACGTAAGTGTCCTTCCTGACTCCGGAAGACA
>CL1Contig138
ATGTGTGTGTTTATGCCGTTATCACATTTCATATACACCGTTAGTCTAAACCGTAAAATTCATGCTTGACAAGATTATCAGGCAGTTACATATATCACCAAGATAACACACTTAACAGGATTCGCACACTAGCAACGTT
>CL1Contig139
ATGTGATGTTTTATTTGAAGCCATGGGTTGTATTTGATATATTGTTGAATCTGTGTAGATATGTATGATTATAATAAGCCACTAACTCCGTTAAACTTGTGAAGTTTATTAAAGCTGCTAAATGTACTAAGTATCTTAACGGTGGCAATTAGGTTAATATCCACGTTAGATTAAACTGTGAAATCAAAGACGTGACGCATGAATTATGTGAATACGAGTAACTGTTTACGTGATGTATGATTCTAAATATGATCG
>CL1Contig140
ACCCATTCCCAACCCATGGGAATCCATGCCTTGTAGAAAGTGTGAACTCACCTTGGTTTGCCCGGTAAGACCAGTTACTTGTTTAACAGTCAGTCACAAACGTCCTAACACGGTTACCGACAACAATCAGTTTTGAATGCACATACACTAGATATTTCATGCACATTTAACGCACATACTCCCTAATCACATATCACGCAATCCCGTGCAT
>CL1Contig141
ATGCACATCACTTAACTGTAGTTAAATATCTCAGTTAAACAGAATTAAATCAGTTTACTGCACAAACTAACCAAGTTGGCGAAACAGAAGTTGGCGAAACATATTCTGTTTCGTCAACTACTCCTTGGCGAAACACAAACGCTATTTCGTCGACATCCTTGGCGAAACACATTCTTGTTTCGTCAAGACT
>CL1Contig142
TGACCGAGTTTAATTGATGAACACATGCCTGAGTTTATTTGATGGACACATGGACCGAGTTTAATGGATTATCTATTGGACCGAGTTTAATGGATTACCTTGTGGACCGAGTTTAATGATGGTGTTGTGTCCGAGTTTAATATGATCATCCATGTCCGAGTTTAATATGATCATACATGTCCGAATTTGTATGTTGATTATATGTCCGAGGTTGTATGATATGTCATGTGTTATCCGAGTTTCAAACAGGGGAACCCCCCCCCCCACACTTGTCTGATATTGTGTAACTGTATGATGCTGTGTAATTGTCAAATTGAAACAAGTAGCTGCATGATATATTATGTTAGTCCTGTTAAGCCTGTATGACACTTTGATTCCTTGATTTCGTTAAACATGTGAAGTATTTACACTGTTAAAGGTATAAAGAGTGTTAACAGTGGCCACTAGAATAATGTACACGTAAGATTAAACCGTGAAATCAGGGACGCTACGCATGAATTACGTGAATAGGATTGACTGCTTGCATGACGTATGATTCTATGTGAATAATTGTGTGCAACGGTATGATTCTGCATGTGTGAACATTATATGTAATATCGTCGTGTACACAATAAACACACAAAGCACCGTT
>CL1Contig143
TCATGCTCCATATAAATGTCCTTCACAGTTTATACTAACATGGTCATTCTTTAACATGCTTGACAAGGTTAACAACTTAACAGGATTAACATATATAACAGGAAAAATAAGCTAACGGTGTTAGTTAATTAACAGAGTTAA
>CL1Contig144
ACAAGTCAGGTTTTGGTTTCAAGTAGTGCACATAAGTTCTACACATAGCCTAACAGGTTACGAACGCGTATTGATCATGGCAAACACGTATAACACATTAGCAGTCAATTGTATAAAGGGCCTAACTTGTGTGACTCGGATGATTGGGCCATCGAGCTT
>CL1Contig145
AGTTCAAGTTTGTAAAGTTTCACACGCAATTAATACCATAGAGCATGTTTGACAATCGATATCATGCATCATTCATCAGTTAATCACATTCGTACAGAATCCACGTTTCACATAAGGGCTTTCTCAATTTAATCTAACCATATCATCCGCACTTAACTGGATTAATGCACTTTGCATAGTTCACATGCATAACAGAGTTAAATCAGAACCATATTATAGTTAATTCACGCAACGTGGTTATCATCACAAGGTAAACATAGTTAACATACTTAACATATTAACATCGT
>CL1Contig146
TCCTGCGTCGTGTCTTTGATTGCACGGTTTAATGTAACGTGGATGCTAACCTAGTTGCCACTGATAACACACTTAACATATTATCATCGTTAATAAGCTTGACAGATTTAGTAGAGTTTGCGACTAGAACAAGTGACATACACATCTTATCAGATTCAATCATTATTTATTACACTTTCATGGCCT
>CL1Contig147
ACATCGCATCCTTGATTACATAGTTTAATTTAACGTGGATGTTAATCCAATTGTCACCGTTAACCTACTTAACATGTTACATCGCTAATAAGCTTAACAGGTTCAACAGAGTCGCGGCTTCAGTTAAATCGTACACCTTAACAGATTTACATCACTAATCATACAGTTCACAAATCATATAGTTCATTGATCCACAGAATTCATACAGTTCACAAATCATATAATTCGGACTGGGCCTTGCCCTTTGCAAAACTCGGGTCAAGTGGA
>CL1Contig148
AGAGGATGTGTACGTGTCCCCAAACTAGGAAATCACGCAGGTTCCGATTAAATTCTTAGTACGTGTTATCACCCTTAAATAAAGAGGATGTGTACGTGTTTCAAAACCAGGAGATCATGCAGTTTTCGTTTT
>CL1Contig149
ATCGTACGCGTGTTACGTAGGAAGTATGCACATGAAACTGATTGTTATATGTACCCATGTTAGGGGGCGCTTAATCACTGTTAAATCAAGTAGCTAATCTTACCGAGCAAACCAAGGTGAGTTCACACAGCCAAGGCATGGGGTTCCCAGGGTGGGAATGGGA
>CL1Contig150
AATTATTCGTTTAACCACGGTGATTACCAAGCCCTATTATAGTTACACATAACAGTCAGTTTGCATACAAGCACAACACGTATCATTTCACATTCAATCATCAGCTAGTGTACACGAATACAAGTGTCAACATTCATCACTAGGCATGGCATACCAATTAATCAAGCACAAATTCCATCATTCAAAGTATGTTCATAACCCCTCATTATCTTTCGGCCCAACTGTTATCTTTCGACACAACAGTTATCTTTCGGT
>CL1Contig151
TCAGTTCAAGTTCGTAAAGTTTCACATGCAATTAATACCACAGAGTATGTTTGACAGTTGATATCATGCATCATACGTCAGTTAATCACATTCATACAATCCACGTTTCACATAAAGGCTTTCTCAATTTAATCTAACAATATCATCCGCACTTAACTGGATTAATACACTTTACATAGTCCACATGCATAACAGAGTTAATCAGAAGTATATTATAGTTAACTCACATAACGTAGTTATAATAACAGAGTTAACATACTTAGCATATTTAACAGCGTTAATAAACTTAACAGGTTTAACAGAGT
>CL1Contig152
ACCGATTCATACATGCCAGATCATACAGTTGCATTCAGTATCGTACGACCATATACAGAAGCATACATCACGTAAACAGTTAATAGTATTCACAAAAATTCATGCGTCTCGTCTTTGATTACACAGTTTAAATCTCACGTGGATGTTAATCTAATTGTCACTGTTAACATACTTAACATGTTACATCGTTATCAAGCTTAACAGGTTTAACAGAGTTTGGGGCCTAACACAGTAGCATACCCATCTTAGCAGATTCAACATTATGAAACACATATCTCAAGGCCTCATATTAATCACACATCAGAATCAGACAGGGCCTTGCCCTTCATAAAGACTCAGACAAGTGTGGGGGGGGGGTTTCCCCTGTTTAAAAGTCGGATAGCGCATGGGGATTTCAAAACTTGGACAACATAACTTCCACATGAAAAGCTCGGACCAAAAGAGGTGGTTGAAACTCGGATAAGGGGTGTGGGGGTCACAAGGTCAGACAAGAGGTCCCCCCCCCCCTTAAAACTCGGACTCCCACTA
>CL1Contig153
AGTCCGACTTCTGTTATGGAAAGCCTATGTCCGAATTTTATTTGTATTTATATGTCCGACTTTTATTTGGTTTAATATGGTCCGAACTTTAAGCACATGGGGGGTGTCCGACTTTTGTAACTAGGACACAAGGTCCGACTTTTGAATGATCTAGTCCGAATTATTGGTACTTGATGATCTTGTCCGAACTTTTGAATGATATAAGGGGGGGATCCGAGTTTGTTTAATATGCTAGTTCAACTTTTATGCTTGATAACCTAGTCCGAGTTTTATGCTTGATACATAGTCTGAACTTTATGCTTGATGAATGATCCGACGTTTGTTGATGAATTGTCTGAGTTTACTTATGATGCTTATGGTGCTAAGTCAAAAACCTATATGAGGAACACTTTGCATGCT
>CL1Contig154
AGGCATGTAACAGAGAGTCAACAACAAAGTTGAGCGAGTTCACAGTTAAGTGTTCAGTTATTGAGTTTGTTTTAGGAATCGAAAGTTCGTTTCATAACCATGCTGTGTATTACTAGGCCAGTTGTATGTTCAGTTAGTGGGGGCTTCCCATGTTGTATGCTACTAGACTAGTTGAATCTATATGTGTCCTTCCCAACCCG
>CL1Contig155
CTGCCGAGCAAACCAAGGTGAGTTCACTAGTCTAGAATACACGAGAAAATCCCACTAATCTTCGCAAACATGCCTGGAGGGCCGCGATACAAATAAATACGATACATGGTTTATTAAACAAATTTACGGTTTACAAAACGAACACTATAACTGAACAACGTACTGTGAACTCGCTCAACTTTGTTGTTGACTCT
>CL1Contig156
ATGCTATCTAGGTGCTCACGAATAATCAATCACGTCCTATAGTTTGCATGTAAATTCAATCAGTTAAGTTCGCATTGATTCGCATACAATAAATACCACGAAGCGTGT
>CL1Contig157
ACGTTTGTCCGACTTTTACCAAGTGTTGAGGATCCGACCTTTAATTGTGTTGCCTTGTCCGAATTTCACTTGTATTAAGTGTGATCCGACTTTTATGCTTGATAACCTTGTACGATCATTATGAAATGGAAGCATGGTCCAAGTTTTATACTTAATTGAATGCATGTCTGAGTTTATAAGTGATGTATGAGAGTTTACCTGTAAACACCAGTGTTAGAGCCTACTGTATGTTCTGTACCTTACAACATGCTACTGTATGCTACTGTATATGACTGTGTGATACTGTATGTATGAACAATCTGTGTCACATTATTCTGTACACGATTATCACACGAATCACAACTATTTAGACATCAAGGACTTGTAAACCCTAATTGGAAATAAACACTTAAATCGAGTTATGTGCAA
>CL1Contig158
ACCTTCAAGATTCCATCCAAGCTCCATAGGTTACTAGGACGCGATTGACCAAAAGTTATTTTAGCAAGTAGACTATCTGCCGAGCAAACCAAGGTGAGTTCACACAAGCCAAGGCATGGGGTTCCCAGGGTGGGAATGGGGTTGGATGAT
>CL1Contig159
AGGGAGGAGCAGGTCGTTGTGGGCAATTGGATCGTGATCAATTTATGAACTTATAATTTATTTTGGATATTACATTACTATGCTTCCGCTACTTAAAACAGTATTTGGTTTGGAAACATCAATCATGTCATGTGACTT
>CL1Contig160
CACATCACTTAACATAACAGCAGTTATTTGTCTCAGTTAATATTTAACAGGATTAGACTGAGTTACTGGGCAGGTTATACATTTGGCGAAACACACTTTTAGGCGAAACACGTTCTTTTTGGCGAAACACATTCTGTTTCGCCAACTACCCTTGGCGAAACACCCT
>CL1Contig161
AGATTAGGGTTCTTGATAAACATGGGAATTATGCTTGTTTGATCTGGTTGATGTTAACTGATTTGTGATATTGGTGTTAATTGATAATCACAGCAAAACTTGGAAACTTGTAACGTAACTGATATCCATCGAAAGATATCAGTTACTCGAAACATGGTAGTAACCGAAAGATACCGAAAGATACTAGATGTTCGAAACATAGTGTTGACCGAAGGATAGCAATGACCGAATGATAACATTAAGTTCGAAACATAACATTCTGTTCGAAAGATAGCTATGATACCTGTTAGTCGAAAGATCTCTAATGTGTCGAAAGATGACCATGAATCGAATGATAGCTGATGTGCTACTGTGAAATAATACGTGTTGTGTCGATATGCAAACTGACTGTTATGTGAACATTAAATTGCATGCGTATCGTTGTGAACATGAACTGATTTGTTATACGTGCATACGATAGGACGTGAATAAATTACTTGTGAGTGCATAACCTAGCATACCGAGCAAACCAAGGTGAGTTCACACAGCCAAGGCATGGGTTCCCAGGGTGGGAATGGGTTGGATGATTACTTGTGCATACTTTGATACTGTAACGAACGATTAAACTGTTGATGCTTACGAACTACTCAACTGCCTTCGCACCCACCCTGGTCGGTAAAGACTATGGTCGCGAACGAACTGATCAACTGCCTTCGCACACACCCTGGTCGGTAAAGACTATGGTCGCGAACGAACTGATCAATTGCCTTCGCACACACCCTGGTCGGTAAAGACTACGGTCGCGAACTAACGAACCTAATCTTCGCACACATGCCTGTGAGGCCGCGATGGAACTGATACGATATGAAACTTAATTGAACAAACGCACTATTACCCAAACTAAACTATTAACTGTGAACTCGCTCAACTAGTTTGTTGATTATCTGCTGCATGCCTTGCAGGACCTTAGGTACTTATGGAGCTTGCACTGGAGGAGCGGGACGTTGTGGGCAGTGGATTATGAACGCTA
>CL1Contig162
CGGCGAAGCACAGGTTGACGAAACATACTCTGTTTCGTCAATCAACCTTTGGCGAAATTCTGTTTCGTTGATAACCCTTGGCGAAACACAATTCTATTTCGTCGAGAGTTCTGTTTCGCC
>CL1Contig163
CCGTGTGATAATTGTGTACAGAATGATATGAGAAAGATTGATCACACATACAGTATCATCCAGTTACATACAGTAGCATACAGTTATATACAGTAATACACAGTAACATCCAGTAGCATGCAAAGTGTTCCTCATACAGGGTTTGAACTCAGTATTATAAGGAAGCTCGGATTATGTATCACATGCAACCTCGGACT
>CL1Contig164
ACAAGTACCAGCACGTATTCGGTATCACATAAGTTATGCGCATCACTTAACAGCAGTTAAATAATCCAGTTAACATTTGACAGAGTTAAACCATGTTACTGTGCAAAGTATACAAATTGGCGAAACACAGATTGGCGAATCA
>CL1Contig165
AGTACGAGAAATTGTTCAATCCCATCATTCAACCCATTCCTTATCTCCGGGAATCCCATGCCTTGGTAAAAAGTGTGAACTCACCTTGGTTTGCTCGGTTTGATAATATACTTCTAGTGTTCGTTAACTGTTAGGTGCG
>CL1Contig166
ACACATAGTTAGTTCATGTTGGACAAATTTCACACATAATCTACGTCACAAAGTGCTTGGCAATTAATCTTATGTATCACGTAAACCGTTAATCAAGTTCACATAATAGATTTTTACTGTCTACTCAACAAGACTACCCCTTAACAGTCATGATAAGCTTAACGGTGTTACCACTGTTAATCAGTATCAACAGATTAAACACACGCAACAAGGTTACACACTTAACGTAGTTAATATACTTAACAAGGTTAACTCACTTAACACCGTAGACACTTAACATGAATAATCATTAACCGAGTC
>CL1Contig167
ACTCCAACCCATTCCCACCCTAGGAACCCATGCCTTGGCTGTGTGAACTCACCTTTGATTTGCTCGGCAGATAGCTTACTTGCTAAAATGACTTTTGATCAATCGCGTCCTATAATAGTTATTACATCTAGTCAGGTTCGAAATACGAGTACTTCACGTAATTGTTCGCAT
>CL1Contig168
TCCATGTACCACAACGACTTCCACTCTCATGGAACTCAACAGTCCATGTACCACAACGACTTCCACTCCCCTGCAAGCTCCAGCTAACCTCTAACGACCAGCAAGGCATGTAACAACGAGTCAATAACAAAGTTGAGCAAGTTCACAGTTGTTATCCGATATATAGTTGCCTCAAAAACCACGAGTTCATTTAAAAACCAAGAGTTACCCA
>CL1Contig169
TGTCACATTCATAACATTCATGCTTCACACACGTACCTTTCACAGTTTGCTGTAACATTGTTATTCATTAGCATGCTTGACAGAACCATGCAAACTAACAGAAGTTAACAACCCT
>CL1Contig170
ATGCTGAATTCAAAACCCTGTATACTGTATGAAACAATAACTGCATACTACTGTGTGATATGATTATGTAAGTTACTGTTTGAGCATCAAGAACCTGTAAACCCTAATTGGACG
>CL1Contig171
AGGTGCGTTTGGCAGTTAACATCATGCATTACCCAAGAGTTAATCACATGCATACAATTCATGATCATTAACGGTTTATTCTAACATAACTATCCAATCGTACACTTAACAGAGTTGCATACTTTATCAGGGTCAAATGAAGTTAACAGAGTTAATTGGCTAACGAGGTTAATTAATTAACAGGGTTAATCAACTTGGCTTAACAGAGT
>CL1Contig172
AAGGCCCTGTTTATTTTGTGTAAGATTAATGTGAGACCATAAATTGTATGCTGGTTGACGATTGGATCTGTTAAGATATGAAAGTTAATTTGCTAAGCCACTAACGCTATTTAATATGCTATGTATGTTAAATATGATTAACTCTGAAGCGCATGTGATCTAAGCAAGGTGTATTAATCCCGCTACGCGCGGATGCTATTGTTAGATTAAATTGAGAGAGTCTGGATGAGAAACAGGGATCGTATTAGTGTGATTAACTGATGCA
>CL1Contig173
TCCTTCGGACCAATGCTATGTTCCGAATCCTATGTCATCTTTCGGCCAACCTATCTTTCGGTCCAACTATCTTTCGGTCCAACTATCTGTCGGTCCAACTATCTTTCGATCCAATAATGGTTCGGTCAA
>CL1Contig174
ACCTACCATCCTTCGAAATATGTTATAACCCATTATCTTTCGAAGGATGTCTATAATCCTACAATATCTTTCGACGCACATCCACCTTTCGGTTCATGTGTCATCTTTCGGTCAAACAGTTATCTTTCGGTCT
>CL1Contig175
AGGGTAGTTGACGAAACACAAGTGTTTCGCCAAACATGTGTTTCGCCAATTATGTGTCTCGCCAATAAGTGTTTCGCCAACTTGTATACTTGCACAGTAGCATGATTTAACTCTGTTAAACGTTAACCGGATTACCTAACTGCCGTTAAGTAATGTGCATGATTTCTGTAATGATGTTTGCATGCT
>CL1Contig176
CGGGATAACTATAACTTACAAACGAACTCATGGTTTTTTTGAAACAACCTAACAAAGAACACCAGCTGTGAACGCTCAACTTTGTTGTTGACTCGTTGTTACATGCCTTGCAGGTCGTTAGATGCTTATGGAGCTTGCACGAGAAGGACA
>CL1Contig177
ATCATGGTTACCAAAGACAGTCACTTTCATGAATTCACGATTCACGTATCTAGTCACACGTATTGCTTAAGTAGTAAACAACCAGACATATACATCACGTATGTAACACAAGCGTTCCCGT
>CL1Contig178
TTTGACGAAAGTTAACACGTGAACCGAAAGATAGATATGGTCGAAAGATGGCGTTTGGTTCGAAACATACAGTTAGTCCGAAAGATACTTGTGAGAACTGTTGGTCGAAAGATCATAAATGAGTCGAAGGATATTTGTGCAACTGTTGGT
>CL1Contig179
TACACGAAAGGCTACTTGAACTAAGAGGGGTCAACCACGTCCTAACAGGGTTACCATACAAGTCAGGTTTTGGTTTCGAGTTGTGCACATAAGTATCACATAAGCTAGCAGATTAAGAACACACATTGATCATGGCAATCACATAATTCATGTTAGCACATCAACAGTCATATCGTATCCAACTTATGCGATTAAAAAGGTTTGGGCTCACACAAGTTCATAACTCAAAAGCCCT
>CL1Contig180
AGCCTTATCCGAGTTTATACATGGTGCCTTGTCCGAATTCTTGTGCTTAAGCCTTGTCCGAACTTTATGCTTGGATGCATATGGTCCGAATATTTTTAAGGGAATGACTAGTCCGAACTTTTAAGAGTTTTAAGGGAGTAATGTTGGTCCGAGTTTTGTTGTCTGTTAAGTGATTAACCCCGTTAAGTGTTAACAGTGTTCTGTATGTCAGATATGTAAAGTATGTAACTGAGTTATGTTAACCTTGTT
>CL1Contig181
TCGGTATGCTAGGTTATGCGCTCACAGGTAATCAGTCAAGTCCTATAGTGCACGTGTATTAAATCAGTTCATGTTCGCATGCCATTTATGTCACGAAGTGTGTTTAAACAGTTATCACATATCACGTATGCAGTTTAGTCAAAATCGCACCATTTATGCTTGACAGGATTAACAGGCAGTTAACATACTTCATACAGGGTTTTGACTTAGCACCATGAGCATCATAAGTAAATTCAGACAATTCATCAACAAACGTCGGATCATTCATCAAGCATAAAGTT
>CL1Contig182
TCCCATTCCCACCCTGGGAACCCCATGCCTTGGCTGTGTGAACTCACCTTGGTTTGCTCGGTATGCTAAAGAAATGCAAGCTCACAAATAATCAGTCACGTCCTATAGTGCACGTATACTCAATCAGTTCACGTTCGTAATGTTTCACATGTAATTAGTATCGCAGTCATATCACGGAGTATGTTTGACAGTTAATCACCATGCAGCACAAACAGTTAGTCATATGCATACAATTTCATGTTTCACATAATGGTCTTTCATAATTTATTCTAACATGGTTGCTCTTTAACCTACTTAACAAGG
>CL1Contig183
AGGTGTTACAGAGCTTGCACGAGGAGGCGTGGTCATTGTGGGGCATGGACAGTTGTGTGCCATGTTAAACTATTGAACCATTTGAACTTATGCTTTGGTTTTAAACATTATGCTTCCGCTTACAACTTAAACTATTTTTTGATTGGACA
>CL1Contig184
TGGGGGCTTCCCCATGTATCACTAGTCTAGCAGTATCAATAAGTGACCTTTCCCAAATGAGGTCAGTAGTACGTAATTCCCATAACCATGTAAGTACAATCAATCCCATTCCCTACCCCGGGAATCCCATGCCTTAATAAGAGTGTGAACTCACCTTGGTTTGCTCGGTATGCTTATTTGTGCATTCAAGTTTGATCAATAAAATCCTAGCATGGTTACCAAAATCAATCAGTTTTGT
>CL1Contig185
TCTCGCGTTCATCCAATCATGCGTCGTATGACAGAGTCCGTGGTTAATTCTAACATAGTTACTCAGTAACACACCTTAAGGGTTATCAGATTAAACAAGATCCACATACTTAACAAGGTTAACAAGACTTTCCATGATTCATCATAACATTCGGACATGTATAAGCATTCAGAAGTCGGACATGTATAAGCATTCAAAACTCGGACATGTATAAGCATTCAAAATTCGGACAA
>CL1Contig186
ACGACATGATTGATGTTCAAAACCAAACATTGTTTACGTAGCGGAAACATAAGTATGTAAACCCAAAATATATCATAGTTCAAATGTTTAAATGTTTTAACATGGCATCCACAATCCATGCTCCACAATGACCCGCTCCTCCT
>CL1Contig187
AGGTCGTTAGGTACACTTGGAGCTTGCACTGGGAGGCACGGTCGTCGTGGATAAGGATCGTGAATTGCTTTGTTTAAACATCATGACATTTCATACTTATACTTATGATTGGGTTTACTCTTATGCTTCCGCTAAACGTTGATATTACAC
>CL1Contig188
TCCCACCCGGGAACCCCATGCCTTGGCTGTGTGAACTCACATTGGTTTGCTCGGTTATGCTAAAATTACTTGCTCACGAATAATCAATCACGACCTATTATATGCACGTACGCCAGATCAGTTTATGTTCATAACAATTCATATGCAACTGGCCTCA
>CL1Contig189
TTCATGTTTAACCATCAGCTAGTGCACACAAGTACAAACGTTAACATTCATCACTAGGCATGGTATGTCAATTAATCAAGCACGAATTCCATCATTAGAATACGTTCTCATACTAGGTGCTACACATATAGAGTTATACTTCACGTTTCACGT
>CL1Contig190
TACAATTCCTTGGTGTCCAAACAACTGTGTTCCGTGTGATAATTGGTGATAATCGTTTACAAATTGACCTAACATAGACTGCACATACATACAGTAACACACAGTGGCATGCAAGGTGTTCTTCATACAATCACTAAAAGGGTTTTGAACTTAGCATCATGAGT
>CL1Contig191
AACTCGGACCTAAGGAAACTCTTTCACAAGGTAGGACTAGGGTGGAGCTCAAGAAAACTCGGACCACATGAGGATCCAAACTCGGACCTTCTTCACTTGATAAGGAGTTCGGACACTTGCTATAAACAAACTCGGACACTTGATGTTGTGCTTATAAAAATTCGGACCAAGGGGAGGCTCATCAAACTCGGACATCACTTGACAAGGAAACTCGGACA
>CL1Contig192
TAGACCAAACAATATGAAAGGTGTTCAAAACAAAGCATGGTAAGTGTTTAGCGGAAGCATAAATGTAAAAATCCAAACGTAAGTATTAAGGGTGTAATGTCATAATCATTCACGATCCATTGCCCACAACGACCTGCT
>CL1Contig193
ATACAAGTATTGTTTCTATACATAACAGCAGTTAACTAACCCAGTTAACTTCAACAGAATTAAATTAAGTTTACTGTGCAGATTATTCAAATTGGCGAATCACAGGTTGGCGAATCACACTTTGGCGAAACACATATTGACGAAACATATTCTGTTTCGTCAATCACCCTTTGGCGAAACGCATTCTCTGTCTCGTCGACCGCCCA
>CL1Contig194
ATGAAAGGTGTTCAAAACATAAGTATAAATTCAACGTTTAGCGGAAGCAAATGAGTAAAAGCCCAATCATAAATAAAGTATGTAATGTCATAATGTTTTTTTGGGTAAAGGGTTACCCCGGTGATTCTATTAAAATGCAACCGCAATTAAGTACAAGTAGTGAGGAT
>CL1Contig195
ATCTTTCGGAAACAATTATCACAATTATCCTTCGGACCAATGTTATGTTCCGAATCCTATGTCATCTTTCGGCCAACCTATCTTTCGGTCCAACTATCTTTCGGTCCAACTATCTGTCGGTCCAACTATCTGTCGGTCCAACTATCTTTCGGTCCA
>CL1Contig196
ACATGTTGGTAAAGTTTCACATGCAATTAATACCACAAGGTGCGTTTGGCAGTTAACATCATGCATTACACAAGAGCTAATCACATGCATGCAATTCATAACGGTCATTAACGGTTTATTCTAACATAACTATCCAATCATACACTTAACAGAGTTGCATACTTTAACAGAGTCAGTAGAGTTAACAGAGTTAATTGACAAACAGAATTCGTCAGCTCA
>CL1Contig197
AATACATGGGAAAACCCCACTAATCTTCGCAAACATGCCTAGAGGGCTGCGATACAAATTACATACGGTACATGATTACTAAACGAACATACGGGTTATATTACGAACACTACAACTGAACAACCAACTGTGAACTCGCTCAACTAGTTGTTGGCTCT
>CL1Contig198
AAGCTAGTAAGTGGTCAACCACGTCCTATCATGGTTATTATACAAGTCAGGTTCGTATATAGCACGTATGTTCTACACGTATTGTATCAAGTATGATCATGGCAAATCACATAAACGTATCAGCAATCCAATAGAAAACAGATAACAATTCTAAGTATTCGGCCCAAACAGTTGGGCTGTAACAGTGCAGGTCCAA
>CL1Contig199
TCAACCTTATTCCTTTAAAACCCATTCCCAAGCCCCGGGAATCCCATGCCTTAGTAAGGGTGTGAACTCACCTTGGTTTCCTCGGTATGCTTAGCTATTGGTGCACAAACAATTCAGTCAAAGCCTATACGCACGTATACCAAACTGTTCAGTATTCACATTTAACCACGTATTTCATCACAAGTTGCTTTCATGCGAT
>CL1Contig200
AGCAAATGTCCGAACTTCTTAGCAAGTGAAGAAGGTCCGAGTTTTGGAACTTCATGTGGTCCGAGCTTCTTGAGCTCCACCCTAGTCCGACCTTGTGAAAGAGTTTCCTCTTGGTCCGAGTTTTGCAATGGTAGAGGTCCGAAGTTCACATGTTGTCCTAGTTTGAATTCT
>CL1Contig201
TGAAATCTCTAAATGTACGGGACAGTTAACATCAAGCAACACGAAATCAGAAAGTCACATTCGTATCATTCATGCTTCACATAATTGTCTTTCACAGTTGCTATAACTTGGTTACCCTCTAACCTACTTAACAAGGTTAACAACT
>CL1Contig202
CAGGAGATCATGTAATTTCAGTTTAAATCCTTTACCCATTCCCAACCCTTGGGAATCCCATACCTTGTGGAAAGTGTGAACTCACCTTGGTTTGCTCGGTTTGATAAGTTTCTCGTTCGCAATTAATCAGTCAATCAT
>CL1Contig203
CAGGGTCGTTGTGGGACATGGACTGTTGAGTTCCATGTTAAACATCTGAACTTCAAAACTTATGTTTTGATTTTAAACTTTATGCTTCCGCTGATAACTTGAACTTGGTTAAATTCTTTTGGACACCAATTATATTATGGTTGGTTTTATATTTACTTTAATACATTATTCAATA
>CL1Contig204
AGTCCAACCACACAATATAATTGGTGTTCAAAACAAGTTAATCAAATTCAAGTTATCAGCGGAAGCATAAAGTTTAAAACCAAAGTATAAGTTTAAAAGTTCAAATGTTTAACATGGAACTCAACAGTCCATGTCCCACAACGACCTCGCCTCCTCGTGCAAGCTCCATCTACGCACCT
>CL1Contig205
TGCAGGTCGTTAGGTATATGGAGCTTGCACAGGGAGGAGCAGGTCGTTGTGGGCTTGGATCGTGATTATCCTGTTAAACACCGTTGATATTTGATACTTGTTTACGATGGGTTTTTTTATACATACGCTTCCGCTAAACAACGATAACTTACTTATGTTTTGGAACACCATTCATATGGATTTGGGTTGGTTTAAATGACAATTACTTTTATTATATGTATTGT
>CL1Contig206
CGGCATTTAATAGGTGTAACGAGGTTCCACACTTGACAAGATATACGCACTTAGCATAGAGAACACACGCAACAGAATCACTCAGAGTTATCATACATACATAACATACTTACATGTTTAATAGTGTTAGCA
>CL1Contig207
TCCGACTTTTATGTCTTATATCATGATCCGACCTTTGTAGATTAAGTGATAGCTAATATGATAACTCACATGCTTGTTAACCTAGCCGAGTTTTCGTTATCTGTTTGTATGTTAACACTGTTTGATGTGAT
>CL1Contig208
TGTGTTTAGTGTGCGTATTGTGTACTGGGAGATATCACATAGACTGTTCACGTATGCAAGATCATACAGTTGCATTCAACTTCATACAAACATATACCGAATCATACAGTTGCATTCAACTTCATACAAACATATACCGAATCATACA
>CL1Contig209
TGTGTTTCAGTCCGTTGCACACGATCTAAGGTACATTGCACATAAATCCACTGTGAGTATTTTACTTTCAATAATGCTTACAACTCTTTGGTGTTCAAATAGTATCATACGGTAATGTATCGCACAGAAACATGTAGTATCATTCATTAACACTTAGCATCAAATCAGACAGTATCGCATAAGCGTATACAGTTGCAACAGTAGCATGCAGTGGTATGTTGTAAAGTACAACACATACAGAAGGCTCTAATCACGGGTGTTTACATGTAAACTCTTATACACTTATCCACTTATTCATTCATGTTTCATCAATAGCTCAAGTCATGTTTATTAACACAGAACACCGACCA
>CL1Contig210
GGGGGCTACCCCGTTTGTAAACCACTAGACTAGATATATCTATAGGTGTCCTTCCCAATCCGAGGACAGACGTACGTATTGAATACGTAGGTTTTACGCAGGCGTCCTTCCCAATCCGAGGACGGAGGTACGTAGTGAGTACGTAGGTTTAGCGCTGGCGTCCTTCCCAATTCAAGAACGGTGGTACGTAGTGTATACGTAGGTTTAGCGCGGGCGTCCTTCCCAATCCGAGGACGGTGG
>CL1Contig211
AGTGTGTTTGACAATTAACATCATGCACCACGTAAGCAGTTAGTAAGTTCCCATGCAATTTATATTTCACATAAATGTTCATCACAATTTGTACTGACATAGTTATTCATTTACATACTTAAGAGGGTTAACAATATTAACGAAGTTGGCA
>CL1Contig212
TGTCGTATAATGCATGATGATAACTACCAAACATTCTGTGGTATTGGTTGTACGTGAAATGTTACGAACATGAACTGATTGAGTATACGTGCGTACCATAGGTCGTGATTGATTACTTGCGAGCACATAGTTAAGCATACCGAGCAAAACCAAGGTGAGT
>CL1Contig213
AGTCTGTTAACTCTTATGTGAAACAAGAAGTTACATGAATTTGATTTACGGTTTACATGAATATAAGATGCTAACTGCTAAGCACACTCTGTGTTTTACTGTGATGTTATTTGCATGCGAATCATTACGAACATGAACTGGCT
>CL1Contig214
ATGTTAACTGCCTGTTAATCCCGTCTAGCATGAATTGCATGGCTTTGATTAACTGCTTATATGATACGTGATAACTGCTTAAACACACTTCGTGACATAAATGGCATACGAAAGAAACTGATTGCATATACGTGCG
>CL1Contig215
AACGTGGAACACCACCACAGGAAACGTGGAACACCACCACAGGAAACGTGGAACACCACCACAGGAAACGTGGAACACCACCACAGGAAATGTCACACCCCCAAAATCCACCTGCGGAGCACCACCGCTTGGGAGCGTGACTGACCA
>CL1Contig216
TACAAGTCTCTGGTATCCAAGCAACTGTGTTCTGTGTGATAATTGTGTACAGAATGATATGAGAAAGATTGTTCACACATACAGGATCATCCAGTTACATACAGTAGCATACAATTATATACAGAAACATACAGTAGGCTTTAACACTGGTGTTTGCCATAAACTCAGACACTTATTCACTTATTCATACATATAGCACCAACAAACTCGGATCATGTGCTCATTTTCAAAAGTCGGATCATATACATATCCAAGCATAAAGTCGGA
>CL1Contig217
TGTTAACTGGATTGATTAACTGCTGATTAAGTGATATACTTGACTTGTATGATATTGAATACGTGTTTAGTACTTCTGTGATTATACTTATACGTGAACAACTTCGTGAATATGTACTGATTATACCTT
>CL1Contig218
TGTTTTGTGTGCTTATTGTGTACAGGATGATATCTCATAGACTGTTCATACATGTAGGATCATACAGTTGCGTTCAGTATCATACGATTATATATATTTACATAGAATCATACATCACGTAATCAGTTCATTGTATTCACATAATTCATGCGTCACACCTCTGCATTTCA
>CL1Contig219
ATGTCATACGATTATACACATATAGAATCATACATCATGTAATCAGTTCATCGCATTCACATAATTCATGCGTCACGCCTTTGCTTTCACGGTTTAATCTTACGTGGATATTAATCTAATTGTCACTGTTAACATTCTT
>CL1Contig220
CGACGAAACAGGGGTGTTCGTCGAAGGGGTAATTTGCACAGTAACTTAGTTTATTTCTATTAAGAGTTAACACAGTTAGTTAACTGCAGTTAAATGTTAAGCATAACTTGTACGAACTTGAATACGTGCTTTGTGCTACTTGATGATTACTGATTCAATACCCACTA
>CL1Contig221
CAATCACGTCCTAAGGTACGCACGTATACATAATCAGTTCGTATTTATGTAGTTCATGTATATGCACATTCGATAATCACCAAGTAGCACATTGCACATATTCAAGATCATGCAAGTCATGTTCATCATCTAACGGTACTTAGTTAATGCA
>CL1Contig222
CCATAATAGGACGTGATTGACCAACCCTGACCGTTAGCTATTTTAAGAGTCAAACCGAGCAAACCAAGGTGAGTTCACACAGCCAAGGCATGGGGTTCCCAGGGTGGGAATGGGATTTTGGATGATTTATTCGTACTTACTCAGATGATAGAATTGAATGATATGGTCCTCAGGGTGAGGAAGGGT
>CL1Contig223
TCCGGAATGCTTGTTGCGATGCATGCACTAATTACTTGAAAAGACTGTATGATTGTATGAAACTGAATGCAACTATATGATCCTACATGCGTGAACATTCTATGTAATATCATCGTGTACACAATAAACACACAAAGCACCGTTGCTTGAATATCGAGGATTGTAAACCCTAATTGAATGAATCATGTGCAATATATCCTAGGTCGTGTGTAACGGACTTAGACGATTAACAAACCCTAGAAGCAATAACATACCGAGCAAACCAAGGTGAGTTCACACTCTTACTAAGGCATGGGATTCCCAGGGCACGGGAATTGGGATTGAAGGATTGAGATTGAATAGAACTGTACTTACACTGTTACTAGACTACCATACGACTATCCTCGGATGTGAAGGATACTTATACTTACTACTATCCTCGGATGTGAAGG
>CL1Contig224
AGTCCGTTACACACGACCTAGGATACATGGCACAGGATTCGATGTAAGGGTTACATTCAATTATCAAGCAATTGTGTTATGTGTGTTCATTGTGTACAGAATGATATGAGGAGATTGTTCACACATACAGGATCAT
>CL1Contig225
AGGGTACATTGCACATAAACTCGATGTGAGTGTTTACGTTCTTTAGGGTTTACAACTCCTTAATGACCAAACAACGGTGATTCCATGTGATAATCGTGTACAAAATAACGT
>CL1Contig226
ACTTATGGTTTTTTTGGAACAACTTTAAAATGGACAACCAAGTGTGAACTCGCTCAACTTTGTTGTTGACTCGTTGTTACATGCCTTGCTGGTCGTTAGGTGCGTAGATGGAGCTTGCACGAGGAGGAGAGGTCGTTGTGGGACA
>CL1Contig227
AGTGTTTACGTTCAATTAGGGTTTACAACCCCTTAATGTCCAAACAACGGTGATTCCGTGTGATAATCGTGTACAGAATAACGTGACATAGATTGTTGTACACACAGTATCATACAGTCATATACAGTAGCATACAGTAGCATGTTGTAATATACAGAAACATACAGTAGGCCCTAGCACTGGTGTTTACAAGAAAACTCGGTTCATATATCACTTATAAACTCAGACATGCATTCAACTAAGTGGAAAACTTGGACCATGCTTCCATTCCATAAGGTCGGACCTAGCTTCATCAATTAAGTTCGG
>CL1Contig228
CGATAGTGTTCTTGGATAATACGTACAAGGTTATTCAGTAACACAATTAACAGGGTCGTCGTGTTTAACAAGATCAACATGCTTAACAAGATAACATGTTTTCGCAGAACTAATACACTTATCATGGTTAACACTTAACACCGTTAACACATGTAACAGGAATAATAACTTAACAGTACTAGTTAACTAACAGAGTTAACAAACAATTAGAGTTCACAACTTAACAACTTATCAACGGTTTACATGTTTAACTACGTTACATACTTAACAGGATTACGTGCATAAGATA
>CL1Contig229
TAGTCTAGTCGTATCCTTATCGTTAGGTCCTATCAACTGAGTACGTACAATAAAGTAATCCAATCCCATTCCCACCCTGGGAACCCCATGCCTTGGCTGTGTGAACTCACCTTGGTTTGCTCGGTAAGACTAGCTTTGTGGTCAAGTTGTTCAAAACGATCCTAACATGTTTACCATTAACAATCAGTCGTGTATCCCTCAATCTCATATTCCATACACACATTGCTCAATTAATAACCAAACCAAACACATATCATAACGTGGGTCACAATAAGCATTCGGGTCATATTACAATTACGACACAAGTTCATGTT
>CL1Contig230
AACAGAATTAACATAATATATCATGCAGCTACTTGTTTCAAATTGACAATTACACAGCATCATACAGTTACACAATATCAGACAAGTGTGGGGGGTTTCCCCTGTTTGAAAGTCGGACCACATGAGGATCCAAACTCGGACCATCTTCACTTGATAAGAAGTTCGGACACTTGTTATATACAAACTCGGACACTTGATGTTGTGCTTATAAAATTCGGACCAAGGGGAGGCTCACCAAACTCGGA
>CL1Contig231
TAGAATGTAACTCTGTTAAGTAAGTAACTCTATTAGTTTGTTAACTCGGTTAGTTAACTAACACTGTTAACTTATTATGCCTGTTAAGTATGTTAATCCTGTTAAGTTTGTTAACCTTGTTAAGTAGGTTAAAGAATAACCGTGATAGAATAAACTGTGACGGACA
>CL1Contig232
ATGACATGGTTTGCACATAAATACAGTAATATACAGCAATTACAGTAACATACGGTATCATATCATACAGAACAGAACACAGTTAACACTAAACAGTTAACAGGGTTAATCACCTAACAGACAACGAAACTCGGACCAACATTACTCCCTTAAAACCCTTGAAAGCTCGGACTAGGCTTAAACACAAGAATCCG
>CL1Contig233
CGTAATTCACATGTTCGTGTTGTAAACCACGTATCGTATTTATTTGTATCGCGGCCTTCCAGGCATGTATGCGAAGATTAGTGGGGGCTTCCCATGTGTTACTAGTCTAGCTGTATCTATAAGTGACCT
>CL1Contig234
AGTAAATGCAAACCAATCATTCAATACGATAGGTGTTCAAAACATAAGTATAGTTTCAAAGTGTAGCGGAAGCATAGCGTAAAACCAAAGCAAGTAATAAGTTTCTAATGTTTAAGTTTATAACATGGCATCCACGATCCATGTCCCACAACGACCTGCTCCTCCCTGTGCAAGCTCCATATGTACCTAAGGTCCTGCAAGGCATGCAGCAGAGAGTCAACAACTAGTTGAGCGAGTTCACAGTTGATAGTTCAGTAATTGTAATAGTATGAGTAGCTTTATGTTCGTTCATTAAGTCATGTATCGTATTAGTTTGCATCGCGGCCCTCTAGGCATGTATGCGAAGATTAGGGGAAGTTTTCCCAAGTATTCTAGACTAGGTATATTTGTATCGCAGCCACCCGGCATGTGTGCGAAGTTTAGTGTATGGTTCGCAGCCATCCCAGGCATGTGTGCGAAGATTAGTCATATTATCGCAGCCAACCCCGGCGTGTGTGCGAAGATCAGTTCTATTAGTATCACTAGTCTAGTCGTATCTTATCAATAACCCTTCCTCACCCGAGGACCATATCACTAAGTTCCATTATCTAGGTAAGTACAAGTAAATAATCAAATCCCATTCCCACCCTGGGAACCCCATGCCTTGGCTGTGTGAACTCACCTTGGTTTGCTCGGTATGCTCAAAGGGTTACACGTTCACAATTAATCAATCACGACCTATCGTACGCACGTATACATAATCAGTTTCGAATTCGCAATATTTCACATGTACTCTATGTCACAAAGTGTGTTTGGCAATTGACA
>CL1Contig235
AGCAGCTAAATATCCCAGTTAACTTTTAACAGGATTAGACTGAGTTACTGGACAGATTATACATTTGGCGAAACACATTGTCGGCGAAACACATTGTTGGCGAAACACTTGTTGACGAGACACATTCTGTTTCGCCAACTACCCTTGGCGAAACACCCCCTCTATTTCGTCAAACACCTTTGGCGAAACACCCCTTCTGTTTCGCCAAAAATTCCGTTTCGTGAACCAGTTTTAGTTACGTCAAGAATCAGTTACGATTTTACAGAAAACCCTA
>CL1Contig236
ATGACATGACATAGATTGTTCATACATACAGTATCATCCAGTAACATACAGTATCATACAGTAGTATACAGTAGCATACAGTAGCATGGTGTTCCTCATATAGGGTTTTGAACTAAGCATTAAACAATAACTTAAACTCAGACCCAAGGATGT
>CL1Contig237
CGTTTAGTAAACCATATATCGTATGTATTTGTATCGCAGTCTCCCAGACATGTGTGCGAAGATTTGTGGGGGATTTCCCATGTTTTCTAGACTAGGTATATTTGTATCGCAGCCCTCCAGGCATGTGTGCGAAGTTTAGTATTAGTATCGCGGCCATTCCAGGCATGTGTGCGAAGATTCGTATTCGTATCGCGGCCATTCCAGGCATGTGTGCGAAGAGTAGTATTTGTATCACTAGTCTAGCAGTATCTATAAGTGACCTTCCCCTAACGAGGTCAGTGATCCGTAATTCCCAATAACAATGTAAGTGCAAGTAATCATTCAATCCCATTCCCTACCCCGGGAATCCCATGCCTTGGTAAGAGTGTGAACTCACCTTGGTTTGCTCGGTATGCTAAGGTATGAGCTCGCAAATAATCAGTCAAGTCCTAAGGTACGCACGTGCACGTAATTAGTTCATATTCACGATGTTTACGTATAGGTATGAAACAATGATCACCAAGTAGTACAAACCACGTATTCAAAATCATACAAGTCATGCGT
>CL1Contig238
TGGGTGTCGGCTAACTTTTCACGTGAGCATCTCTAAGTCATTTGACTTATATAATTTTCGGTCCTATAGCATTTGGCGGTGGTTATTTATGTCGGCCACTTGAGTCTAGTAACATGATTATTTAGTAAAACAGTTTTGGCTTTGACGAAACAACAGTGTGTTTCGCCAAAGGGGATCTTGGCGAAACAGAAAGTGTCTCGCCAAGGATGTTTGACGAAATAGAAAATGTGTTCGCCAACCT
>CL1Contig239
ATGCATGTATATATTAAATCAGTTGCATGTCGTTTAAGTCACGAAGTGTTTAAGCAATCATCGCCATGTAGCACATAACAACTATTTCACGTTCATCACATAATACATCATACGACAGAGTAAATCAGAACTATTAGGGTTACCGCACACACTGAGCTTACATACATGGTTAACCCAACTCAATTACATACCACATACCTGACATACAGAACAGAACTCACAGTTAAGCACTTAACAGTTAACAGGGTAAATCACTTAACAGATAACGAACTCGGGCCAACACTTATCACAAGCAAAAGCTCGGACATCA
>CL1Contig240
CCTTGGTTTGCTCGGTATGCTAAACTATGCTCACAAGTAATCAATCAAGTCCTATATTTATGCATGTATACACAATCAGTCAAGCTCGTATAGATTCGTATGCAATAAATATCAAGAAGTGTGTTTAAGCAATTAACACGTAGCGTATAAGCAGTTTATCAAAGTCATGCGATTCATGCTTCATATAATGTCTTTCACAGTTTGTACTGATCATGGTTATTCCTTTACATACTTGACAGGGTTAACAAGTCTTAACAAAGTTTGCAACTTAACAGGATTAACATAGGTACATGAATAATAAACTAACTGTGTTAGTTAACTACCAGAGTTAACAAACGAGTAAAGTT
>CL1Contig241
CCGTACAAGCTCCATGGGTACCTAAGGTCCTGCAAGGCATGTAACAGAGAGTCAACAACTAGTTGAGCGAGTTCACAGTTGGTTGTTCAGTGATCGTAATAGTATAGTAGATCGTATGTTTGTTTAGCGGATCATGTTTCGTATGCATTTGTATCGCAGCCCCCT
>CL1Contig242
AGGCATGGGATTCCCGGGGTTAGGGAATGGGATTGAATGAATGAGGTTGAATAGATACCTGTACTTACACTGTTACTAGACTATCTACCATCGTCCTCGGATACTTGTACTCATCACTGTCCTCAGGCTGCGAAGGACACTCACGTAAAACCT
>CL1Contig243
AGGTCACAAAGGTCCAGGTTTAATAACATTCAGAGCTTGAATCATGTTAAATGTTGAATGAAAAACACTTACCCTGCCACTACTGTATGTTACTGTATGTTACTGTATGTATGTGCAAACTATGTCATGTCAATCTGTAAACAATTATCACACG
>CL1Contig244
ACATCACGTAAACAGTTAATCGTATTCACATAATTCACGCGTCGCGTCGTTGATTACACAGTTTAATCTAACGTAACATGTTATCATCGTTAATAAGCTTAACAGGTTTAGTAGAGTTTACGGCTTAAACAAGTGCATACACATCTTTACAGCTTGAACACTATATAACATACATCTCAGGGCCTCATATTAATACACACAAAATCAGACAGGGCCTTGCCCTTCCTAAAACTCAGACAAGTGTGGGGGGGGGTTTCCCCTGTTTGAAAGTCGGA
>CL1Contig245
CCGACAGTATTAAATTAAGTTTACTGTGCAGGTTATCTAAATTGGCGAATCACAGGTTGGCGAAACACACTTTGGCGAAACATGTTTTGGCGAAACACCATTTGTTTCGTCGTTGCCCCTTTGACGAAACAAAACCCTGTTTCGTCAATTACCCTTGGCGAAATTAAAGTCCAGTTTCGTCAATTTCATCACAGCA
>CL1Contig246
TGTTGTTTCTCATACAGATTTCTGAACTTGGTATCAACGTGACACAGTCTTTTCAACCATTAAACAGTGAATTATGAGAACGTATATTTAGAGTTCAGACAACACATCATGCGTATGAAATTCGAGTACATAAATATCATTCAAGACTTAACAGATCCCATAACATTTATCATACAGTTCAAGCTTCATATAATCATTCACAAATTCATGCACCTCTCAAAACTCAGACAAGCATGGGGGGGGGTCTCCCCTGTTCAGAACCCGGATAGCGCATGATATGTCA
>CL1Contig247
CCCATTCCCAAGCCCTTAGGAATCCCATGCCTTAGTAAGGGTGTGAACTCACCTTGGTTTGCTCGGTATGCTAACTATGTGTTCACGAATAGTCAATCGCGTCCTATAATATGCGTGTACATTAAATCAGTCGTATGTCGTTTATATCATGAAGTGT
>CL1Contig248
TAGAATAAATTGTGAAGGACATTTATGTGGAGCATGAATTGCATGGAAATGATTAACTGCTTACATTGTGCATGATGTTAACTGCCAAACACTTTGTGACATAGATTGCATGTGAATCGTTACGAACTTAAACTGA
>CL1Contig249
AAGATCGTATTAGTGAGTTTGTTTCGTAACATGTGGCTCTACTAGGCCGATAGTATGTTCTATTAGTGGGGGCTTCCCATGTTTGCATATGTGACAACTCGAGTTTCCAAGATTCCACTTTCGCATTTATTGCACGTTCACTGTTTGTCTAGTTGCTT
>CL1Contig250
ACGTTATGTACTTGACTATTGATGTGTAGAGTATGTTTGCCATGACCATTACGTGTTATAACCTGCTAGTTTATGTGTAAAACTTATGTGCACTACTTGAACTTAGACCTGACTCGTATGGTAACC
>CL1Contig251
TTGGGAAACGGGGTAAACCGGTTAACTCACGACTTGCAAATGAACTTCTGGTTTTTGAAACAACTTAACAATGAACACCAACTGTGAACTCGCTCAACTTTGTTGTTGACTCGTTGTTACATGCCTTGCAGGTCGTTAGGTACTTATGGAGCTTGCACGAGGAGGCGTGGTCGTTGTGGGACATGGATAGTCGTATGCCATGTTAAACATTTGATACATTTGAACTTTTACTTTGGTTTTAAACATTATGCTTCCGCTGACTACTTAAACTATGTTTTGTTTGGACA
>CL1Contig252
CGTGTGATGGTTGTGTACAGAATGACATCACACAGAATGTTCATACATACAGTAGCGTACAGTTTTATACAGTGATATACAGTAGCATATACGGTAACATGCAATGTGTTCTTCATCCTCAAACAGGGTTGGAACTTGACATCATAATAACCTCAGTCTTTACAAGCATTAACAGAACTCGGAGTATGTAACATTGCAACAAATTCGGATCACGTATTAAATCTAAAACTCAGACAACA
>CL1Contig253
CCTTGTATAGTTTCAATGCCAGTCAGTTACTTACACACATAATTCACATATTCCTATTATGTAAGTATGAACAAGCATGGCACATATTATCACACAAGCTATGACGCAGATTCGGA
>CL1Contig254
AGGGATCCGAGTTTACTTATAACCAAGTTCAAAACCCTGTATGAGGAACACACTGCATGCTACTGTATATTACTATATATTACTATATCTTACTGGATGATACTATATGTATGAACAATCTATGTCATGTCATTCTATAAACAATTATCACACGGAACACAGTTG
>CL1Contig255
ACATGATGATATCGCATAGAATGTTCACGCATGCAGAATCATACAGTTGCATTCAGTATCATACGATTATACACATATAGAATCATACATCATGTAATCAGTTCATCGTATTCACATAATTCATGCGTCACGCCTTTGCTTTCACATTTCAGTCTAACATGGATGATAATCTAATTGTCACCGTTAAGATACTCAGTACATTAGTAGCGTTATTAAACTTCACAGGTATAACGAAGTCAAGGATTTAACAAGGTGTCATATACAGCTTAACAGACAAATCATTATCCAATATGCAATTCATTGTTTCTAATTGAACATCATACTTATGAAATCCGT
>CL1Contig256
AGGGTGGAGCTTAAGAAAACTCGGACCACATGAGGATACAAACTCGGACCTTCTTCCCTTGTTAAGAAACTCGGACCTATAAACAAGCAACAAGGTCGGACCATAGGGATTTGATAAACTCAGACCAAATGGGAGCTACGAAACTCGGACATCTACCATCATTAATAACCTCCCCCACAAACTCGGACCA
>CL1Contig257
AGGCGCGGTCGTTGTGGACAAGGATCGTGAATGCTTTACTAAACGCTTATGACATTACATACTTATGATTCTGTTGGGTTTACTTTTATGCTTCCGCTATACGTTAAGATTATAATTGTGTTTTGACACACCTTTCATATTGGTTTTTTTTTGGGTAAAGGG
>CL1Contig258
TAGGGTTTACAAATCATTGACATTCAAGCAACTGTGTTTTGTGTGCTTATTGTGTACAGGATGATATCACATAGACCGGTTCATACATGCAAGATCATACAGTTGCATTCAGTATCATACGATCATATACAGAATCATACATCACGTAAACAGTTAATCGTATTCACATAATTCATGCGTCGCGTCTTTGATTTCACAGTTTAATCTAACGTGGATATTAACCTAATTGCCACCGTTAACATACTTAACATATTAACATCGTTAATAAGCTTAACAGGTTTAACAGAGTTTGCGGCTTAAACAAGTGACATACACATCTTTACAGCTTGAACA
>CL1Contig259
AAGGATGGTCCGAGTTTTTCAAGTGATGTATGGTCCGATTTTGTTTGGTGCCATATAGTCCGAGTTTTGTTAATGCTTGAAAGGTCCGAGTTTATTAACAGTCAGAGCTTGAATCAGGTTAAATGTTGAATGAAAAACACTTATCCTGCCACTGTGTGTTACTGTATGATACTGTATGTATGTTATTGTATGTTACTGTAAGTATGTGCAATCTATGTCACGTCAATCTGTAAACAATTATCACACGGAACACAGTTGTTTGGACACCAAGGAATTGTAAACCTTATTTGAATGTA
>CL1Contig260
TCTCAAAACTCAGACAAGTATGGGGGGTTTGGGGTTACAAATTCGGACCAAAGGGGAAACTCTTTCATAATTTCTTAAAGTCGGACTAGGGTGGAGCTCAAGGAAGCTCGGACCACATGAGGATCCATAAACTCGGACCTCTTTCCCTTGTTAAGAAACTCGGATCTCACTATTTAACAAACTCGGACAAGAATTCTCATGTTAAACTCGGACATGGATTCTCATATTAAACTCGGACATGCACT
>CL1Contig261
CGGACCTTCTTCACTTGATAAGAAGTTCGGACACTTGCCATATGTATAAACTCGGACCTTGGTGTTGTGCTTATAAAAATTCGGACCAAGGAAGGCTCACCAAATTCGGACATCACTTTGACAAGGAACCTCGGACATTCAACATTCA
>CL1Contig262
TCCGAGTATAATGGATCCAATGTGACCGAGTTTAATGTGTATTGGGTGTCCGAGTTTGTTATAACATGATGACATTGGACCGAGTTTACTAAATTGTTAATGGTCCGAGTTTAGTGTATCATCTTTGAACCGAGTTTGTTGATCTTGTAAATGGTCCGAGTTTAATGTAAGATGTATGTCCGAGGTTGTATGATGATTACATGTGCTATCCGAGTTTTGAACAGGGGAGACCCCCCCCATACTGTCT
>CL1Contig263
TGGCAGGATAAGTGTTTTCATTCAACATTTAACCTGATTTAAGCTCGGAATATTATTAAACTTGGGCCTTACAAGCATCAACAAACTCGGATCATGCACTAATTATAAAATTCAGACCAGGTTTCATTTACAAAACTCAGACTATATAACATTCAATCAAAACTCGGACCAAACACCCCTATAAAAGTCGGACCATACATCCCTTATAAAAGTCGGACCAAACATCCCT
>CL1Contig264
ATGCATCGATAATCACCAAATAGCACATTGTACACATTCGAGTTCATATAAGTCATGCGTATCACTTAACAGTGGTTAATCAATTCAGTTAACTTCTAACAGAGTTAAGTCAGGTTACTGTGCAAAGTATTCGAATTGGCGAAACACACTTTGGCGAATCACATTCGGCGAAACACACTTTGGCGAAACACATTCTGTTTCGCCAATTGCCCTTGGCG
>CL1Contig265
TCAAGTTGGCGAAACACAGATTGGCGAAACACATTCTGTTTCGTCAATCATCCTTTGGCGAAACACAATTCTATTTCGCCGAGTATTCTGTTTCGTGGACAAGTCAGTTACGTCAACATCAGTTACCTCA
>CL1Contig266
CTGTCCAAGAGGACGAGGAATTACATTCCTTAACCCGGAATGTCCTACCCAAGAAGGACGAGGAATCCATATTCCTTAACCCATTCCCAACCCACCGGGAATTACCATGCTTTGTAGAAAGTGTGAACTCACCTTAGGTTAGCTCGGCAGATAAACGAAAGGTCAATCGAGCTGCTAGGGGTCAACCACGTCCTAACATGGTTACCATACAAGTCAGGTCTAGGTTCAAGTAGTGCACGTAAGTTTACATAAGCTAATAGGTTATGAACACGT
>CL1Contig267
CGCACAGTAACATGCAGTATCATTCAGTAACACGTATCATCATAATCAGACAGTATCTCATAGTCGTATGCAGTAGTAAACAGTAGCATGCAGGATTATACAGTTGCATTCAACTTCACACAATCATACAGTTCTT
>CL1Contig268
TCGGATAACACATGATATATCATACAACTTCGGACATATAATCAACATACAAATTCGGATATGGATGATCATATTAAACTCGGACACAACACCATCATTAAACTCGGTCCACAAGGTAATCCATTAAACTCGGATCATGCTAGGCAACCCACTTCGGCCCAGAGTTTCTTTA
>CL1Contig269
TGCGTCGAAAGATAAGGGTGGATTCGAAAGATATTGTAGGTTATGAACATGCTTTGAATAATGGAATTATATGCTTGATTTATTTGGCATGCCACGATTGATGAACGTTAACATTTGTATTCGTGCAATAATACGTGCTGTGCCGATATGCA
>CL1Contig270
ATGGATATGTTTGGGAAACAGGGTAACTTATGACTTACAAATGGACTCATGGTTTGAAACAACCTTAAAACAAACACCAACTGTGAACTCGCTCAACTTTGTTGTTGACTCGTTGTTACATGCCTTGCAGGTCGTT
>CL1Contig271
ACCTACTTTGAAAGATGGAATTATATGCTTGATTTATTTGACATGCCATGCTAGATGATGAATGTTTACATTTGTATTTGTGTGACACCCGAATTGCATGCGTATCATTGTGAACATGAACTGATTCG
>CL1Contig272
CGTTAGGTACTCAGGGAGCTTGCACAGGGAGACGCGGTCGTTGTGGGACATGGATAGACTTATGCCATGTTAAACCTTTAATACATTTTGAACTTATACTTTGGTTTTAAACATTATGCTTCCGCTTACAACTTAAACTACGTTTTGTTT
>CL1Contig273
GTTCACACAGCCAAGGCATGGGTTCCCGGGTGGGAATGGGATTGTTGATTTGTTATACGTACTCAGCTGATAGAACTACGACTAGACTAGTAACGCTTATTCAACTGATCTTCGCACACCTACCAAGGGTTGGCCGCGATATTATGACTGACTTCGCACACCTGCCTTAGGAAGGCCGCGAACTAAATTTATTAAAACCAGACTATAACCAGAACAGTGCTCTCAACGATCCACAACGACCAGCTTCTCCATGTGCAAGCTCCAAGTACCTAACGATCTGCAAGGCATGTAACAGAATGATCAACAAACTAGTTGAGCGAGTTCACAGAAAGTAAATGCGTAATAGTAAGTTCGTTTGTAACAGGTGGCTCTACTGGGCCGTAATAGTGATCAGTATAGGTATCCTGCACATCCGAGGATAGTGATCAGTATAAGTATCCTTCACAACCGAGGATAGTGATCAGTATAAGTATCCTTCACAACCGAGGATAGTGATCAGTATAAGTATCCTTCACAACCGAGGATAGTGATCAGTATAAGTATCCTTCACAACCGAGGATAGTGATCAGTATAAGTATCCTTCACATCCGAGGATAGTAATATGGTAGTCTAGTCATAGTGTCAGTAGTGTATCTATTCAACCTTATCCTTTCAATCCCATTCCCAACACCCCGGGAATCCCATGCCTTGGTAAGAGTGTGAACTCACCTTGGTTTGCTCGGTATGCTAGGTTATGCACTCACAAGTAATTAATCACGTCCTAGTGTATGCACGTATAACAAATCAGTTCATGTTCGCAATGATACGCATGCAATTAATTGTTCACATAGCAGTCAGTTTGCATATCGGCACAACACGTAGTATTACACGAATATGTTCACCACCAAGCATGGCATGACAATTAATTCAACATATGTTCAATCAGTCAAAGTATGTTCATAATCCCTAACATCCTTCGAATCCAGTCACTATCTTTCGACAACAGTAATCACAATTATCTTTCGGAAACAATTACCA
>CL1Contig274
TGTCCGAGTTTAATGGACTATTCATGGACCGAGTTTAACAGGATCATCCATGTCCGAGTTTAATATCATCACACATGTTCGAATTTATATGCTGAGTATATGTCTGAGGTTGTATGATGATTATATGTGATATACGAGTTTTGAACAGGGGAGACCCCCCCCCATACTTGTCTGAGTTTTTGAAAGATGCA
>CL1Contig275
TAGCTGTTTATGTGGTACATGATGATAACTATCAAACGCTGTGTGACATAGATGTCATGCGAATACGATGAACTGATTACATAATGTATGACTCTATATGCGTATAATCGTATGATACTGAATGCAACTGTATGATTCTGCATGCGTGAACA
>CL1Contig276
ACGCATGTAATCTATGTCACAAAGAGTTTGACAGTTAACATCATGTATCACATAGGCAGCTAATCACATTCATGCAGCTCGAGCTTTACATTCAAGGCATTCTCAGTAAGTTTAACCGTGTTACAACGTTAATCAGAATTAACAGAACTAGCAT
>CL1Contig277
TTGCTCGGTATGCTAAACTAGTGCTCACAAGGAATTAGTCAAGTCCTATAGTGTGCACGTATACTCAATCAATACATGTTCGTAGAGTTTCACATACAATCTATGTCACAAAGTGTGCCTAAGCAATTATCACGTATCATATAAGCAGT
>CL1Contig278
TGGGTTTTCGTACTTATGCTTCCGCTGTACTTTAAAACCATGATTATGTTTGAACACCTATCATATTGAATGACTGGTTTACATTTACTTTTTTTTTTGGGTAAAGGGTTACCCCGGTGAT
>CL1Contig279
CGTAAATGTATTTTAACCAAACCAATATGAAAGGTGTTTCGAAACACAAGTATAATCTTAATGTTTAGCGGAAGCAAAAAAAGTAAACCCAACATAATCGTAAGTATGTA
>CL1Contig280
CATTCTATGTATATGATCGTATGATATTGAACACAATTGTATGATCGTGCATGTGTGACCATTCTATGTGATAACATCATGTACACAATACACACACAAAACATAGTTGCTTGGTTACCAATCACTCGCAAACCCTAATTTGATGCAAACACTCACATCGTATTATGTGCAACATATCCTAGGTCGTGTGTAACGGACTTAGACATTTGATAAACCCTAGAGCATAGCATACCGAGCAAACCAAGGTGAGTTCACACCCTTACTAAGGCATGGGATTCCCAAGGGCTTGGGAATGGGATTGAAGGAATAAGATTGAATAGATTCGTACTGACACTAATACTAGACTACCATACCACTGTCCTCGGTTGTGCAGGACACATACCTTTGCTAACTACTATCCTCGGTTGTGAAGGATACTCACGTAAAACCTA
>CL1Contig281
ATCCACTATCATAAAAGTCATGCACATCACTTAACAGCAGTTAAATAATCCAGTTAACATTTAACAGAGTTAAATCATGTTACTGTGCAAAGTATTTAAATTGGCGAAACACAGATTTTGGCGAAACACATAATTGACGAGACACATTCTGTTTCGCCAACTACCCTTGGCGAAACACCCCCTCTAATTCGTCAACATATCCTTGGCGAAACACTTTCTGTTTCGTCAAGATCCCCTTTGGCGAAACACCCTCTTGTTTCGTCAAAACCTTAACTGATTTGGCAAGTAACAAACCACAACACAACCACCTAGATGCCCTAGTGGCCGACACCTATACCCCACCGCCAACCCTCATTGGCCGCAAGAAAACATTCCACCGTTTGACCCT
>CL1Contig282
ATGGTCCGAGTTTCATGAGAGGAACCTTGTCCGACTTTGTTTAAGAGTTTGAGTGGTCCGACTTTGTGACCCTTGCCCCATGTTGTCTGACTTTCAAAACAGGGAAGCCCCCCCCCTCATCTCTTGTCCGACTTTTGTGAAAGGATACCCCTTGGTCCGAATTCTTGCATGCTTTGTATCTAATGTCTGAGTTTACTGTTTGCACACAAGATCCTACTTTTTGCTGATGAGTTGTCTGAGCTCTTGATTCCATGTGTGATTTGAATTATAGTATTATTGCATGCTCTGAATTCTGATAATACTTGAAAAGACAGAGTGCATTAGGATGCCAAGATCAGAATCCTGTATGATTATATGTGATTATATGATAATGTACATTACTGGATGGTATTGTATGCATGAACAACCT
>CL1Contig283
AGGTCGTGAGTAACGGACTTAAACACTAATTAACCCTTGAAGCAATAACATACCGAGCAAACCAAGGTGAGATCGCGGTCTAAACAGGAGTAATGGCTCTGGGCGATTTTGGCGAAATCTGAGAAACCCTAGCTTCTTGCTCATCTGATCTTATTCTTGATTAATCTGGG
>CL1Contig284
ACGTGGTTAGCCTCAACTAGCTCGACTGACCTTTCAGTGTATCTGCTGAGCAAACCAAGGTGAGTTCACACTCTTACCAAGGCATGGGATTCCCGGTGGGTAGGGAATGGGATTTAAGGAATGGGA
>CL1Contig285
GTCCGAGTTTAATATGATGTCATTAGGCCCGAGTTTATTGAACGTATCAAGGGTCCGAGCTTGTGTGTGTATCATGACAGTCTGAGTTATTGTACGATTTCATGTGCTATCTGAGTTTTGAACAGGGGAGACCCCCCCCATACTTGTCTGACT
>CL1Contig286
TCGGTATGCTAAGTATGTGCTCAAAGTAAATCAATCACGTCCTAAAGTACGCATGTATACATAATCAGTTCATGTTCATGTAGTTCACGTATAAGCACAATCAATGATCACCAAGTAGTACACATCACTAACCAACATCATACAAGTCATGCATAGTATTTAACAGCAGTTAGTCAACCCAGTTAACTTCTAACAGAGTTAAGTCGAGTTACTGTGCCAAGTACTCAAGTCGGCGAAACACAGATTGACGAAACATACTCTGTTTCGTCAATCACCCCTT
>CL1Contig287
ATGTTACCGTACCTACTACATATGACTGTATGACTCCATATGTGATTGTATAGTACTGAATGCAACTATATGATTATACGTGCGTGAACATGCTAGGTGGTATCACCATGTACACAATAAACACACACAACACA
>CL1Contig288
CCCATTCCCAACCCCAAGGAATCCCATGCCTTGGTAAAGAGTGTGAACTCACCTTGGTTTGCTCGGTATGCTAAAGAAATACACGCTCAAAAATAATCAGTCACGACCTATAGTACGCACGTATATACAATCAGTTTACGTTCGTAATGACTCACATGCAAATCTAATGTCACATAGTGTACTGGGCAGTTAATATCATGTATCACG
>CL1Contig289
AGGCATGGGATTCCTGTCGGGTAGGGAATGGGATTTGATTGAACAATTACTTGTACTTACACTGTTACTAGACCACGTCCTCGGATGCGAAGGACCCATACGTAAAACCTACGTATACTTGTACTTATCACTGTCCTCAGGTTGCGACGGACACTT
>CL1Contig290
ATCCTTCACAACCGAGGATAGTAGTAAGTATAATAAGTCTACGTAGGTTTTAAGTAAGTGTCCTGCACAACCGAGGACAGTGAATAGCATAAGTATGTGTCCTGCACAACCGAGGACAGTGGTATGGTAGTCTAGTAACAGTGCGTACACGAATCTAGTCAATATCATTCCTTCAATCCCATTCCCAAGCCCTTGGGAATCCCATGCCTTAGTAAGGGTGTGAACTCACCTTGGTTTGCTCGGTATGCTAGGTTATGCACTCACAAGTAATCAATCAAAGCCTTGTGTTGATTCTAGAGAAAATGTGAAATCGAAAG
>CL1Contig291
ATGTCCGAGTTTGTTATGTTGTTACCTTGTCCGAACTTGTTAATGACTTTGAATGATCCGAGTTTTGATAAATGGTGGCATATCCGAGTTCACATGCTTGTTAACCTAATCCGAGTTTCGTTATCTGTTTGTATGTTAACACTGGTGATATGATAACACTGTTACGTATGTAAACCCTCCTATGCATGCTAGTTCTGTAATTCTGAGCAACGTTGTAACACGGTTACAATTACTAAGACTGTTGATGAATAACGGAGTTAAAACAAACTGAGAAAAGCCCGGAATGTAAAGCTTAAGCTGCATGAATGTGATTAGCTGTTTATGTGATACATGATGTTAACTGTCAAACGCTTTATGATATAGATTACCTGCGTATTAATACGAACATGAACTGATTTATTACACGTGCA
>CL1Contig292
ATCAATCAAGTCCTAAAGTATGCATGTGTACATAATCAATTTATATTCACGAAGTTCACGTATAATTACAGTCACAGTGGATATTGAAGCAGTGATCACCAAACAGCCAAAACACGTATTCAAGCTCATATAAGTCATGCTTTACACTTAACGGCAGTTAACTAACTTGGTTAACTCTTAACAGAATCAAATCAGGTTACTGTGCAGTTTACCCATTCGGCGAAACACCCTT
>CL1Contig293
TGTGTGTTAATCGTGTACATGATGATATCACATAGATTATTCACGCATGCAGGATCATACAGTTGCATTTAGTATCATACGATCATCTATAAAGAATCATGCGTCACGTAACGGTTAATCATGTTCACATAATTCATGCGTCACGTCTTCGATTTCACAGTTTAGTCTAACATGTAAATTAACATAATTGCTACAGTGAACATATTTAACTGAATTATCATATTAAACAGAGTTTTCAACCTTACAGGCTTGAATACATAAATTCACAGAGTTATCACCTATTAGACTTGAT
>CL1Contig294
CATCAACTATCATTCGATTCACATTACCCATCCTTCGATACATTGCTCATCCTTCGGTCTAACAATTATCACAATTATCACAATTATGTTTCGACACGTCTTTCGATACACAGTTATCACAGTTATCTTTCGGACCAAATGTTATGTTTCGAACCTA
>CL1Contig295
ACACGTATCATCATAATCAGACAGTATCACATAATCGTATACAGTAGTAAACAGTAGCATGCAGTAGCATGTTGTTCTTCACACAAAGTTCTGAACTTAACTCAGTCTTTTCAACCATTAACAACAGTGAATTATGAGAGCATATATTTAAAGTTCGGA
>CL1Contig296
CGTAAAACCCCATTCAATACAATTGATGTTCCAAACCAAACATAGTATCAATAGCGGAAGCATAAGTAAATAACCCAAAGTAAATCATAAGTTCAAATATTCGAAATGTTAAACATAGTGTTCATGATCCATTGCCCACAACGACCCGCTTCTCCAGTGCAAGCTCCATAAGTACCTAAGGTCCTGCAAGGCATGTAGCAGAAGAATCAACAAAATGGTTGAGCGAGTTCACAGTAAGTAAATGTATAACAGTATATATGTCAGGTGATTCTACTGGGCCGATAGCAAGTTCTATTAGCGGGGGCTTCCCATGTTAGTGAACCACTAGACTATCCGTACTATCCCTGTTCTTCACATCCGAGAACAGTAGCGCGTATGGGGTGTACGTAGGTTTTACGTACGTATCCTTCAGAACCGAGGATAGGAGACGCGGGTGTGTACGCGGGTTTCGCGCACGTATCCTTCGAACCGAGGATAGAAGTAAGCAATGCGTACACGTAGGTTTTACGTGCGTGCCTGACATCCGAGGCAATAATTGGCATAAGTCCACGTAGGTTATACGGAAGTGTCCTGACATCCGAGGACCATGGTAGATAGTCTAGGAAAGCATAGTATGAGTACGTTTTTAGTCATCATCAATCCTTTATCCCATTCCCACAACCCGGGAATCCCATGCCTTAGTAAAAGTGTGAACTCACCTTGGGTTTGCTCGGTATGCTAAGTATGTGCTCAAAGTAAATCAATCACGTCCTATGGTATGCACGTATACACAATCAGTTTGTATTCACGAAGTTGGCACATAAGTATGTTCACATCAGTATCACGTTGCACGTATGCGAGTTCATATAAGTCATGCATAATAGTTATCAGCAGTTAACCATTCCAGTTAGCATCTATAATGTTACATCAGTCTACTGTTCA
>CL1Contig297
AGGGGTCCGAGTTTAACCCTCATGTATGGACCGAGATTATTAGGTCCCCTTTGGGCCGAGTTTATTGTGTTCCATTGGACCGAGTTTAATATAATGTCTTTGAGCCCGAGTTTGTGAATGGATCCCCACTTGGTCCGAGTTTATTAACTCTTGGCCGACTTTCTTTGCAAAAGTTTGTGTCCGACTTTTAACCCCACACCTTACATTGTCTTAGTTTTAAACCTTGGATGCATGATCCGACTTTTAACAGGGGAAGCCCCCCCCCCATACTGCCTGAGTTTTAGAGGGGCAAGGCT
>CL1Contig298
TGTTTGGGCCGCATAAGTTGTTGGGCTTATTTATACTGGGCCGGGTATGTGTTCGATCGCACAATCCGTGGTGAGTCGCACAAGATGTGCTGGACGCACAACAGGTTGGGCCAAGTATTATTGGGCTTTCACTTAGATCGCACAAGCTT
>CL1Contig299
AGCGGAAACATAAGTATGTATGTAAACCCAAAGTAAATCATAAGTTCAAATGTTTAAACGTTTAACATGGCATCCACGAAGTCGGACCATGGGTGTTTAGAAACTCGGACA
>CL1Contig300
AGTAAATGTAATTCAACCAAACCAATATGAGAGGTGTTTAAAACTTAAGTACAAGTTCAATGTTTAGCGGAAGCATAAAAGTAAACCCAACATAAGTATAAGTATGAAATATCATAATGTTTAACAAAACATTCTCGATCCTTGTCGACAACGACCGCGCCTCCCTGTGCAAGCTCCATGTATACCT
>CL1Contig301
TGTGGGTTTGGCCCAATAGGGCTAGAGAACCAAGACTTGGGTAACTAAATTACACATGACCGCCACATCTCATTTGACTAAAATGTGGTCGGCCCTATAGCATTTGGCGGTGGTTACTTATGTCGGCCACTTGAGTCTTGTGTCATGATTATTTTAGTAAAACAGTTTTGACTTTGACGAAACAAAAGGGTGTTTCGCCAAAGGG
>CL1Contig302
TCCCACCCGGGAACCCATGCCTTGGCTGTGTGAACTCACCTTGGTTTGCTCGGTATGCTAAAAGGGTTACACGCTCACAATTAATCAATCACGACCTATAGTACGCACGTGCATAAGATCAGTTTATGTTTTCAAGGTTTCATGTACAATCAATATCACAGGGGGTGTCAGGTAGTTAACATCATGCATCTACCACAGTTAATCACATGTACACAATTCGTGTTTCACATAGCAGCCTTTCACAGTTTATTCCAGCATATTATCCAATAACACCCT
>CL1Contig303
AACCCTTTACCCAAAAAAAAAATTAATAGCATATTATGTTTCATGCTTAACATACGCCGATTACAGAATGATCACTACTTGCTATTACTGGATAAGGTTTGTATGATGAAACGAAGTATATGTGTTCAAATTTCATATGTATGATGCGTTGTCCGAGTTTAAAATATATGCACACATGATTCACTGTCGTAGCGTTTGAAAAGACTGAGTTTATATTGGTGCCAAGTTCATAACTTCG
>CL1Contig304
CGGTCCACCACTAATCAATAAACTCGGACCAAGTATATTCATTAAACTCGGACAACATCCAATCCATTAAACTCGGACAATAGACATTTCATTAAACTCGGCCCAATTAAACTCGGACAATAGTCATTCCATTAAACTCGGCCCA
>CL1Contig305
AGCTTTACTGGTGTTTGCCATAACCCATAATCCTTACTTACTTAATCATACGTACAAAATCAATAAACTTGAACAACACAACCCCCCCCCCCTTAATACAATTCGGACCCCTTTTGCATCATAAAAAGGTCAGACAGGGGAC
>CL1Contig306
TTGCACATAAACTCGATGTGAGTGTTTTACGTTCAATTAGGGCTTACAACTCCTCGGTGTTCAAACAGTAACATACAGTATCGTATCATACAGCAACATGCAGTATCATACAGTAACATGCAGTATCATAT
>CL1Contig307
TGTCCCACAACGACCCCTGCTCCCATGCAAGCTCCAGCTAAGCATCTATCGACCTGCAAGGCATGTAACAACGAGTCAACAACAAAGTTGAGCGAGTTCACAGTTGATGTTCATTTTAAAGTGTGTCCCCAAAAACCATAAGTTCATTCGTAACCCATGAGTTAACCAATTCCTTGTTTCCCAA
>CL1Contig308
ACGAAACAGAAAGTGTTTCGCCAAAGATATGAACGACAAATCAAGATAGTGTTTCGCCAAAAAGAAGTTGACGAAACAGAACATGTTTCGCCAACCGGTGTTTCGCCAACTTGGATAATTTGCACAGTAACCTGATCTAACTCTGTTAGAAGTTAACTGGATTGATTAACTGCTGTTAAGTGTTATGCCTGACTTATATGATA
>CL1Contig309
TGTCAAGTGTGGAACCTCGTTAAACCTGTTAAACGCCGTTATACATGTTAATGGTTAATATTGTTCGAATAAATTGAAGGAAAGCCTTTACATGAAACATGAATTGCACGACTTTGTTTATCTGCTTACGTGATACGTGAT
>CL1Contig310
AGCAGTCGGTTTGCATATCGGCACAACACGTATATTTTGCACGAATACAAATGTTAACGTTCATCAAGCATGGCATGCCAAATAAATCAAGCATAAAAATTCCATTATTCAAAGCATTTTCAAAAACCCTAATATCTTTCGATCCATCAGTCATCTTTCGACCAACAGTTTTGTCATGTTTCGAAACAAAGCTATCTTTCGAAGGACTAGTATCTTTCGGTTCACAGCAACCTATGTTTCGAGCTATTAATATCTTTCGGTCACAGCAGTGATCTTTCGGCATACAAGTCATCCTTCGATACTCATCAGTTACATTTTATTCAAAGTTTCCAATTTTATCCGTGTTTATCAACTAACACAATTTCAAGTATTCTGTCACCTAAAAATCGATCAAACAGGGATTTTTATAATAAACTTTATGAACCCT
>CL1Contig311
CCACGTTTTCCTGTGGTGGTGTTCCACGTTTTCCTGTGGTGGTGTTCCACGTTTTCCTGTGGTGGTGTTCCACGTTACTGTGTGGTGGTGTTCCACGTTACTGTGTGGTGGTGTTCCACGTTACTGTGTGGTGGTGTTCCACGTTACTGTGT
>CL1Contig312
CTCACAAAAACTCAGACAAGTATGGGGGTGTCTCCCCTGTTCAAAACCCTGATAGCACACGAAATCATACAATAAACTCAGACTATCATGTTGCACACACAAGTTCGGACCCTTGATACATTCATTAAACTCGGTCCAATATACATACTCTTTAAACTCGGTCCAATATCAATCATTTAAACTCGGACAAATATCAATCATTTAAACTCGGACAATATCAATTCATTTAAACTCGGACT
>CL1Contig313
TTCAGAGCTTGAATCAGGTTAAATGTTGAATGAAAAACACTTATCCTGCCACTGTATGTTACCGTATGTTACTGTATGTTACTGTATATTACTGTATGTTACTGTATGTTACTGTATATTACTGTATGTTACTGGA
>CL1Contig314
ACAAGTCATGCATAGTGTTTAACATCAGTTAGTTAACTCAGTCAACACTTAACAGAATTAAATCAGTTTACTGTGCAGGTTATCCAAGTTGGCGAAACAGAAGTTGGCGAATCACATACTTGGCGAAACACATGTTTGACGAAACACTTGTGTTTCGTCAACTACCCTTTGGCGAAATAGGGGTTCTATTTCGTTAAAGACCTTTGGCGAAATACATTTTCTAATTCGTCGACATCCTTGGCGAAACACATTCTGTTTCGCCAAGACTTCCAATTCGTCAAACA
>CL1Contig315
TGCACATGATACGATGTAAGTGTTTGCATCAAATTAGGGTTTGCAAGTCATTGATATTCAAGCAACTGTGTTTTGTGTGCTTATTGTGTACAGGATGATATCACATAGAATGATTCATACATGCAAGATCATACAGTTGCATTCAGTATCATACGATCATATATATAGAATCATACATCACGTAAACAGTTAATCGTATTCACATAATTCATGCGTCACGTCTCTGATTTCACAGTTTAAATCTAACGTGGATGT
>CL1Contig316
AGACTTAAGTCAGGTTACTGTGCAAATCATTCAAGTCGGCGAAACACAGCATTGGCGAAACATGTTTTGGCGAAACATCATCTGTTTCGTCGTTTGCTCCTTTGACGAAACAAAACCCTGTTTCGTCAATTACCCTTGGCGAAATACA
>CL1Contig317
AGATAGAGTTCTTGGTTAATATGATCAAGGTTCTTCAGTAACACAATCAACAGTGTCATCGTGTTTAACGAGATCAACCTACTTAACAAGGTAACAAGTTTTGGCAGAACTCACACACTTAACACAGTTAACACTTAACGCAGTTAACATATGCAACAGGAATAATGACATAACAGTATTAGTTAACTAACGGAGTTAACAAACAATTAGAGTTCACAACTTAACAACTTATCAATGGT
>CL1Contig318
TGGCCGACTTTCTTTGCAAAAGTTTGTGTCCGACTTTTAACCCCACACCTTATATTGTCTGAGTTTTTGAGAGGTGCATGATCCTGTAAATGTTCATATGAATTACGTGAATTGTATGAATGGGTTAACT
>CL1Contig319
GATCAGTTAAACTCGCATTGATTTGCATGCAATATGTATCACGAAGTGTATTTAAGCAATTATCGTCAAGTAACACGTAACAGTTATCTCGCGTTCATCTAATTATGCATCGTATGACAGAATCCG
>CL1Contig320
GACCAAGAACTCAGTCATATGATGCATGATTGTATGAACGTGAAATAATTGTTATGTGTTACATGACGATGATTGCTTAAACCCACTTCGTGACATATACTGCATGTGAATCTATACGAGCTTAACTGATTGAGTGTACGTGCATA
>CL1Contig321
TTGCACATGATTCGATGTAAGGGTCACATTCAAGTAGGGTTTACAAGTCCTTGATATTCAAGCAATTGTGTTATGTGTGTTCATTGTGTACAGAATGATATGAGGAGATTGTTCACACATACAGGATCATACAGTTGCATTCAGTAGCATACAATCATATACAGAATCATACAGTAAGCTTCAACACTGACAGCACTTGTAAAGTTCGGACTA
>CL1Contig322
ACGGTTAATAGTATAATGTTCAAATGATTAATCGTATGTTTCTGCTTGATGATTGATGGTAAAGAGTAACGGCTGCTCTAGAATGATTAGGGTTTTCTGAGATAAGTTCTGTAACTGTTTGGCGTGATTGGCGTAACTGACTTATGGACGTAACAGGCTGTTTGACGAAATAGGAGCTTGGCGAAACAGAGAATGTGTTTCGCCAAGGGATAATCGACGAAATAGAATTTTTGATTCGCCAAAGGGTAGTTGACGAAACATGTGTTTCGCCAAACATGTGTTTCGCCAA
>CL1Contig323
TCCATCAATACGAAAGGTGTTTATCAAAACCAACAAAAGTAAATATAGCGGAAGCATTAATGTAGAAACCCAACATAGGTGTTAATGTATGAAAAGTAATAAGTGTTTGTTCACGATCCAATCCCCACAACGACCTGCTCCTCCTTGTGCAAGCTCCTTTAGTACCTAAGGTCCTTCAAGGCATGCAG
>CL1Contig324
TGTCACACAATGACCTCTCCTTCTCGTGCAAGCTCCAAGTAAACACCTAACGACCTGCAAGACATGTAACAACGAATCAACAACAAAGTTGAGCGAGTTCATAGTTAGTTGTCCGTTCAAAATTTGTTCCAAAAACCATAAGTTAA
>CL1Contig325
AGAAGTTCTATTTCGTTGATTACTCTTGGCGAAACAAAAGTCCTGTTTCGTCAAGAGTTCTGTTTCGTCAAGCATTCACATTCGTCAATATTCTAATTCGCCAAACATTCAGATTCGTTAAGCATTCTGATTCGTCACACATTCTGATTCGTCAAGCCGTCAGTTACGTCAATCATGTCAGTTACAAAAATCATGCAGTCGA
>CL1Contig326
ACTCGTATATCACATATAATCATCATACAACCTCAGACATACAATCAGTATATAAATTCGGACATGGTTGGTCATGAATTAAACTGGTCCAACATACCTTCATTAAACTCGGCCCATTTACACAACAATAAACTCGGACCACTCAACAACATTAAACTCGGACATATTTCATCACTTTAAACTCGGATCATGTGTTACACATCAAGTTCGGACCATAGGGAGCACATTATTCTCGGACCATATACAAAGCATTAAGTTCGGACCA
>CL1Contig327
TAAGTTCAAATGTTTAAGTATGGAACATAACAGTCCATAATCCCACAACGACCGCCCTTCCCTGTGCAAGCTCCATAGCACCTAACGACCTGCAAGGCATGTAACAACGAGTCAACAACAAAGTTGAGCGAATTCACAGTTGGTTGTTCAGTTTTACCAGTTCATTTCGAAATCATAAGCTGTTTCGTAAACCACGAGTTAACCAGTACTTCTGTTTCCCAA
>CL1Contig328
CGATTAAACTGTTGATGCTTACGAACTACTCAACTGCCTTCGCACACACCCTGGTCGGTAAAGACTATGGTCGCGAACTAACAGGAAAACGTGGAACACCACCACAGGAAAACGTGGAACACCACCACAGGAAAACGTGGAACACCACCACAGGAAAACGTGGAACACCACCA
>CL1Contig329
ATGATATGATAAAGATTGTGCACACATATGGGATCATGCAGTAACATTCAGTAGCATACAGTCATATACAGAACATGCAGTAAGCTTTAACACTGGTGTTTGTCCTAAACTCAGGCTACACATCACTTATAAAGCTCAGACAACATCATTCAAATCATGTGCTCATCATCATCAAATTCGTTATTCAATATTAGCAGTTTAATATAATCATTTTCTGCATGCATATAATGGAACCATATATATATCATTCATTATTCGATCATCAGAACAATCAAATCATCATTCTAAATAAAATACATCA
>CL1Contig330
AACTACTTGATTCCAATTAATCAGTCAAGGCCTATGGTATGCACGTGTACATAATCAGTTTATATTCACGAAGTTCACGTATTAAGTACAATCACAGTGGGTATTGAATCAGTGATCACCAAATAACACAAAGCACGTATTCAAGCTCATACAAGTCATGCCTATCA
>CL1Contig331
TGCCGAAAGGGCCCGCGATGGACACCAATACTATACATGAACAATGAACGAACTAATACGATGCATGATTAGATGAAAGAACGCAATGCTTGCTATACTATTTGTCACACCCCCAAAATCCACCTACGGAGTAACACCGCTTGGGAGCGTGACTGACCAGGA
>CL1Contig332
TATGGTTTGGGAAACAAAAGAACTGGTTAACTCGTGGTTTACGAAACAACTTATGATTTCAAAACAAACTGGTAAAACTGAACAACCAACTGTGAACTCGCTCAACTTTGTTGTTGACTCGTTGTTACATGCCTTGCAGGTCGTTAGGTATTCATGGAGCTTGCACGGGAGGCGAAATCGTTGTGGGAACATGGACTGTTGAATCCATGTTAAACATTTACACCTTATAAACTTATTACTTATATTTGGGG
>CL1Contig333
ATGCTCACCCATGTCCGAATTAATATGAGAATCTATGTCTGAGTTTGTATGTTGATCTCATGACCGAGTTTGTATGTGGATTACATGTCCGAGTTGGTATGCTGATTACATGTCTGAGTTTGTATGTTGATTATATGTCCGAGGTTGTATGATATATCATGTGTTATCCGAGTTTTGAACAGGGGAGACCCCCCCAATACTTGTCTGAGTTTTGAGAAGTGCAT
>CL1Contig334
TGTGAGGCCGCGATACGAACTAATACATGAATAACGAACGAACATACTACTACTCACACTATACTATTACTGAACTATTAACTGTGAACTCGCTCAACTAGTTGTTGACTCT
>CL1Contig335
TGTACAAACATGGCTACTGATTCACATACTAGAGAGTGTCGCAGTCTTAACGAAGTTAGCAACTTATCAGGGTTTATAAACATAACAGGAATAATAAGGTAACACCGTTAATTAACTAACAGGATTTACTAACGGAGTTAACAAAAGTTAACCACTTACAATATTAAAAGACATGGCCAATAATTGCAAACAATCCTCAAGAGGCT
>CL1Contig336
TATATATTAACCTCATTATGTCCATTAAGATATATTTGTTAACTCTGTTAGTATCCCATTCATATGCTAACTGTGTTAAGTGTTAACCACGATAAGTGTAATAGTCCTGTGAATACATGTTATCTAGTAAAGCATGATAATCCTGTTAAACACGACGAACCT
>CL1Contig337
AGGGTTTGCGAGTCATTGGTAATCAAGCAACTGTGTTTTGTGTGCTTATTGTGTACAGGATGATATCACATAGAATGTTCATACATGCAGGATCATACAGTTGCATTCAGTATCATACCATTATATATATATAGAATCATACATCACGTAAACAGTTCATCGTATTCACATAATTCATACGTCTCGAAATTGATTTCACTGTTTAGTCTAACATGGATATTAGCTTATTTGCCAATGTTAACATACTTAGTACAATTAACGGCGTTAATAAACTTAACAAGTCTACAGAGT
>CL1Contig338
ATGTCAAATAATCAAGCATACATATCATCATTCAAAGTACATTCATAACCATGCATCTTTCGATCCACCCTTATCTTTCGGTCTATGATTAACACAATTATCTTTCGGACCAAAAACTATGTTTCGAACTATATGTCATCTTTCGACCATAGCTATCCTTCGGTCCAAACAAGCTATCTTTCGAGTAGCAAGTAACAAACACA
>CL1Contig339
TGTCCGAGTTTTATGTATTGTGTTAAGTTGTTAAGTGATTAACTCTATTAGTTTGTTAACTATGTATAGCCTATTAATACTGGAGGGCATGTTGTTTCTGTCAAGCATGTTAACTGAGTTAAGTTATGCATGTAACTTTGTTAAAATGTAACTCTGTCATATATGATAATCCAGTTAAGCTTATTAACTCAGTTAAGTATACTAGTGGATAAAGATATTAAAATAAACTGTGAAAGACTCTGATGTGAAGTATGAATGACATGAAATTGATTAACTGCTATTACGATACATGAGATTAACTGTCAA
>CL1Contig340
GTCAGTTCAGCATCACATTGATTCGCATGCAATATATATCACGAGGTGTGTTTAAGCAATCATCGTCAAGTAACACATAACAATTATCTCGCGTTCATCCAATAACTTACGGTATCATTCAATCATATACAAGTCAT
>CL1Contig341
AGCGGAAGCGCATAAATAAAATCCATCATAATAAAATATCAAATATCATAAGTGTTTAACAAGACAATCACGATCCAAGCCCACAACGACCTGCAAGGCATGTAACAGAGGATCAACAACTAGTTGAGCGAGTTCACAGAAAGTAAATGCCTA
>CL1Contig342
AACCAAACCAATTCCATATGAAAGGTGTTTTCAAAAACGTAAGTAAGTTAACATTGTTTAGCGGAAGCGTATAATCAAACCCAACATAATTAAGTACGAAACGTCATAAGCGTTTAATAAAATAATCACGATCCAAGCCCACAACGACCCGCTCCTCCATGTGCAAGCTCCTAACGACCTGCAAGGCATGTAACAGAGGATCAACAACTAGTTGAGCGAGTTCACAGTTAACAGTTCAGTAATAGTATAATGTGAGTAGTAGTATGTTCGTTCGTTATGTCATGTATCGTATTAGTTTCCATCCACATGCGGAGTACCACCGCTTGGAGGCG
>CL1Contig343
ATGGTCTGGAATTAGTCTAGTAAGTACCATAATGGGAAGCCCCGTTATAAAGGATAAACGTGAGAATCCCTCACCAATAGAATATTCTTGCTTGGGAAGCCTTATTAGATGAACTTACGCATGATTATTACGAACTTACTTTCTGTGAACTCGCTCAACTAGTTGTTGACTATTTGCTGCATGCCTTGCAGGACCTTAGGTACTAAAGGAGCTTGCACAAGGAGGAGCAGGTCGTTGTGGGATTTGGATTCGTGAATAAACACTTATTACTTTTCATACATTAACACTTATGTTTGGGTTTTACATTGTGCTTCCGCTATACTTAACTATGTTGGTTTTGATAAACATCTTTCGT
>CL1Contig344
ATGCCTACTGTTAACTGTTACTCACACACACACTTTATGATGAGCTTTACATGCGAAACCGTACAACATGTACTGACTGTGGACACATGCATACTCTAGGCCTTGATTGATTGAGTGACTGATTGTTCACGAGCATATAATTAGCATACCGAGCAAACCAAGGTGAGTTCACACCCTTACTAAGGCATGGGATTCCCA
>CL1Contig345
TGGCTCTGATACCAATCTGTCACACCCCCAAAATCCCACACGCGGAGTACTCAGTTCCATCGCGGCCTCACAGGCATGTGTGCGAAGATTAGGTTCGTTAGTTCGCGACCGTAGTCTTTACCGACCAGGGTGTGTGCGAAGGCAATTGATCAGTTCGCG
>CL1Contig346
AACACTCTATGCTGTGTATTACCTGCGTATTAATACGAACATGAACTGATTCACTACACGTGCACACAATAGGACTTGATTAATTACTTGTGAGTGCATAACCTAGCATACCGAGCAAACCAAGGTGAGTTCACACTCCTACTAAGGCATGGGATTCCCGGGTCGTGGGAATGGGTTAAAGGTTTCAATTGACATAAACGTACAAACGCTTTTCCTAGACTATCACCTATCATAGTCCTCGGATGTCAGGACGGTTCCGTAGGTTGGGATAACACCTACGTGGTCATATACTAATTCCGTAGGTTGGGATAACACCTACGTGGTCATATACTAATTCCGTAGGTTGGGATAACACCTACGTGGTTCCGTAGGTTGGATAACACCTACGTGGTCAT
>CL1Contig347
TGGCATGTGTGCGAAGATCAGTCATATTATCGCAGCCAACCCCGGCGTGTGTGCGAAGATCAGTTCTATAAGCATCACTAGTCTAGCAGTATCTTAACCAATCACCTTCCTCACATATCATTACGTTCCATTATCTAGAGAAGTACAAATAAATAAATCAATCCCATTCCCACCCTGGGAACCCCATGCCTTGGCTGTGTGAACTCACCTTGGTTTGCTCGGTATGTTATTGCTTCTAGGGTTAATTAATGTTTAAGTCCGTTACACACGACCTAGGGTACATTGCACATAAATTCGAGATAAGTGTTTACATTCAATTAGGGTTTACAAGTCTTTGGTATCCAAACAACTGAGATTCGTGTGATGGTTGTGTACAGAATGACATCAGATAGAATGTTCATACATACAGTAGCGTACAGTTATATACAGTGATATACAGTGATATACCGTAACATATACAGTAACATGCAATGTGTTCTTCATTCAGGGTTTTGAATTCAGCATTATACGTAAACTCAGTTCAAACAATAACTAACTCAGACAGTTATATATACATGTGAATATCGGACTACACAACATCACAAAACTCGGACCTTGTGTGTTATCTAAAGTTCG
>CL1Contig348
ACCATTCAATACGATTGATGTTTCAAACAAAACATAATTTAAGTTGCGGAAGCATAGTAAATAACCCAACAAAAGTTAATAGTTTTAAACGTCATAATAGTTCAACATAGAAACCACGATCCTTGTCCACAACGACCCGCTTCTCCAGTGC
>CL1Contig349
AGTTAATAACGCATGGTGATGCAACGAACTTACTATTACGAACTTATTTACTGTGAACTCGCTCAACTAGTTGTTGACTTTCTGTTACATGCCTTGCAGGACCATAGGTACTCATGGAGCTTGCACGGGAGGCGCGGTCGTTGTGGACATGGATTGTGGGTGTTTCGATGAAAACATTATGACTCTTTAAACTTAACACTTGTGTTGGATTTTTCATACTATGCTTCCGCTACTTATACTATGTTTTGAAATGAACACCAATTGTATTGTGATGAATTACATTTACACTTACTTATTATTGTGTTGGATTGGTGGCT
>CL1Contig350
ATTGATTTAACTGCTTATGTGATACATGAGGTTAACTGTCAAACACTTTGCGACATAGATTGTATGTGAAACATTGCGAACTCGAAACTGATTGTATATGCGTGCGTACTATAGGTCGTGATTGA
>CL1Contig351
TCATCTGAGTATACACAATAATTCCTCAAATCCCATTCCCACCCGGGAACCCCATGCCTTGGCTGTGTGAACTCACCTTGGTTTGCTCGGTATGCTTAACTATGTGCTCACAAGAAATCAGTCAAGTCCTATAGTGCACGTATACTCAATCAGTTCACGTTCGTAATGTTTCACGTACAATCAGTATTACAGAGTGGTTTGGCATTTAACATCAAATAACACATAACCAATTTGCCAATCATACCAGGTTCAAAGTTACATGCAAGTTCCTAAACTAATTGTCATGCTTAACAGAGTTAGCATATTTGACTGAGTTAACACAGTTTACACTTAACAGAGTTAACCACTTAACTGACATAACAGAGTTAACAGGCCCAACTTAATTGGGTTTACATGTGACG
>CL1Contig352
AAGATATTAGGGGATGTTCATCCCGAGTATTCTAGACTAGGTTTATCTGTATCGCGGCCTACCAGGCAGGTGTGCGAAGATTAGTAAATTTCAGTTCATCTTCCAGCTTGTGAATGTCTTCACGAGTGCAGTATTCCCTT
>CL1Contig353
AAAGTAATTGTATTTAAACCAAACCAATCCATATGAAAGGTGTTCCAAAACATAAGTATAATAACAAAGTTTAGCGGAAGCAATTGAGTAAAAGCCCAATGTAAATAAAGTATGTAAAGTCATAGTGTTTAATCAAAGCATCACGATCCTTGTCCACAACGACCGCGCCTCCCCGTGCAAGCTCCATGTACCTAACGACCTGCAAGGCATGTAACAGAGGATCAACAACTAGTTGAGCGAGTTCACAGAAAGTAAATGCGTAATAGTAAGTTCGTTTGTAACAGGTGGCTCTACCGGGCCGATTGTATGTTCTATTGGTGGTGGTGTTCCACGTTACTGTGTGGTGGTGTTCCACGTTACTGTGTGGTGGTGTTCCACGTTCGCGGCCTCACAGGCATGTGTGCGAAGATCATGTTCGTTAGTTCGCGACCATAGTCCTTACCGACCAGGGTGTGTGCGAAGGCAATTGATCAGTTCGTTCGCGACCATAGTCTTTACCGACCAGGGTGTGTGCGAAGGCAGTTGAGTAGTTCGTTCGCGACCATAGTCTTTACCAACCAGGGTGTGTGCGAAGGCAGTTCGACAAGTATCATTTAAGCATGCACAAATAATCATCCAACCCATTCCCACCCTGGGAACCCATGCCTTGGCTGTGTGAACTCACCTTGGTTTGCTCGGTATGCTAGGTTATGCACTCACAAGTAATTAATCACGTCCTATTGTATGCACGTATAACAAATCAGTTCATGTTCGCAATGATACGCATGCAATTTAATGTTCACATAACAGTCAGTTTGCATATCGGCACAACACGTATTATTTCACATTAAATCATCAGCTAGTGTACACGAATACCAATGTTAACATTCATCACTAAGCATGGCATGCCAAATAAATCAAACATACATTCCAACATTCAAAATATGTTCATAATTATATATCTTTCGATCCACCCTTATCTTTCGGTACATTAGTGATCTTTCGACAAACAGTTATCACAGTTATCCTTCGGACCGAATGTTATGTTTCGAACCAATGCCATCTTTCGACCA
>CL1Contig354
TCCCAACCCGGGAATCCCATGCCTTGGCTGTGTGAACTCACCTTGGTTTGCTCGGTATGCTAACTATGTGCTCACGAATAATCAATCACGTCCTATAGTATGCATGTATCATTAAATCAGTTCAAGTTCACATGCCATTTATGTCACGAAGTGTGTTTAAACAGTTATCA
>CL1Contig355
CCTTCACAACCAAGGATAGGGGTACGCGGGAGTTTACGTAAGTGCCTGACACAACCGAGGCAGTAGTGAGTATAAGTTCACGTAGGTTTTACGTGAGTGTCCTTCGCAACCTGAGGACAGTGAGGAGTACAAGTATACGTAGGTTTTACGTATGTGTCCTGCACAACCGAGGACGATGGTAGGTAGTCTAGTAACAGTGTAAGTACAGAATCTATTCAATCTCATTCCTTCAATCCCATTCCCAAACCCTGGGAATCCCATGCCTTAGTAAGAGTGTGAACTCACCTTGGTTTGCTCGGTATGCTAAGTTATGTGCTCACAGTTAATCAATCAAGTCCTAGAGTGCACGTATACATAATCAGTTTATATTCTCGAAGTTCATGCATGCACATACCATCGTATAAAGTAACACATAAACAATTACCAAGTAGCACATAGCACGTATTCTGAATCATACAAGTCATGCGTATCAGCTA
>CL1Contig356
TGGCGAAACACATACTTTTTATTTCGTCAACCACCCTTGGCGAAACAAAATACAGTTTCGCCAACCGGTGATTCGTCGATACAAGTTTTTGTTTCGTCAATTCACAGCAGTAACCAAAATAAATCCTAAATCATCCATTGGGCCGCCCACTACGACCAATGA
>CL1Contig357
TAGGACGTGGTTGACCCCCTTAGCTCAAGTAACCTTTCTGTGTATCTGCCGAGCAAAACCAAGGTGAGTTCACACTCTTACCAAGGCATGGGATTCCCGGGGTAGGGAATGGGATTGATTGGTTGACTGTACTTACATGGTTATGGGAATTACGTACTACTGACCTCATTTAGGAAAGATCACCTATAGATACCGCCACACCCCCAAAATCCACGTGCGGAGTATCACCGCTTGAGAGCGTGACATGACCAGGATCAAGCCACCAA
>CL1Contig358
AACCTTCCTGTGTATCTGCCGAGCAAACCAAGGTGAGTTCACACTTCCAAGGCATGGGATTCCCGGTGGGTTGGGAATGGTATTGATGGAATGGTATTGATGGTTAAGATAGACTTGTACGTTCGCCACAACTAGACTACTTACCACTATCCTCGGATAGCGAAGGGCACTTACGTAAAACCTACGTAAACTTGTACTT
>CL1Contig359
TGCACATAAACTCAATGTAAGTGTTTACGTTCAATAAAGGTTTGCAATCCCTTGGTGTCCAAACAACTGTGTTCCGTGTGATAATTGTTTACAGATTGACATAACATAGATTACACATACATACAGTAACATACAGTAATACACAGTATCATACAGTAACATACAGTAACATGCAGTGGCATACAGTGGCATACAGTAATATACAGTAACACT
>CL1Contig360
AGGCGAATCACAGACAAGTAAATCATGCAAGAAGGAGGGTTGCGACTAGTCTGGCTCTCCTTCCTACTGCCGTCGACTTTAAGGGGGGTGTTTAGGGTTTGAGATCATGTGACAGCCAATTTGTGGAGTCACGTACAACCTATTATGTGTGCGTGTATATGACATCCCAAGGTGGCCGGCCCAAGCTCCATGCCTTCATTTGAGCTTTACTTAATCCATTAGTTATGGTGATATACTAGGTAGGTGTATGTGCTCGGGTTGGGCCAATGTAACAGTTGGGCCGATGAGGATCCTTATACCCGAAACGTTTACGGCTAAGACAACATGCATTTGTTTAACATAAAACAACAAGTAAGATATACAATTTACAAAAGAACATACATGCAACACCATAGAACTACCA
>CL1Contig361
AGGTGGCTCTACTGGGCCGTTTGTATGTTCTATTGGTGGTGGTGTTCCACGTTATTGGTGGTGGTGTTCCACGTTATTGGTGGTGGTGTTCCACGTTGTATAACCACTAGACTACTCGTAACTATAGGTATCCTTCACAACCGAGG
>CL1Contig362
TGGAAACTTCTGGACAATCCGTTTCGCTCAGTGCCATGCCCCGATGATTCCGCCATCGGTTGGGGTGTGACACCTTGTAAAAAGTGTGAACTCACCTCGGTTTGCTCGGTATGCTAAGATTACTTGCACAAACAATTCAGTCAAAGCCTATAATATGCATGTACACACAATCAATTGATAATCATGTAGTTCAAGTAACAGTCATGATCATAACATGTATTCGAGCAA
>CL1Contig363
CACTTTAAGTATGTTAAGTATGATAACTATGTTAACTCGGTTGTTACGTTATGTGAGTTAACTGTAATCTGTTTCCGATTAACTCTGTTATGCAAAGTGTATGAATCCAATTAAGTGCGGATGATATTGATAGATTAAATCGAGAAAGCCTCTATGAGAAATGCG
>CL1Contig364
TGTTGATCCTCTGCTACATGCCTTGCAGGTCGTTAGATATTTATGGAGCTTGCACAGGGAGGAGCGGGGAGCATGGATTATGTTTTGAAACTTATTGAACTTATGTTACACATTTGGGCTTTGGTACTTATGCTTCCGCTATACCTT
>CL1Contig365
TAGGACAGTGATGAGTACAAGTATACGTAGGTTTTACGTATGTATCCTTCGCATCCGAGGACGATGGAAGATAGTCTAGTAACAGTGTAAGTACAATCCTATTCATCAATCCTTTTCCTTCAAATCCCATTCCCTACCCACCGGGAATCCCATGCCTTGGTAAGGGTGTGAACTCACCTTGGTTTGCTCGGCAGATACACGAAAAGTTACTTGAACTAAGAGTGGTCAACCTCGTCCTAACAGGGT
>CL1Contig366
AACTAAGTTCCATGTGCTAGGTAAACACAAATAAATAATCCAACCCATTCTCACCCTGGGAACCCATGCCTTGGCTGTGTGAACTCACCTCGGTTTGCTCGGTAGACTATGTTACGTAAAGTTACTTGTTCCT
>CL1Contig367
CAGACAATTCATCAACAAACGTCGGATCATTCATCAAGCATAAAGTTCAGACTATGTATTAAGCGTAATACTCGGACTAGGTTATCAAGCATAAAGGTTGGACTAGTATATTAAACAAACTCGGATCATGTTTAAGATTCAAAGGTCGGACTATATGATTTGTATAAAACTCGGACA
>CL1Contig368
AGAATACACACGCTCACAGTTAGTCAATCCCGACCTATCGTATGCACGTATATTCAATCAGTTCATGTTCGTAATAACCCGCATGCAAATCTAATGTCACATAGTGCTTGATAGCCAATATCATGTATCAATCATGTATCACGTAACAGTTAACCCATTCATACAATTCACGTAATTCATATGAACATTTACAGGATCATGCATCTCTCAAAAACTCAGACAAGTATGGGGGGGGGGTCTCCCCTGTTCAAAACTCGGATATCACATGTAATCATACATTAAACTCAGACTGTCATGATACACACACAAGCTTGGACCCTTGATACATTCTTTAAACTCAGTCCAATGTCAAGACATTAAACTCGGGCCCAACATTAAAAGAATTATGCTCGGACCAATAAGACATCACATATACTCGGACC
>CL1Contig369
ACGTTTTTAGTCATCATCAATCCTTTATCCCACTCCCACAACCCGGGAATCCCATGCCTTAGTAAAAGTGTGAACTCACCTTGGGTTTGCTCAATAATGCTAAGTAAGTGCTCACAGTTAATCAATCACGTCCTAAATACGCACGTATGCAT
>CL1Contig370
TGATTGCCTTTGAACTGCTATGAATATTTGTGCATGCCATGCTTATACTTGTGTACAATACGTGTAGAACATACGTGCTATACTTGAATACGAACCTAACTTATATGGTAACCATGGTAGGACGTGGTTGACCACCAAATAGCTTGATTTAACTTGTCTGTGTATCTGCCGAGCAACCCAAGGTGAGTTCACACTCTTACCAAGGCATGGGATTCCCGGGGTGTTGGGAATGGGATTGAAAGGATAAGGTTGAATAAATTCATACGGATACCATTACT
>CL1Contig371
ATGGCTCGAACCATGGTAGTTTGACCGAACCATAATCTGATCGAACCATAGTTGACCGAAGGATACTGGTTGACCGACAGATAGTTTGGACCGAAAGATGTCATGGTCCGAAACATGACATTCGGTCCGAAGGATCATTGGGACACTTGTTTTCG
>CL1Contig372
AAGTGTTTGCATCAAATTAGGGTTTGCAAGTCATGAGAAATCAAGCAACTGTGTTTTTGTGTGTTTATTGTGTACATGCAATTATCACATAGGATGCTCACGCATGCAGGATCATGTAGTTGAAATCAAAATCATGAAATCATATATCGTATCATTCAGTTATAAGCAAACATGAACAGTTGCATGAAACTATATACAGAAGCATACAGAGGGCCTAATTACTGGTGTT
>CL1Contig373
TACGATGTAAGTGTTTGCATCAAATTAGGGTTTGCAAGTCATTGACATTCAAGCAACTGTGTTTTGTGTGCTTATTGTGTACAGTCTGATATCACATCGAATGTTCATACATACGGGATCATACAGTTGCATTCAGTATCATGCGATTATACAGAATCATACATCACGTAAACAGTTAATCGTATTCACATAATTCATGCGTCACGTCTTTGATTTTCACTGTTTAATCTATCGTGGATATTTAACCTAATTGCCAACGTTAACATACTTAACATATTAACATCGTTATCAAGCTTAATCAGAGTTTGTGGCTAAACACAGTAGCATACACATCTAACAGATCCAATCATAAATTAACATACAATACATGGCCTCATATTAATCATACACAAAATAGACAGGGCCTTACTCT
>CL1Contig374
TTCCCAAGTATTATAGACTATGTATATTTGTATCGCAGCCCACCCGGCATGTGTGCAAAGTTTAGTAATCCATGTATCGTATGCATTTGTATCGCAGCCCTCTAGGCATGTGTGCGAAGATTAGTGGAAGTTTCCCAAGTATTCTAGACTAGGTATATTTGTATCGCAGCCAGTTTAGTGTATGGTTCGCAGCCATTCCAGGCATGTGTGCGAAGATTAGTTCTATTATCGCAGCCATCCCCGGCGTGTGT
>CL1Contig375
AGGGCCTTGCCCTTCTAAAACTCAGACAGTATGATGGGGGGGGTCTCCCCTGTTCAAAACTCAGATAGCACATATAATCATCATACAACCTCAGACATATAATCAGCATTTAAGTTCGGACATGGTTGATCATATTAACCTCAGACCAAATCAAACTCAATAAACTCGGCCCAATTACAATTTCATAATACTCGGGCCCAATTACATTATATATATTCGGACCAAACAAACCATTTAAAGTCGGACCA
>CL1Contig376
TGCTTGTAATTAATCAATCAAGTCCTAAAGTATGCACATGTACACAATCAGTTTGAATTCATACAGTTCACGTATAAGCATAATCAATGATCACCAAGTAGTACACATCACTAATCAACATCACACAAGTCATGCATAGTGTTTAACATCAGTTAGTTAACTCAGTTAACACTTAACAGAATTAAATCAGTTTACTGTGCAGGTTATCCAAGTTGGCGAAACAGAGGTTGGCGAAACACATTAATTGGCGAAACACAGGTTGACGAAACACAATGTGTTTCGTCAACTACCCTTTGACGAATCATAACCCTATTTCGTTAAAGACCCTTGGCGAAACACATTTCCTATTTCGTCAACCTCTCCTTGGCGAAACACACTTTCTATTTCGCCAAGAGTTCTATTTCGTTAAAGCTCAGTTACGTCAAATGTCAGTTACGTAAGTCATGGGTCAGTTACAACAGAAACCCTAGTTGCCGTCATTCAACATTAGACACAGAATCAAACAGAAATCGTACAGCAATCATCGGATCA
>CL1Contig377
CGTATGTATCCTGCGCATCCGAGGACGATGGTAGATAGTCTAGTAACAGTGTAAGTACAAGTATCTATTCAAATCTCATTCCTTCAATCCCATTCCCAAACCCCGGGAATCCCATGCCTTGGTAAGAGTGTGAACTCACCTTGGTTTGCTCGGTATGTTATTGCTTCTAGTGTTAATTAATGGTTAGGTCCGTTACACACGACCTAAGGTACATTGCACATAACTCGATGTAAGTGTTTGTATTCAATTAGGGTTTACAAGTCTTTGATATCCAAACAATTGTGTTCTGTGTGATAATTATGTACAGAATGATATGAGAAGATTGTTCACACA
>CL1Contig378
TCCCACCCTGGGAACCCCATGCCTTGGCTGTGTGAACTCACCTTGGTTTGCTCGGTATGCTAGGTTATGTGCTCGAAAGTGATCAATCAAATCCTAAAGTGTACACGTATATTCAATCAGTACTTGT
>CL1Contig379
TGGACTTTGCACACTGTTACGAGCCCAACCTTTTGGGCCGCATACTTGGACATTGTTTACGTGACTGTACTGTTGTTGATCTGCCATGATTATACGTGTATGCTATGATCGTTACTTGTGTACAATACGTGTAGAACATACGTGCACTACTTGAATACGAACCTAACTTGTATGGTAACCATGGTAGGACGTGGTTGACCACCATATAGCTTAATTGAACTTTTCTGTGTATCTGCCGAGCAAAACCAAGGTGAGTTCACACCCTTACTAAGGCATGGGTTCCCAAGGTCGGGAATGGGTTTTTGGATGATTACTTGTACTTAAGTTATTATCGGGATTATGTACTTTGGGCCTCGGGAGAGGAAGGG
>CL1Contig380
AGTTAATCCATTCATGCAATTCACGTAATTCTTATGAACATATACAGGATCATGCAATCTCTCAAAAACTCAGGCAAGTATGGGGGGGGGTCTCCCCTGTTCAGAACTTGTATAGTACATGTAATCATCATACATCCTCAAACATATCATCACATCTAAATTCGGACTTGGTTGATCATGCTTTAAACTCGGTCCAACATGCATTCATTATACTCGGCCCAATGTCAAATCACTTAAACTCGGACCACCACAAATCATTAAACTCGGACCATGTTGTAATTATATTCGGACCATATCAAATAAT
>CL1Contig381
ACGCATGCAATTAATGGTTCACATAGCAGTCAGTTTGCATATCGGCACAGCACGTAGTATTGCACGAATACGTTCATCACTAAGCATGGTATGTCAATTAAAATCAGGCAAATATTCAATCAGTCAACATATTATCACAATTATGTTTCGACACAGTTATCTTTCGACACACAAATCATGTTTCGGTCAACACACT
>CL1Contig382
TGTTGGCCCGAGTTTGTTAATTCAGTTAAGTGTGTTAACTCTGATTAAGTGTGTTATTTGATGATGATATTAGAATAAACTGTGAAAGACTCTGATGTGAAGTATGAATGGCATGAAATTGATTAACTGCTTATACGATACATGAGATTAACTGTCAAGCACTTTGTGACATAGATTGTATGTGAAACTTGACCAACATGAACTGACTGTGTGTAAATGCATTACCTTAGGCCGTGATTGATTGATTGATTACTCTCGAGCACATAGTTTAGCATACCGAGCAAACCA
>CL1Contig383
TAGTTCGAGTAGTTATTCAATCCCATTCCCGACCCCTGGGAATCCCACGCCTTGGAAGTGTGAACTCACCTTGGTTTGCTCGGCAGATACACAGGGAGGTTACTTGAGTTATGTTATAAGTGGTCAACCACGTCCT
>CL1Contig384
TGACTTTTGGAAACACGGGGTGTTACATACCCATTCCCAACCCTTGGGAATCCCATGCCTTGTGGAAAGTGTGAATTCACCTCGGTTTGCTCGGTATGCTTAACTACACGTTTAATTTTATTCAGTCAAAGCCTA
>CL1Contig385
ATTCCCAACCCACCGGAAATCCCATGCCTTGGTAAGAGTGTGAACTCACCTCGGTTTGCTGGGTATGCTTAATTACTTGTGCACACAAGAATTCAGTCAAGTCCTATAGTGTGCACGTATACTCAATCAGTTCAAGTTCGTAATGTTTCGCATGCAATCAATATCACAGAGCATGTTTTTTTTTGGGTAAAGGGTTACCCCGGTGA
>CL1Contig386
TGTATACACATGCATATCTAGGCTTTGATTGATTGTTTGCGAGCACATAGTTTAGCATACCGAGCAAACCAAGGTGAGTTCACACTCTTACCAAGGCATGGGATTCCCGGTGGGTAGGGAATGGGATGGAAGAAACGGGATTGAACAATTACTTGTACTTACACGGTAACTAGACTATATGCCATCGTCCTCGGATGCGAAGGACCCAAACGTAAAAACTATGTATACGT
>CL1Contig387
TGTTAAATCCTTGACTTTGTTAAACTTGTGAAGTTTAATAACGCTGCTAATGTACTGAGTAACTTAACGGTGACAATTAGATTAACCTCAACGATAGAATGAGATGTGAAAGCAAAGATGCGACGCATGAACTATATGAATACGATTAACTGTTTACGTGATGTATGATTCTGTATATGATTGTATGATACTGAATGCAACAGTATAATCCTGCATGAATGAACGATCTATGTGATATCATCCTGCATACAATAAGCACACAAAACACAGTCT
>CL1Contig388
TGTCATAAAAGTGTTTAACATAACATCCACGATTCGTGCCCACAACGACCGCGCCTCCCAGTGCAAGCTCCATGAGTACCTATGGTACTGCAAGGCGAGTCAACAACTAGTTGAGCGAGTTCACAATAAGTAAGATTGTAATAGTGAGTTTGTGGCA
>CL1Contig389
TACTGTGGTGTTAGTTATATGTGAAAATTTACAAACATGTACTGACGGAACATACGTGCATAAATATAGGACTTGACTGATAAATTGTGAGCACTAAACCTAGCACACCGAGCAAACCAAGGTGAGTTCACACAGCCAAGGCATGGGGTTCCCAGGGTGGGAATGGGATT
>CL1Contig390
AGGGTTTAACAATTGCCTAAGTCCGTTACACACGACCTAGGATACATTGCACATACTTGACATAAGTATATAAGCTCAATTAGGGTTTACAAATCCTTGATATCCAAGCAACAGTGTTTTGTGTGTTAATCGTGTACAGGATGACATCACATAGAATGCTTCATACATGTAAGA
>CL1Contig391
CGGGTAGTCATTCACTCTCATTCCCAAACCCACCGGGAATCCCATGCCTTGGAAGTGTGAACTCACCTCGGTTTGCTCGGTATGCTAAGGTATATGCTCACAAATAATCAGTCAAGGAGTACGCACGTATACATAATCAGTTGACATTCACAAAGTTCGACTAGCAGTCAAGATCATCACGT
>CL1Contig392
ATGGTAGTCTAGTAACAGTGTCTGTACGTATCTATTCAATCACAATCCTTCAATCCCAATTCCAAGCCCTTGGGAATCCCATGCCTTAGTAAGGGTGTGAACTCACCTTGGTTTGCTCGGTATGTTCCGTTTCACTATTCGTTTCAAATGAATCAACCAAACCCTAGCGTGATTATCAATATCAATCAGTTTCGTATGCACACAGATCACGTATTCTTTACACATACTACACTTGCAATGCACACAGATGTCACG
>CL1Contig393
TGGTTTAATGAACGAACATAAGGCTTACTATACTATTACGATTACTGAACTACCAACTGTGAACTCGCTCAACTAGTTGTTGACTCTCTGTTACATGCCTTGCAGGACCTTAGGTACTATGGAGCTTGCACGGGAGGCGCGGTCGTTGTGGGCATGGATTGTGAACGTTTGATAAACACTTTATGACATTTCATACTATACATATGTTGGGTTTTATTTATACGCTTCCGCT
>CL1Contig394
TCCCACCCTGGGAACCCCATGCCTTGGCTGTGTGAACTCACCTTGGTTTGCTCGGTATGCTAAAACTATGCGCTCGAAAGTAATCAGTCAAATCCTATAGTTATGCACGTATTCTCAATCAGTTCAAGTTCGTAAAGTTTCACATGAAATCAATACCACAGAGTATGCTTGACAGTTGATATCATGCATCATGCG
>CL1Contig395
AGTCTAGTAACCGTGTAAGTACGAGAAATTGTTCAATTCCATCATTCAACCCATTCCCAATCCCCGGGAATCCCATGCCTTGGTAAAGAGTGTGAACTCACCTTGGTTTGCTCGGTATGTTATTGCTTCTAGTGTAAATAAATGATTAGGTCCGTTACACACGACCTAGGGTACATTGCACATAAACTCGATGTAAGTGTCTACGTTCAATTAGGGTTTTCAATTCCTTAATGTCCAAACAGATCAGCATGGCATAGATTGCATATACATACAATAACATGCAGTGACATGCATACAGTGGCATATAATGATATATACAGTAACACACTTAAGAACAGAACAACAACCTTGGACCCCTTTAATGATTGAAAACTCAGACAGTACATTATTCATGAAATTCGGACCTCATGGCATTCCA
>CL1Contig396
ACGCCCACAATTAATCAATCACGACCTATAGTACGCACGTGTATATAATCAGTTCATGTTCGTAATATTTCACATGTCATTTATGTCACACAGTGTGTTCATGCATTTCTCATCAAAAGCACATACCAGTTGGTTCATGTTCAGACTGTCCTACTACATATGACTGAGTTCTTAGTAATATCTAACATGGTTAATCAATTAACATGCTTGATGGGGGCTAACAGACTTAACCAGGTTAAGGTATCGAGCAAAGATAACA
>CL1Contig397
TGCTTCTAGGGTTAATTAATGTTTAAGTCCGTTACACACGACCTAGGGTACATTGCACATAAATTCGAGATAAGTGTTTACATACAATTAGGGTTTACAAGTCTTAGATATCTAAGCAATTGCGTTCCGTGTG
>CL1Contig398
TAGCAGTATCTATAAGTGACCTTTCCCAAACGAGGTCAGTAGTACGTAATTTCCCACAACCCTGTAAGTACAATCAATCAATCAATCCCCTTTCCCTACCCCGGGAATCCCATGCC
>CL1Contig399
GTTCATCAAATCACCTCGCTACGTTCCAGTATAGATAAGTACCAGTAAATAATCCAAATCCCATTCCCACCCTGGGAACCCCATGCCTTGGCTGTGTGAACTCACCTTGGTTTGCTCGGTATGCTAAGTTAAGTGCTCACAAGGAATCAATCAAAGCCTAGAGTATGCATGTATTCACAGTCAGTACAGGATTGTAAGGTTTCGCATGCAAAGTTCGTCACCTAGTGTGTGTAACAGTTAACATCAGATATTACAACCACTTAATCATCTTCATACAATTCATGCTTAATAGGAAGAACAGGCAATTTGCATACTTCACCAAGTTAACACACTTAACATGTGACAACTCGA
>CL1Contig400
AAGCATTGCGTTCGTTCGTTTAATCATGTATCGTATTAGTTCGTATCGCAGCCCTCTAGGCATGTATGCGAAGATTAGGGAAAGTTCTCAAGTATTCTAGCATTATGTTCGTTCGTTGTTCATGTATAGCATTGGTTTCCATCGCGGGCCCTTTCGGCATGTATGCGAAGATTAAGGGAAATATTCCCAA
>CL1Contig401
AAACTAGTTGAGCGAGTTCACAGGAAAAGTAATGCGTAAAAGTAAGTTCGTTTGTAACAGGTGGCTCTACTGGGCCGTTTGTATGTTCTATTGGTGGTGGTGTTCCACGTTACTGGTGGTGGTGTTCCACGTTACTGGTGGTGGTGTTCCACGTTACTGGTGGTGGTGTTCCACGTTACTGGTGGTGGTGTTCCACGTTACTGGTGGTGGTGTTCCACGTTACTGGTGGTGGTGTTCCACGTTACTGGTGGTGGTGTTCCACGTTGTATAACCACTAGACTACTCGTAACTATAGGTATCCTTCACAACCGAGGATAGTAAAGTGGTAGTCTAGTCATAGTGTCAATAGAGTATCTAATCAACCTTTCAATCCCATTCCCAACACCCCGGGAATCCCATGCCTTGGTAAGAGTGTGAACTCACCTTGGTTTGCTCGGTATGCTAGGTTATGCACTCACAAGTAATTAATCAAGTCCTATTGTATGCACGTATAACAAATCAGTTCATGTTCGCAATGATACGCATGCAATCTAATGTCACATAGTGCTTGATAGCCAATATCATGCATCAATCATGTATCACATAACAGTCAGTTTGCATATCGGCACAACACGTATCATTTCACATTTAATCATCAGCTAGTGTACACGAATACAAATGTTAACATTCATCACCAAGCATGGCATGCCAAATAAATCAAGCATCATTCAAAGTATGTTTATAACCCCCCATTATCTTTCGACCCAACTGTTATCTTTCGACACAACAGTTATCTTTCGACATATTAGTTATCACAGTTATCTTTCGGACCA
>CL1Contig402
ACCCTTCCTCACCCGAGGACCATATAACTAAGTTCCATAAGCTAGGTAAGTACAAGTAAATAATCCAAACCCATTCCCACCCTGGGAATACCATGCCTTAGTAAGAGTGTGAACTCACCTTGATTTGCTCGGTATGTTATTGCTTCTAGGGTTAATTAATGTTTAAGTCCGTTACTCACGACCTAAGGTATATTGCACATAAATCCAAGATAAGTGTTGACGTTCAATTAGGGTTTACAGGTTCTTGATGTTCAAACAGTAACTTACAGAATCATATCACACAGTAGCATGCAGTTATTGTATCATACAGTATACAGGATTTGGGATTTAGCATCATAGTAAACTCAGACAATTTAATAACAAAAGTCGGATCATTCGCTAAGCATCAAGTTCAGTCT
>CL1Contig403
CCAAGGAGAGTATGCAGGTTTCCCTTCAATCAATTACCCATTCCCAACCACCGGGAATCCCATGCCTTGTAGAAAGTGTGAACTCACCTTTGGTTGCTCGGTCGAACTCTTAAAATAGCCAACGGTCAGGGTTGGTCAATCACGTCCTA
>CL1Contig404
AACACAAATAAATAATCCAACCCATTCCCACCATGGGAACCCATGACTTGGCTGTGTGAACTCACCTTGGTTTGCTCGGCAGATAGGCACTTGTCCTAAGTTGGTCAACCACACCCTATTATAGCTACCACTCGTTAGGACGGTAAACAAGAAATCGCGTATAAGCTACACGTATCTAACACGTATTCGTCAAGTAGCGTACATGTATCAAATCAAGTTATCATGTATACAAGTAGGTCACGTATGTTGAACATGT
>CL1Contig405
AACAAGTTAATCAAACACAAGTTATCAGCGGAAGCATAAAATATAAAACCAAAATATAAGTCAAAGGTTCTTAAAGTTTAACATGGAACTCAACAGTCCATGTCCCACAACGATCGCGCCTCCTCGTGCAAGCTCCATGAGTACCTAGGGTCCTGCAAGGCATGCAGCAGAGA
>CL1Contig406
TCATCCAACCCATTCCCCACCCGGGAACCCATGCCTTGGCTGTGTGAACTCACCTTGGTTTGCTCGGTATGCTAAAGTTAAGTGCTCACAATTTATCAGTCAAGTCCTATATTATGCACGTATAATCAATCAGTACATGATTGCAAAGTTTCGCATGTAATCAGGTCACTAAGTGTACTGGATGATTAACATCATGTAACACGCAAACAGTTAATCAAGTTCACATAATTCACACTTCACA
>CL1Contig407
AATCAGTTCATGTTCGCAATGATACGCATGCAATTTAATGTTCACATAACAGTCAGTTTGCATAACGGCACAACACGTAGTATTTCACATTAAATCATCAGCTAGTATGCACGAATGCAATTTTTAACGCTCATCACCAAGCATAGCATGCCAAATAAATCAAACATTTGACCCATTATTTAGATCATACCCTAATATCTTTCGGTTACACTATTATCCTTTGACTCATTTATGATCCTTCGACTAGCAGTTTTTCACAATTATCATTCGGACCA
>CL1Contig408
TCGAACCATAACTTTGACCGAAAGATACTAGTTGGACCGAACCATTATTGGACCGAAAGATAGTTGGACCGAAAGATAGTTGGACCGAAAGATAGGTTGGCCGAAAGATGACATAGGATTCGGAACATAACATTGGTCCGAAGGATAATTGTGATAATTGTTTCCGAAAGATAATTGTGATTACTGTTGTCGAAAGATAGTGACTGGATTCGAAGGATGTTAGGGATTATGAACATACTTTGACTGATTGATTATATGCTGGATTTAATTGGCATGCCATGCTTAGAGATGAATGTTAGCATCTGTATTCGTGCAAGGTGAAATAATACGTGTGTGCTGTTATGCAACTGACTGTTATGTGAACATTAAACTGCATGCGTACAATTGCGAACATGAACTGATTTGTT
>CL1Contig409
CGGCACAACACGTATTATTTCACATTAAATCATCAGCGTGCACGAATACAATTATTAACACTCATCACCAAGCATGGCATGCCAAATAAATCAAACATATGTTCCATTATTCAAAGCATGTTCATAACCTACAATATCTTTCGAATCCACCCTT
>CL1Contig410
ACGTGGCGCCCCAACGTTTCCGTCTTCGGTTGGGGTGTTACAGCAGGTATGCGAAGATATTAGGGGATGTTCATCCCGAGTATTCTAGACTAGGTTTATCTGTATCGCGGCCTACCAGGCAGGTGTGCGAAGATTAGTAAATTTCAGTTCGCGGCCTTCCAAAGGCAGGTGTGCGAAGATTAGTAAATTCCAGTTCGCGGCCTTCCAAAGGCAGGTGTGCGAAGTCAGTCATAATATCGCGGCCAACCCTTGGCAGGTGTGCGAAGATCAGTTCAATAAGTGTTACTAGTCTAGTCGGTTTGTATTCGATAAGTTCTATCAGCTAAGTATACACAATAATCCATCAACCCCATTCCCACCCGGGAACCCATGCCTTGGCTGTGTGAACTCACCTTGGTTTGCTCGGTATGCTAAAGTTAAGTGCTCACAATTAATCAATCACGACCTATAGTACGCACGCATGTATACAATCAGTTCGTGTTCGAAATACTTCACATGTCATTTACGTCACAAGTGTGTTTAAGTATTCATCGTCATGTAACAAATAGCAGTTATTTCATGTACATACATTATGCATCCCATGACGGGGTTCTT
>CL1Contig411
AGTTATTATTCCGGTTTCATATGTTAAATGTGTTAACCATGATAAGTGTATTAGTTCTGCGAAAACATGTTATCTTGTTAAGTATGCTGATCTCGTTAAAAACGACAACTCTGTTAATTGGGTTACTGAATAAATTTGTTTGAGTTGATCAAGAACACTGTCATATGGGGCATGATTGTATGAAAG
>CL1Contig412
AAGAACACGTAGGTTTAGCGCAGGTGCCCTTCCCAAACCGAGGACAGTGGTACGTAATGAGTACGTAGGTTTAGCGCTGGCGTCCTTCCCAAACCGAGGACGGAGGTACGTATAACAATACGTGGGTTTAGCGCTGGCGTCCTTCCCAAACCGAGGACGGAGGTAAGTAGTCTAGTAGTGGCGAAAATACAAGTTCCGTTTTAGCTATTTTATCCCA
>CL1Contig413
TGCATGTATACACAATCAGTTAAGCTCACATGGATTCGTATGCAATATATATCACGAAGTGTGTCTAAGCAGTCATCATCATGTATCACATAACAGTTAATTTCACACATTAACAAAACTCAGACTACACAAGCATCATGAAGTTCGGACAAGGGCA
>CL1Contig414
CGACCCCTCCTTCTCAAGCAAGCTCCATCTAACAACAAAGTTGAGCGAGTTCACAGTTGGTTGTCCATTTTAATGTTGTTCCAGAATCCATAAGTTCTTTCAAAAACCATGAGTTAACCAACTTCCTTGTTTCCCAAACCATAACCAGTGGGGGCTACCCCATGTTAAACACTAGACCCGTTACCATATCGA
>CL1Contig415
TAGGCTAACATCCACGTTAGATTAAACGGTGTAATCAAGAACACGACGCATGAATTATGTGAACGATTAATTGTTTACGTGACGTATGATTCTACATATATAATCGTATGATACTGAATACAACTGTATGATCTTGCGTGTATGAATCGGTCTATGTGATATCATGCAG
>CL1Contig416
AGTCACGCTCCCAAGCGGTGGTACTCCGCGGGTGGATTTTGGGGGTGTGACAGAACCCCATGCCTTGGCTGTGTGAACTCACCTTGGTTTGCTCGGTATGCTAAAGAATACACACGCTCACAGTTAATCAATCACGACCTATCGTACGCACGTATGTATAATCAGTTAAACTCGTAAAGATTCACATGCCATTTACGTCACGAAGTGTGTTTAAGCAATTATCATGTATCACATAAGCAATTAATCAAAGCCACGCAAATCCATGCATCACACGAGGGCTGTCTCAGTTTATTCGAACAATACTAACCATTAACATGTCTAACGACGTTTAACAGGTTTAACGAGGTTCCACACTTGACG
>CL1Contig417
GAACTAACGAACATAATCTTCGCACACATGCCTGTGAGGCCGCGATGGAAACTAATACGATACATGACTAAACGAACGAACATAATGCTACTCATACTATTACAATTACTGAACTGTACACTGTGAACTCGCTCAACTAGTTGTTGACTCTCTGCTGCATGCCTTGCAGGACCTTAGGTACTTATGGAGCTTGCACAAGGAGGAGCAGGTCGTTGTGGGCAATGGATCGTGAATGATTATGACATTACACACTTAATACTTATGTTTGGGTTTTTACATTTATGCTTCCGCTACACTTGATTATGTTGGTTTTGAAAACACCTTTCGT
>CL1Contig418
AGTAGGTTCTATCATCTATGTATGTACAGTAAATCATTATATCCCCATTCCCACCCTGGGAACCCCATGCCTTGGCTTGTGTGAACTCACCTTGGTTTGCTCGGTTGCTAAGTATGTGCTTGTAATTAATCAATCGCGTCCTAAAGTACGCA
>CL1Contig419
AGTTATCAGCGGAAGCATAAGTTAAAACCCAAAACATAAGTAAAAAGTTCATAAGTTTAACATGGAACTCAACAGTCCATGTCCCACAACGTCCACGCCTCCTCGTGCAAGCTCCTGAAATACCTAACGACCTGCAAGGCATGTAACAACGAGTCAACAACAAAGTTGAGCGAGTTCACAGTTGGTGTTCATTGTTAAGTTGTTTCAAAACCAGGAGTTCATTTGTAAGTTGTAAGTTAATCCGTTTACCCTGTTTCCCA
>CL1Contig420
TGGGAAGCCCCCACTGCATGACCATACGATTTGTTATTTGAACTTAATTTCTGTGAACTCGCTCAACTAGTTGTTGACTCTCTGCTGCATGCCTTGCAGGACCTTAGGTACATATGGAGCTTGCACAGGGAGGAGCAGGTCGTTGTGGAGCATGGATCGAGGATGCCATGTTAAACATTTAAACAATTGAACTTGTTGATTACATTTAGGGAGATGGAGTCTACCGAGACTGTGGAT
>CL1Contig421
AATCAGCGGAAGCAAATAGTTCAAAACCCAAATCATAAGTTAAAAGTGTTTAAGCTCATCATGAACACTCAATGTCCATGCTCCACAACGACACCTCCCATGCAAGCTCCTGCTAAGTACCTAACGACCTACAAGGCATGTAACAACGAGTCAACAACAAAGTTGAGCGAGTTCACAGTTGGTTGTCCAGTTTAAAGTTGTTTCAAAAAACCATAAGTTCATTTGAAAACCAGT
>CL1Contig422
TCCCTGTTTGATCAATTTTTAGGAAACAGAAATGATTGAAATCGTGTTGGTTGATTTTCACGGATAAATTGGAAACTTGAATAAAACGTAACTGATATTATCGAAAGATAATGTATATGCCGAAAGATAATAGTAGTGACCCAAACCATGGTAGTTTGACCGAACCATAATCTGATCGAACCATAGTTGACCGAAGGATACTGGTTGACCGACAGATAGTTGGACCGAAGGATAGTTTGGACCGAAAGATGTCATGGTCCGAAACATGACATTCGGTCCGAAGGATCATTGTGACACTTGTTTTCGAAAGATGATAGTATGAGTCGAAGGATACTAGGGTTTTGAATAATGTTTGAACAGTGGAACATATGTTGATTTAATTGACATGCCATGCTTAGTGATGAACGTGCAATACTACGTGCCGTGCTGATATGCAAACTGACTGCTATGTGAACAATTAATTGCATGCGTATCATTTCGAACATGAACTGATTTGTTATACGTGCAT
>CL1Contig423
ACCGTGTATGTACGCGTAATTGTTCAATTCCATCATTCAACCCATTCCCTATCCCCCGGGAATCCCATGCCTTAGTAAGGGTGTGAACTCACCTTGGTTTGCTCGGTATGTTATTGCTTCTAGGATTAATTAACTGTCTAAGTCCGTTACACACGACCTAGGATGCATTGCACATAAATCCAAGATAAGTGTTGACGTCCAATTAGGGTTTACAGGTTCTTGATGCTCAAACAGTAACTTACAGAATCATATCACACAGTAGCATGTAGTTATAGTATCATACAGTACCAAGCAGTATCATTCAGTAACATGCAGTAACAAGTAACAAGTAACAGACAGTATGTTCTTCATCCAGGGTTTTGACTTAGTATTAACAGGGAGTTCGGATCATGTATCACCT
>CL1Contig424
TCTGTTACGTATGTTAACCCTGTCAAGTATGCTACGAATAACCATGATAGTGCAAACTGTAAATGACACTTACATGAAACATGAATTGCACGACTTTGTTTATCTGCTTACGTGATACGTGATAATTGCTTAAGTACATGTTATGACATAGATTGCATGTGAATCTTTACGAACATAAACTGATCTGGTATACGGGCATACTATAGGATTCGACTGATCGATTGATTGTTTACGAGCACATAGAGTAGCATACCGAGCAAACCAAGGTGAGTTCACATAGCCAAGGCATGGGTTCCCAGGGTGGGAATGGGT
>CL1Contig425
CGTAGGCTTTGATTGAATTATTGTGTGTGTAAGTAACTAGTCTTACCAAGCAAACCAAGGTGAGTTCACACTTTTATAAGGCATGGGATTCCCGGCGGGTTGGG
>CL1Contig426
AGTGGCAATACGTATCTAGTCAATCTCATTCCTTTAATCCCATTCCCAAGCCCTTGGGAATCCCATGCCTTAGTAAGGGTGTGAACTCACCTTGGTTTGCTCGGTATGCTAAATAAGTACACACGCTCACAGTTAATCAATCACGACCTATAGTACGCACGTATGTATAATCAGTTTCGAACTCGAAATGTTTCACAGGCAAATCTATGTCATAAGGTGCCTAGCAATTAATATCATATGTCACGTAAGCAGTTAAATCAATTAACAGGTTTAGCAGAGTTAACATACTACATAATTAACATATCAACAGAGTTATCTTTCTAACGGGGTT
>CL1Contig427
ATGACCTAGATTGTATGTGAAACTTGACCGAAATGGACTGACTGTGTGTAAATGCATTACCATAGGCCTTGACTGATTGATTGATTGATTGTTAACAAGCACGTAGACTAACATACCGAGCAAACCAAGGTGAGTTCACACAGCCAAGGCATGGGATTCCCGGGTGGGAATTGGGT
>CL1Contig428
ATGCACGTATAACAAATCAGTTCATGTTCGCAATGATACGCATGTAATCTAATGTCACATAGTGCTTGATAGCCAATATCATGTATCAATCATGTATCACGTAACAGTTAACCCATTCATACAATTCACGTAATTCATGTGTCGTGTCTTTGATTACACAGTTTAACCTCACGTGGGTGTTAACCTAGTTACCACTGATAACGTACTTACATTTTATTATCGTTAATAAGCTTAACAGGTTAGTCATTACAAATCACACAGTTCATTGTTTCAAATTGAATATCACATAACATCAGACAGGGCCTTGCCCTTCTAAAACTCAGACAGTATGAGGGGGGTCTCCCCTGTTCAAAACTCGGGTAGCACATGTAATCATCATACAACCTCGGACATTAATCAACATACAACTCAGACCTAGATTCTCATATAAATTCGGACATGGATGACCATGTTTTAAACTCGGTCCACTAAATAGTCATTTAAACTCGGCCCAACCGATTACCATTAAACTCGGACCA
>CL1Contig429
ACGTGTTGCCATGATCAAAACATGTTCGAAACCTGTTAGTTATTGTGTAAACTTATATGCACTATCTAAACCTAGACCTGACTCGTACAGTAACCATATTAGGACGTGGTTGACCACTTGTAGCTCAAGTAACCTTTTCGTGTATCCGCCGAGCAAACCAAGG
>CL1Contig430
ACTCACATTGGTTTCCTCGGCAGATACACGAAAAGGTCACTTGAGCTATATGAGGTCAACCACGTCCTAACATGGTTACCATACAAGTCAGGTTTTGGTTTTAAGTAATGCACATAAGTTTTACACATAACCTAACAGGTTATAACACGTAATGATCATGGCAAACACGTATTGTCACATTAACAGTCCTAACATGACATTTTCATACTTTTGCGACCCAAAAGAT
>CL1Contig431
TGGTGTCTTTCCCAATCCGAGGACAGAGGTATGTATATGAGTACACAGGTTTAGCGCAGGCGCCCTTCCCAATCCGAGGACGGAGGTACGTATAAGAACACGTAGGTTTAGCGCAGGTGCCCTTCCCAATCCGAGGACAGTGGTACGTAGCGAGTACGTAGGTTTAGCGCTGGCGTCCTTCCCAATCCGAGGACGGAGGTAAGTAGTCTAGTAGTGGCGAAAGTACAAGTTCCGTCTTAGCTATTTAATCCCATTCCCAATCCACCGGGAATCCCATGCCTTAAGAGTGTGAACTCACCTTGGTTTGCTCGGCAGATACACGAAAAGGTCACTTGAGCTATATGTGGTCAACCACGTCCTAACATGGTTACCATACAAGTCAGGTCTAGGTTCAAGTAGAGCACATAAGTTTACACAGAACTAACAGGTTATGAACATGTATTGATCATGGTAATATGTTAACAGTAATGCAACAAATTCCGGACTTGTGCGACTTAAATAATTGGGCTCGCACAAGTTTAAGAGCCTTGTGCGATTCACATCACGTTGTGTGATCCAACATAAACCCGACCCA
>CL1Contig432
TGGAGGCGTGACATGACCAGGATCCTAACCACCAATCATATTGAACATGTAAAGTAGTTAAGTATAGCGGAAGCATTTAAGTAACCCAAACAATAGTATGTATGATTTAACATAAGTGTTGAAATATCATTCACGATCCTTTGCCCACAACGACCTGCTCCTCCCTGTGCAAGCTCCATAATGTACCTAAGGTCCTGCAAGGCATGCAGCAAATAATCAACAAACTAGTTGAGCGAGTTCACAGAAAGTAAGTTCAGTAATGGAGTAGTATAGCAAGCATTGCGTTCGTTTATCTAATCATGCATCGTATTAGTTCGTTCATTGTTCATGTATAGTATTGGTTCGTATCGCGGGCCATTTCGGCATGTATGCGAAGATTAGGGAAAGTTCTCAAGTATTCTAGACTATGTATATTTGTATCGCGGCCACCCTGGCATGTGTGCGAAGTTTTAGTATATAGTTCGCGGCCTTTCCAAGGCATGTGTGCGAAGATCAGTCATAATATCGCAGCCAACCCCTGGCGTGTGTGCGAAGATCAGTTCAAGTAGGTATACTAGTCTAGCTGTATCTCATCATTTACCATCCTCACCCTGAGGACTCATATCATTAAATTCTATCATCTGAGTAAGTACGAATAAATAATCCAAAACCCATTCCCACCCTGGGAACCCCATGCCGTGGCTGTGTGAACTCACCTTGGTTTGCTCGGCAAGATTAAAGCACGTATTCCAAGTTGGTCAATTAGTTCCTATTGTGATTACCACTAACAGTTAGAATTACATTCCATCAACTAAATGTTTGTCTACTAAATGTCGA
>CL1Contig433
TTAATGTATGAAATGTCGAAAGTGTTTAATAAGCATTCATGATCCATTGCCCACAACGACCCGCTCCTCCTTGTGCAAGCTCCAATAGTACCTAAGGTCCTGCAAGGCATGCAGCAGAGAGTCAACAACTAGTTGAGCGAGTTCACAGAAAGTAAGTTCAGTAATAGTAATTGTATGAGTCGTATTATGTTCGTTCATTGTTCATGTATAGTATTGGTTTCCATCGCGGGCCCTTTCGGCATGTATGCGAAGATTTGGGTTAATACTCCCAAATATCCTAGACTATGTATATTTGTATCGCGGCCACCCTGGCATTACTTGCGAAGATTTAGTCTCTATAGTTCGCAGCCTCCCCGAAGCATGTGTGCGAAGATCAGTCATAATTATCGCAGCCAACCCTTGGCGTGTGTGCGAAGATCAGTTCAAGTAGGTATACTAGTCTAGCCGTATCTTATCATTTACCATCCTCACCCTGAGGACCATATCATTAGGTTCCATTAACTAAGTACGCACGAAATAATCATCCAATCCCATTCCCACCCTGGGAACCCCATGCCTTGGCTGTGTGAACTCACCTTGGTTTGCTCGGTATGTTATTGCTTCTAGGGTTTGCTAATCGTCTAAGTCCGTTACACACGACCTAGGATGCGTTGTACATGATACGATGTAAGTGGTTGCATCAAATTAAGGTTTACAAGTCTATGATATCAAGCAATTGTGATCCGTGTGACATTTGTGCATAATTTGGTATGATAATGGTTGTTCGCACATACGGTATCAT
>CL1Contig434
TGTAATTCAACCAACCCGAATATGAAAGGTGTTCCAAACATAAGTATAATATCAATGTTTAGCGGAAGCATAAAAATAAACCCAACATGAGTATGATTATGAAATGTCATAGTGTTTAATCAAAGCAATTCACGATCCTTGTCCACAACGACCGCGCCTCCCAGT
>CL1Contig435
AGGCCGCGAACTAAATGTACTAATCTTCGCACACCTGCCTGGGAGGCCGCAATACAAATAAACCTAGTCTAGAATACTTGGGAAAAACATCCCCTAATATCTTCGCATACCTGCCTGGGAGGCCGCGATGGAAACTAATACGATACAAGTCACACCCCCAAAAATCCACCTGCGGAGTATCACCGCTTGGGAGCGTGACTGACCAGGATCAAGCCACCAATCATACAGAACATTGTATAAAGTAAAAGTAAACA
>CL1Contig436
TGGCGAATTAGGATGTTTGGCGAATTAGGATGTTTAGCGTAATAGAATGTTGACGAATGTGAAGGCTTGACGGAATGGAACTCTTGACGAAACAGGAATGTGTTTCGCCAAGGAATAATCAACGAAATAGAATTTTGATTCGCCAAAGGGTGGTTGACGAAACACAAGTGTTTCGTCAAACATGTGTTTCGCCAGTTATGTGATTCGCCAACTTCTGTTTCGCCAACTTGAATACTTGCACAGTAACCTGATTTAACATTGTTAGAAGTTAACTGAGATATTTAACTGCTGTTAAGTGACA
>CL1Contig437
TGACGTAACTGAAACTGGTTCACGAGACGGAATTGTTGGCGAAACAGATAGGGTGTTTCGCCAAAGGATAATTGACGAAACAAGATAGTGTTTCACCAAGGGTAGTTGACGAAACACAATATGTTTCGCCAACATGTGTTTCGCCAACAAGTGTTTCGCTAATCTGTGTTTCGCCGACTTGGATGATTTGCACAGTAACCTAATTTAACTCTGTTAGAAGTTAACTGGATTGATTAACTG
>CL1Contig438
TGCAACTGAATGATCCTGTATGTGTGAACAATCTCCTCATATCATTCTGTACACAATGAACACACATAACACAATTGCTTGGACATCAAAGACTTGTAAACCCTAATTGTACGTAAAACACTCACATCAAGCTTATGTGCAATGTATCCTAGGTCGTGTTATCGTGTATAACGGACTTAGACAG
>CL1Contig439
TCACAAGTAATTTATTCACGTCCTATCGTATGCACGTATAGCAAATCAGTTCATGCTCGAAATGTTACGCATGCAATTAATTGGTTCACATAGCAGTCAGTTTGCATATCAGCACACATGTATTAATTCACCTTGTACGAATACAGATGTTAACAGTCATCACAAAGCATGGCATGCCAATTAAGTCCAGCATATATATTCAATCAGTCAAAGTATATTCATAAACCCTAACATCCTTCGAATCCAGCCATTATCTTTTGATTACACATCAGTTAACACAATTATCAAAATGATCCTTCGGTCCGAAGGTTATGTTTCGAACTAATACTATCTTTCGACCAAAATTATCTTTCGGTCAAAGATGTGGTTCGGTCAAAGCCATCTTTCGGTCAACTATGCTTTGGTCCAACTGCTATCCTTCGGTCAACTATGTTTCGATCCAACATAACAATGGTTCGACCAAATCTATCCTTCGGTCAACATAACATCCTAACAGTTTCAACAATACATCATCGATCAAACAGGCGGAGTTCAAGTTGTTTCTCAAGAACCCTAATCTAACACACATGA
>CL1Contig440
TGGTCACTTGAGTTATATGTGGTCAAACAATACAAAGTCAGGTCTAGGTTCAAGTAATGCACGTATGTTTACACACAAGCTAACAGGATACGAACACGTATTGACCATGGCAAACACGTAGAACAAGTTAACAGTCATGCATCTGATCCAAACTTGTGCGATTGGAAAGATAAAGCCTAATAACAGGCGGCCCACCTATTGTGCGATCAGCAT
>CL1Contig441
ATGTAAATAGTAACTGTAATTCAAACAACCCAATATGAAAGGTGTTCAAAACATAAGTATAATCTCAATGTTTAGCAGAAGCATAAAAGTAAACCCAACATAAGTATAAAGTTTGAAATGTCATAAATGTTTAACAACGCATCCATGATCCATGTCCACAACGACCTGCTCCTCCCTGTGCAAGCTCCAT
>CL1Contig442
CCCCGCCCCTCCAGGCATGTGTGCGAAGATTAGTATTCGTATCGCGGCCATTCCAGGCATGTGTGCGAAGATTAGTATTCGTATCGCGGCCATTCCAGGCATGTGTGCGAAGATTAGTGGGGGCTTCCCATGTGTTACTAGTCTAGCTGTATCTATAAGTGACCTTCCCCTAACGAGGTCAGTGGTACGTATTCCAGTAACAATGAAAGTACAAGTAATCATTCAATCCCATTCCCAACCCCGGGAATCCCATGCCTTGGTAAGAGTGTGAACTCACCTTGGTTTGCTCGGCAGATAAACAAAAGGTCACTTGAGCTGTATGTGGTCAACCACGTCCTAACATGGTTACCATACAAGTCAGGTCTATGGTTTAAGTAATGCACGTATATGTTCTACACGTATACTAACAAGTCGCATACAAGTATTGATCATGGCATACTCGTGTAAACACGACAGCTA
>CL1Contig443
AGTCTAGTAACAGTGTAAGTACAAGTATCTATTCAAATCTCATTCCTTCAATCCCATTCCCAAACCCCGGGAATCCCATGCCTTAGTAAGAGTGTGAACTCACCTTGGTTTGCTCGGTATGCTAAGTTATGTGCTCAAGTTAATCAATCAAGTCCTAAAGTACGCACGTGTACAGAATCAGTTTGTATTCACGAAGTTCGCATATAAGTACAATCACAGTGGACAATGCATCAATAATCACCGAGTAGCACATTGCACGTATTCACAATCATACAAGTCATGCACAACATTTAATGGCAGTTAACTAACCAGGTTAACT
>CL1Contig444
AGGCATGGGAAGCCCCCACTAGATGAACTTACGCATTACTGTTACGAACTTACTTTCTGTGAACTCGCTCAACTAGTTGTTGATTATTTGCTGCATGCCTTGCAGGACCTTAGGTATCATATGGAGCTTGCACAAGGAGGAGCGGGTCGTTGTGGACAAGGATTCGTGAATGCTTACTAAACACTTATGATATTTCATACGTTAACACTTATGTTTGGGTTTTACTTTAATGCTTCCGCTACACTTAATTATGTTGGTTTGATAAACACCTTTCGTATTGATGAATAATTATTACTA
>CL1Contig445
TGCACCTCTCAAAAACTCAGACAAGTATGGGGGGGGTCTCCCCTGTTCAAAACTCGGATAGCACATGTAATCATCATACAACTTCGGACATTAATCAATATACAAACTCGGACCTAGATTCTCATATAAATTCAGACATGGGTGGCAT
>CL1Contig446
ATCAACTGAGTACGTACAATAAAGTAATCCAATCCCATTCCCACCCTGGGAACCCCATGCCTTGGCTGTGTGAACTCACCTTGGTTTGCTCGGTATGTTATTGCTTCTAGGGTTTATTAATCTCTAAGTCCGTTACACACGACCTAGGATATATTGCACACGACTTGATGTAAGTATGTCACGTTCAATTACGTTTACAACTCTTTGGTGTTCAAACAGTAACATACGGTAACGTATCATGCAGTATCATTCAGTAGCACGTATCGTCATAATCAGACAGTATCACACAGTCGTATCAGTAGTAAACAGTAGCATGTAGAATCATATAGTTACATTCAGTACCGTACACTTATATACATATAGAATCATACATCATGAACTCAGTTCATCGTATTCACATAATTCATGCGCG
>CL1Contig447
TGCAATGTATCTAGGTCGCGTGTAAAGGACCTAACTATTAATTAACACTAGAAGCAATAACATACTGAGCAAAACAAGGTGAGTTCACACTCTTACCAAGGCATGGGATTCCCGGGTTTTGGGAATCGGATTGAAGGAATAGATTTGTACTTACACAGTTACTAGACT
>CL1Contig448
TCGGTGACGACCAGATTATCATCCATGTTAGACTGAAATGGGAAAACAAAGGCGTGACACATGAAATATGTGAATATGATGAACTGATTACATGATGTATGATACTATGTGTATGATCGTATGATACTGAATGCAACTATATGATTCTACGTGCGTGAACAT
>CL1Contig449
TGTGTGGTCCGAGTTTTATAAGGGGTGTTTGGTCCGAGTTTTGATTGAATGCTATATAGTCCGAGTTTTGTAAATGAAACCTGGTCCGAATTTTATAAGTAGTGCATGATCCGAGTTTTGTTAATGCTTAAAAAGCCAGAGTTTGTTAATGCTTGAAAGGTCCA
>CL1Contig450
TCGTCCGTACACTACTTGTGAAATACGTGTTATATGTGCACAACTTGTATACGGTCCTAACAAATGATAACCATAATAGGATATGGTTCACCAACTTAGGACAAATGCTTTATCTACCGAGCAAAGCAAAGGTGAGTTCACACTCTTACCAAGGCATGGGATTCCCGGGGTTGGGAATGGGATTGAATGATTACTTGTACTTCCATCGTTACTGGAATACGTACCACTGACCT
>CL1Contig451
TACTTATACTTAACACTATCCTCGGATGTGAAGGATACTTATACGAATTACTATCCTCGGATGTGAAGGATACTTACGTAAAACCTACGTAAACCCCCGCGTACTCCTATCCTCGGTTGTGAAGGATACTTACGTAAAACCTACGTAAACCCCATACGCGCTATTGTTCTCGGTTGTGAAGAACACTTATGGTTACACATAGTCTAGTGGATATACAACATGGGAAGCCCCCACCAATAGAACGTACTATCGGCCCAGTAGAGCCACATGTTACGAACGAACTTACTATTACGCATTTACTTTCTGTGAACTCGCTCAACTAGTTGTTGACTCTCTGTTGCATGCCTTGCAGGACCTTAGGTACATATGGAGCTTGCACAGGGAGGAGCAGGTCGTTGTGGAGCATGGATCGTGGATGTTATGTTAAACACTTAAACATTTGCACTTATGTTATACAATGGGTTTTCATACTGATGCT
>CL1Contig452
TGCAATTAATATCAAGTAAAATAAAAGTAAACCATCCATTCAACACGAAAGGTGTTCAAACAAAACCATAGTTTCAAAATGTAGCGGAAGCATAGTAAATAATCCAGTAGTAGTTAACAATTTTAAGTGTCATAATAGTTCAACAGAAAAGCCACGATCCTTGTCCACAACGACCCGCTTCTCCAGTGCAAGCTCCAAGTACCTAACGATCTGCAAGGCATGTAACAGAATGATCAACAAACTAGTTGAGCGAGTTCACAGTTAATAGTTTAGTTTGGGTAATAATGCGTTCGTTCAATTAAGTCTCATATCGTATCAGTTCCATCGCGGCCTCA
>CL1Contig453
CCCATTCCCACCCTGGGAACCCCATGCCTTGGCTGTGTGAACTCACCTTGGTTTGCTCTGTATGTTATTGCTTCTAGTGTTTATAAATCTCTAAGTCCGTTACTCACGACCTAGGATATATTGCACATGATTCATTCCATTAGGGTTCACAATCTTCGATATTGAAACAACTGTGTTTTTGTGTGCTTATTGTGTACAGGATGATATCACATAGACTGTTCGTACATGTAGGATCATACAGTTACATTCAGCATCATACGATCATAAACAGAATCATACATCACGTAAGCAGTTAATTGTATTCACGTAATTCATACGTCACACCTCTGCATTTCACATTTCAGTCTAACATGGAGAT
>CL1Contig454
AAAAGTTATCCATCAATACGAAAGGTGTTTATCAAAACCAACATAAGTAAATGTAGCGGAAGCATTTATGTAAAAACCCAACATAAGTATTAATGTTTGAAACGTCATAAGTGTTTAATAAGTAATCACGATCCATCTGCCCACAACGACCTGCTCCTCCTTGTGCAAGCTCCATTAGTACCTAAGGTCCTGCAAGGCATGCAGCAGAGAGTCAACAACTAGTTGAGCGAGTTCACAGAAAGTAAATGCGTAACAGTAAGTCCGTATGTAACATGTGGCTCTACTGGGCCGATAGTACGTTCTATTGGTGGGGGCTTCCCATGTTGTATAACCACTAGACTATTCGTAACCATATGTGTTCTTCACAATCCGAGAACAGTAGTAAGTATAAGTTCACGTAGGTCTTACGTGAGTATCCTTCACATCCGAGGATAGTAATTAAGTATAAGTATCCTTCACAACCGAGGATAGTAATATGTATAAGTATCCTTCACAACCGAGGATAGTAGTATGTATAAGTATCCTTCACAACCGAGGATAGTAATATGTATAAGTATCCTTCACAACCGAGGACAATGGTATGGTAGTTTAGTTTTAGTGTCA
>CL1Contig455
GGGAAGCCCCCACTAGATGAACTTACGCATTACTGTTACGAACTTACTTTCTGTGAACTCGCTCAACTAGTTTGTTGATTATTTGCTGCATGCCTTGCAGGACCTTAGGTACATTATGGAGCTTGCACCAGAGGAGAAGCGGGTCGTTGTGGACAAGAACACGTGAATGCTTATTAAACACT
>CL1Contig456
CACGTGTTGTCACCCTTCAATAAAGAGGGTGTGTACGTGTCCCAAGCCAGGAGATCATGCAGTTTCAGTCCTTTACCCATTCCCAACCCTTGGGAATCCCATGCCTTGTGGAAAGTGTGGACTCACCTTTGGTTGCTCGGTTTGACT
>CL1Contig457
TTCGTTCCCTAGGAATATTAGGTTCCAAATCCACCGGGAATACATGCTTTTAGTGATAGTGTGAACTCACCTTTGCTTTGCTCAGTAGATTAAATATTTGTCCTAATGTTGGTCAACCACGTCCT
>CL1Contig458
TCGTGTGTATCGGACTTAGACGTTTGATTAAACCTTAGAAGCAATAACATACCGAGCAAACCAAGGTGAGTTCACACCCTTACTAAGGCATGGGATTCCCAAGGGCTTGGAAATGGGATTAAAGAAATGAGATTGACTAGATACACTGTTACTAGACTACCAT
>CL1Contig459
AATCAATGTAAATCATCATGACATGATTGATGTTCCAAAACCAAACATCGTTTAAATAGCGGAAGCATAGTAATGTAACTCAAAATAGTTATACGTTCAATTGTTTATCCACGATCCGTATTCCCACAACGACCTGCTCCTCCCT
>CL1Contig460
AGTCTAGTCGTAGTTCTATCAGCGGAGTATGTACAATAGTTCATCAAATCCCATTCCCACCCGGGAACCCCATGCCTTGGCTGTGTGAACTCACCTTGGTTTGCTCGGTATGCTAGGTTATGCACTCACAAGTAATCAGTCAAGTCCTATTGTGTGCACGTGTAATAAATCAGTTCATGTTCGAAATGATACGCAGGTAACATCATGTATCACATAAGCAGCCAATCACATTTCATGCAGTTAAATCCTTACATTCAAGGCTTTCTCAGTTTGTCCTAATTCAGTTACTCG
>CL1Contig461
TTGTACTATTTGATGGTCATTGATTCATTAACCACTGTGATTATACCTATACGTGAACAACATGAACATAAATTGATTATATACACGTGCGTACTTTAGGACGTGATTGATTAACTGTGAGCGCATACTTAGCATACCGAGCAAACCAAGGTGAGTTCACACTCTTACCAAGGCATGGGATTCCCGGTGGGTAGGGAATGGGATTGAAGGAATGGGATTGAACAATTACTTGGACTTACACTGTGACTAGACTATCTACCATCGTCCTCAGTTGCGAAGGACCCTT
>CL1Contig462
TGTCATAATGGTTCAACGTAAAAAAAAACCACGATCCTTGTCCACAACGACCCGCTTCTCCAGTGCAAGCTCCAAGTACCTAATGATCTGCAAGGCATGTAACAG
>CL1Contig463
AAGCGGTGGTACTCCGCGTGTGGGATTTTGGGGGTGTGACAATCATGACATGATTGATGTTTCAAAACCAAACATTGTTTATGTAGCGGAAGCATAGTAGTGTAAACTCCAAAATAGTTATAAGTTCAAATATCGTTCATGATCCATATCCCACAACGACCTGTTCCTCCCT
>CL1Contig464
ACATACATGCACTACTTGAATACGAACCTAACTTATATGGTAACCATGGTAGGACGTGGTTGACCACCATATAGCTTAATTGAACTTTGCTGTGTATCTGCCGAGCAAACCAAGGTGAGTTCACACCCTTACCAAGGCATGGGATTCCCGGTGGGTAGGGAATGGGATTGAAGGAAAAGGATTGACGAATTATTAGGATTTACACTGTTACTAGACTATCTACCAACGTCCTCGGTTGCGAAGGACCCTT
>CL1Contig465
TGTACAGTAAAGTAATCCAATCCCATTCCCACCCTGGGAACCCCATGCCTTGGCTGTGTGAACTCACCTTGGTTTGCTCGGCAAGATTAAAGCACGTATTCCAAGTTGGTCAATTAGTTCCT
>CL1Contig466
ATCCTCTGAGTATGCACAATAATCTATCAAATCCCATTCCCCACCCGGGAACCCATGCCTTGGCTGTGTGAACTCACCTTGGGTTTGCTCGGTATGCTAAGTACGCGATCACAATTAATCAGTCACGTCCTATGGTATGCACGTATACACAATCAGTTTGAATTCATACAGCTCACGTATAAGCATAATCAATGATCATCAGGTAGTACACATCACTAATCAACATCACACAAGTCATGCATAGCGTTTAACATCAGTTAGTTAACTCAGTTAACACTTAACAGAATTTCATCAGTTACTGTGCAGGTTATCCAGATTGGCGAAACAGAGGTTGGCGAAACAGAGACTGTTTCGTCAACTATTCTTTGGCGAAACACA
>CL1Contig467
GGTCCAGTGTGTATTCTTGGCATCCTACCCACGGAGGATGGTCGTAATTACCGTTTAGTTCATTTACCCATTCCCAACCCTTGGGAATCCCATGCCTTGGAAAGAGTGTGAACTCACCTTGGTTTGCTCGGTATGCTAAAGTATGTGCTCACAAATAATCAGTCAAGTCCTAAAGTACGCACGTGTACATAATCAGTTTATATTCACGAAGTTCACGTATAAGTACAATCACAGTGGATATTGAATCAGTGATCACCAAATAGCACAAAGCACGTATTCAAGCTCATACAAGTCATGCTTAACATTTAACAGCAGTTAATTAATCCAGTTACCCTTCACCA
>CL1Contig468
ATGCAAGTTACATGAGAAATATTACGAACCTGAACTGATTGAGTATACGTGCACTATAGGACCTCATTGATTAACCGTGAGCATATACTTTAGCATACCGAGCAAACCAAGGTGAGTTCACACAGCCAAGGCATGGGGTTCCCAGGGGGGAAATGGG
>CL1Contig469
AGGGTGATTCGCCAAAAGTCCTTAACGAAATAGAATTAGATTCGTCAAAGAATAGTTGACGAAACACATTGTGTTTCGCCAACCTGTGTTTCGCCAACAAGTGTGTTTCGCCAACTAGGATA
>CL1Contig470
ACCAACATGAAAGGTGATCAAAACATAAGTGTAATATCAATGTTTAGCGGAAGCATATAAGTAAAAACCCAACATAAGTATGAATATGTAATACCAAAATTGTTTAATCAAAGCATTCACGATCCTTGTCCACAACGACCGCGCCTCCCA
>CL1Contig471
ACACCTATAGATTCGACTAGTCTAGTACATACAACATGGGAAGCCCCCACTTATTATTGTAAGGATTTGGGAACAAGGGTACTGGGTAAACACATGGTTATGAACGAACTTACGATTTCTGAACGAACTCATTAACTGAACAATCAACTGTGAACTCGCTCAACTTTGTTGTTGACACTCTGTTACATGCCTTGCAGACCTTTAGGTGCATAACTATGGAACTTGCT
>CL1Contig472
TAGTCCGACTTTGTTTGTAACTAAACACCATGTCCGAGTTTAGCACCATGACCGAGGTTTTGAATGGACAAACTTCTTGTCCGAGTTTGTTAAAAAGTGAGGTCCGAGTTTCTTAACAAGGGAAGGAGGTCCGAGTTTATGGATCCTCATGTGGTCCGAGCTTTCTCGAGCTCCACCCTAGTCCGACTTTATGAAATTATGAAAGAGTTTCCCTTTGGTCCGATTTTTGTGACATATCATGTGCTATCCGAGTTTTGAACAGGGGAGACCCCCCCCCATACTTGTCTGAGTTTTGAGAGGTGCATGACCTTGTGAATGTTCATATGAAGTTTTGAGTTGTATGATAAATGTTGTAGAATCTGTTAAGCCTTGAATGATGTATATGTGCCCAAATTTGGAACAACCTGCTACTACATGCT
>CL1Contig473
AGTAAGTTCATGAGTATCAAGTGGCTCTACTGGGCCAATATAGGTTTCTATTGGTGGGGGCTTCCCATGTTATTAATCCACTAGACTATGCGTAACCATAAGTGTTCTTCACAACCGAGAACAGTAATACGTACAAGTTTACGCAGGATTTACGTAAGTATCCTTCACAACCGAGGATAGGGTACGTGGGGGTTTACGTAGGTTTTACGTAAGTGCCTGACACAACCGAGGCAGTAGTGAGTATCCGTTCACGCAGGTTTTACGTGAGTATCCTTCACAACCGAGGATAGCGAGTAGCATAAGTATACGTAGGTTTTACGTATGTGTCCTGCACAACCGAGGACGATGGTATGGTAGTCTAGTAACAGTGTATGTACGAATCTAGTCAATCTCATTCCTTCAATCCCATTCCCAAGCCCTTGGGAATCCCATGCCTTAGTAAGGGTGTGAACTCACCTTGGTTTGCTCGGTATGCTTAGCTACGTGCTAGAAATTACTCAATCAAATCCTATAGTAAGCACGTATACTTGATCAGTTCATGT
>CL1Contig474
TTGTAAAGTTTCGCATGCAATCAATGCCACAAAGTGTGTTTAAGCAATCATCGTCATGTAACACATAACAATTATTTCACGTTCATACAATCATGCATCATATGACTGAGTTCTTGGTCAATTCTAACATAGTTGTTCAATAACACACTTTACAGGGTTATCATACTTAACAAGATCAACACATTTAACTGAGTTACATATTTAACAGAGTTACATTGATCATAATTAATAACCTAACTGAG
>CL1Contig475
ACGAAAGGTGTTTATCAAAAACCGACAAAATTAAGTGAAGCGGAAGCATCTAAGTAAAACCCAAACGTAAGTGTTAATGTATGTAATATCATAAGTGTTCAAATAGCATCACGATCCAGTTGCCCACAACGACCTGCTCCTCCTTGTGCAAGCT
>CL1Contig476
ATGTGTCGGGGTAACACGGATTTGTGATGCGAGTGGTTAGTGAACCAACTACGTATATATAATTGGAAGTTGAGTTGTTACCATGTGACAATGTGGTGTATGGCTTGTGATGTGAAAATGAATGTATATAACTCGAGTATTCGCTGTGATTTATGTGATAATATATGCCAAACTTACTCATACTTGCGTGATAAAGATAGGTGATTTATGTGTGTAAGTAACTGACTGGTACTGAAACCATAATAGGATTGGATTGATCAAACTGCGAACACATAATTAAGCATACCGAGCAAACCAAGGTGAGTTCACACCCTTACTAAGGCATGGGATTCCCAAGGGCTTGGGAATGGGATTGAAGGAATAAGGTTGAATAGATTAGTACATACACTGTTACT
>CL1Contig477
AGTGTGAACTCACCTTGGTTTGCTCCGCAGATAAACAAAAGGTCAATTGAGCCACTTGTGGTCAACCACGTCCTAACATGGTTACCATACAGTCAGGTCTAGGTTTAAGTAATGCACATATATGTTCTACACGTATTCTAACAAGTTGCATACAAGCAATGGTCATGGCATACACGTATAAGCATGGCTGT
>CL1Contig478
ATGTTTCGATTAAATACATATCACATGTTGTCACGCTGTTTCAGTTTCAATCCTTTACCCATTCCCAACCCTTGGGAATCCCATGCCTTGTGGAAAGTGTGAACTCACCTTGGTTTGCTCGGTAAGCTTAACTACACGTTCAATTAATTCAGTCAAAGCCTATAGT
>CL1Contig479
ACATTAAATCATCAGCTAACATTCATCACTAGACATGGCATACCCATTTAGTCAAGCACACATTCCATCATTCAAAGTATGTTCATAATCTATAATATCTCTCGGTTCACAGTTATCCTTCGATCTAACAGTTATCACAGTTATCTTTCGAATCAAATATTATGTTCCGAACCATATGCCACCTTTCGACTAAGCTAGCT
>CL1Contig480
TGGCTCTACTGGGCCGATAGTACGTTCTATTGGTGGGGGCTTCCCATGTTGTATAACCACTAGACTATTCGTAACCATAAGTGTTCTTCACAACCGAGAACAGTAGTACGTACAAGCTTTACGTAGGTTTACGTAAGTATCCTTCACAACCGAGGATAGTAGTAAGTATAAATACACGTAGGTTTTACGTGAGTATCCTTCACAACCGAGGATAGTAGTAAGTATAAGTATACGTAGATTTTACGTAGGGGTCCTGCACAACCGAGGACAGTAAGAAGCATATGCATATGTGGGCTTTACGCATGTGTCCTGCACAACCGAGGACAGTAAGTAGTATAAGCATACGTAGGTTTACGTATGTGTCCTGCACAACCGAGGACGCTGGTATGGTAGTCTAGTAATAGTGTCAGTACGAATCTATTCAATCTTATTCCTTCAATCCCATTCCCAAGCCCTTGGGAATCCCATGCCTTAGTAAGGGTGTGAACTCACCTTGGTTTGCTCGGTATGTTATTGCTTCTAGGGTTAATTAATGTTTAAGTCCGTTACTCACGACCTAAGGTATATTGCACATAAATCCGATGTGAGTATTTTACTTTCAATTATGTTTAACAACTCTTTGGTGTTCAAACAGTAACATACGGTAACGTATCGCACAATAACATGCAGTATCATTCAGTAACACGTAGCATCATATCAGACAGTATCACATAATCGTATACAGTAGTAAACAGTAGCATGCAGTAGTATGTTGTTCTTCACATGGAGTTCTGAACTTGGCATCAACATAAACTCAGTCTTTTCAAACATTAACAACAGTGAATCATGTGTGCATATATTTACAGCTCGGACAACACATCATACATATGAAATTTGGACACATATACATCATTCAAACCTTAACAGATTCAATCATCAATTAACGTACAACTCATGGCC
>CL1Contig481
AATCATTATTCAACAATACGAAAGGTGTTTTCAAAACCAACATAATCAAGTGTAGCGGAAGCATAAATGTAAAAACCCAAACATAAGTATTAAGTGTGTAATGTCATAAACGTTTAACAAGCATTCACGATCCATGCCCACAACGACCTGCTCCTCCTTGTGCAAGCTCCATAAGTACCTAAGGTCCTGCAAGGCATGCAGCAGAGAGTCAACAACTAGTTGAGCGAGTTCACAAAATACAGTTCAGGAATTGTAGCAGTATGA
>CL1Contig482
TCACACAGAGTCAATTGAACACCAAGACTTGTAACCCTAATTGATCTAAAACACTTACGTCAAATCATGTGCAATGTACTTAGGTCGTGTGTGACGGACTAGACGTTTGATAAACCCTAGAGCATAGCATACCGAGCAAACCAAGGTGAGTTCACACAGCCAAGGCATGGGGTTCCCAGGGTGGGAATGGGAT
>CL1Contig483
TGGGAAGCCCCCCACTAAATGCATAGATGATTTGCTATAACGAACGTACTTTCTGTGAACTCGCTCAACTAGTTGTTGACTCTCTGCTGCATGCCTTGCAGGACCTTAGGTACTTATGGAGCTTGCACTGGAGAAGCGGGTCGTTGTGGGCAAGGATCGTGGTTTCTACGTTGAACTATTATGACATTTAAAACTATTAACTAGTGTTGGATTATTTACTATGCTTCCGCAACTTAAATTATGTTTTGTTGAAACATCAATCGCATTGAATGGTTGGT
>CL1Contig484
AGGACGATGGTAGATAGTCTAGTAACAGTGTAAGTACAAGTATTTGTTCAATCCCATTCCCAACCCCGGGAATCCCATGCCTTGGTAAGAGTGTGAACTCACCTTGGTTTGCTCGGCAGATACACAAAAAGGTCAAGTCTAGCTGCTAGTGGTCAACCACGTCCTAACATGGTTACCATACAAGTCAGGTTCGTATCCAAGTAGTGCACGTATATGATCTACACGTATTCTAACAAGTTGCGTATAAACATGGATCATGGCATACTCGTGTAAACATGGCAGCT
>CL1Contig485
TGGTCCGAGTTTAGTAGGGCTTCTTCTTGGTCCGACTTTGTGACCCTTGCCCTATGTGGTCCGACTTTCAAAACAGGGAAGCCCCCCCATCTCTTGTCCGACTTTTGTGAAGGGATACCCCCTTGGTCCGAATTCTTGCATGCTTTGTATCT
>CL1Contig486
GCTCAACTAGTTGTTGACTCTCTGCTGCATGCCTTGCAGGACCTTAGGCACTTATGGAGCTTGCACGTGGAGGAGCAGGTCGTTGTGGGATACGGATCGGGGATATTATGTCAAACGTTTAAACATTTGAACATTACTTTGGGTTTTCGTATTATGCTTCCGCTACTTAAAACTATGTTTTGTTGAAACACCAATTATATTTGGGTTACATTGATTACTTTTAATATTAAATGCTATGTTCAAT
>CL1Contig487
ACGGTAGGGCTTGGTTGACCAACTTGGAACGGGTAACTTAACATAACATACCGAGCAAACCAAGGTGAGTTCACACTCTTACTAAGGCATGGGATTCCCAGTGCTTGGGAATGGGTTTTTAAATGATAAGGTTGAATAGATTCATACGGACACT
>CL1Contig488
CGCATTTACTTTCTGTGAACTCGCTCAACTAGTTGTTGATCCTCTGTTACATGCCTTGCAGGTCGTTAGATACATGGAGCTTGCACAGGGAGGAGCTGGTCGTTGTGGGCTTGGATCGTTACCATTTTGTTAAACACTTATGACATTACATACTTATTTATATTGGGT
>CL1Contig489
TGCAGGATTATACAGTTGCATTCAGTATCATACAATCATATACAGAATCATACATCACGTAAACAGTTAATCGTCTTCATACAATTCATGCTCGATAGGAAGAACATGTAGTTAACATACTTCACCAAGTTAACACACTTAACAGGATTTACACACTAGCAATGTTACACGTCTACTGAGTTAACATCTTTACAGTCATAACGGAGTTAACATGTTTAACTGAATTTACAATCTAACGTAGTTTATCAATAACACCCTTTTCGGT
>CL1Contig490
ACTCCGTAAGTACCTAAGGTCCTGCAAGGCATGCAGCAGAGAGTCAACAAACTAGTTGAGCGAGTTCACAGATAACAGTTCAGTAATAGTTTAGTATGAGTAATAGTAAGTTCGTTCGTTTATCTCATGCATTATTTCCATCGCGGCCTCCCAGGCAGGTGT
>CL1Contig491
TGTTCACATTGCAGTCAGTTTGCATATCAGCACGGCACGTAGTATTGCACGTTCATCACTAAGCATGGCATGTCAATTAGATCAACATATAATCAATCAGTCAAAGTATGTTCATAATCCCTAACATCCTTCGAATCCAGTCACTATCTTTCAACAACAGTAATCACAATTATCTTTCGGAAGCAATTATCACA
>CL1Contig492
GGGAAGCCCCCATTAGTAAAGATAAACGTGGGAAACCCCCACTAGAAATACATATGACCATGGGAAACCCCCACTATTAGTACATACTTACATGGGAAGCCCCCACTAAATGCATATATGAATTGTTAACGAACGTACTTTCTGTGAACTCGCTCAACTAGTTGTTGACTCTCTGCTGCATGCCTTGCAGGACCTTAGGTACTTATGGAGCTTGCACAAGGAGGAGCAGGTCGTTGTGGACAAGGATTCGTGAATGCTTGCTAAACATTTATGACATTTCAAACTATTAACTATGTTGGGTTTATTTACATGCTTCCGCTACTTAAACAAAGTTTGGTTTTGAACATCAATCATGTCGTGATG
>CL1Contig493
AGACTAATGGTACTAAATTGAACTGATCTTCGCACACACGCCAGGGTTGGCCGCGATATTATGACTAATCTTCGCACACATGCCCGGGGTAGGCCGCGAACTATATATACTAATCATCGCACACATGCCAGGGTGGCCGCGATACGA
>CL1Contig494
AGTGCCTTAATGTTAACTGTTATAAACACTATGTGACGAACTTTGCATGCGAAACCTTACAAACATGTACTGACTGTGAATACATGCATTACCTTAGGCCTTGATTAATTGAATTATTGTCGCGAGCACCCACTTAGCATACCGAGCAAACCAAGGTGAGTTCACACCCTTACTAAGGCATGGGATTCCCAAGGGCTT
>CL1Contig495
ACACCTGCCTGGGAGGCCGCGATGGAAATATGATACTTGATATAAACGAACGAACTTACTATTACTGAACTGTTATCTGTGAACTCGCTCAACTAGTTTGTTGACTCTCTGCTGCATGCCTTGCAGGACCTTAGGTACT
>CL1Contig496
CAAACCAATCCATATGAAAGGTGTCCCGAAACATGAATATGTTATCACTGTTTAGCGGAAGCGTATAAGTAAAACCCAAACACAGTAAAGTATGAAATGTCATAAAGTGTTTAACAAGACAATCACGATCCATGCTCCACAACGACCTGCTCCTCCCT
>CL1Contig497
GGGAGACCACGATACTTTGTTGTTGACTCGTTGTTACATGCCTTGCAGGTCGTTTGGTACTCATGGAGCTTGCACGGGGAGACGTAGTCGTTGTGGGACATGGATTGTGGATGCCATGTTAAACGTTTATGACATTTCAAACTTATTACTTATGTTGGG
>CL1Contig498
TCAACCTTATTCCTTTAAAACCCATTCCCAAGCCCCGGGAATCCCATGCCTTAGTAAGGGTGTGAACTCACCTTGGTTTGCTCGGTATGCTTAACTATGTGCTCGCAAGTAATCAATCACGACCAAATAATTTGACAATAATGAGATGCAAACCGAAAAGATCAAGGGTCTTGTTACTGCCGTCACATGTAGGGTTGTAGAGTTTTGTTTTCAGTTTCCAGATTCTTTTTCCAATTCCTTAACATATTATGTAAATATAAAATGC
>CL1Contig499
CCAACCCCGGGAATCCCATGCCTTGGTAGGAGTGTGAACTCACCTCGGTTTGCTCGGTTTGCTAATTTATGTGCTCACAAATATTCAGTCAAAGCCTATAGCATGTACGTATACGCCGTCAGTTTATGTTCACATTGTTTTCACATAAGTTAAAATCA
>CL1Contig500
TCCACGATCCCTGTCCACAACGACTGCGACTCCCAATGCAAGCTCCCAGAATACCTATTGACCTGCAAGGCATGTAGCAGAAAGTCAACAACTAATTGAGCGAGTTCACAGTTGATTGTTCAGTCAATGAGTTCGTATCAGTAATAGTAAGTTCGTTGCGTAACTATGTGTTATTAACTAAGCCGAATGTATGTTCATTTAGTGGGGGCTTCCCATGTCATATGCACTAGACTAGTTGT
>CL1Contig501
AACATGTAAATAATAAGTAAAAGTAAATGTAATCCATCACAATAACGATTGGTGTTCATTTCAAAACATAGTATAAGTAGCAGAAGCATAGTATGAAAATCCAACACAAGTGTTAAGTTTAAAGAGTCTTAATGT
>CL1Contig502
ATATTTAATTTGGGTTTATAACAATGCTTCCGCTATTTAAACAATGTTTGGTTTTGAAACATCGATCATGTCATGATGAACTACTTTAATGACTTTAATATGATTGATGGCTTGATCCTGGTCACGTCACGCTCCCAAGCGGTGG
>CL1Contig503
TGAACATGTAATTAATATCAAGTAAAATAAATGCAAACCAATCATTCAATACGATAGGTGTTCAAAACATAATTATAGTTTCAAAGTGTAGCGGAAGCATAAGTATGAAAACCCAATGTATAACATAAGTTCAAATGTTTAAATGTTTTAACATGGCATCCACGATCCATGCTCCACAACGACCTGCTCCTCCCTGTGCAAGCTCCATGTATCTAACGACCTGCAAGGCATGTAACAGAGGATCAACAACTAGTTGAGCGAGTTCACAGTTAACAGTTCAGTAATAGTATAGTGTGAGTAGTAGTATGTTCGTTCGTTATGTCATGTATCGTATTAGTTTCCATCGCGGCCTCCCAGGCAGGTATGCGAAGATATTAGGGGATGTTCATCCCGAGTATTCTAGACTAGGTTTATCTGTATCGCGGCCTACCAGGCAGGTGTGCGAAGATTAGTAAATTACAGTTCGCGGCCTTCCAAAGGCAGGTGTGCGAAGTCAGTCATAATATCGCGGCCAACCCTTGGCAGGTGTGCGAAGATCAGTTCAATAAGTGTTACTAGTCTAGTCGTATTCTTATCGTTAGGTTCTATCAACTGAGTATGTACAATAAAGTAATCCAATCCCATTCCCACCCTGGGAACCCCATGCCTTGGCTGTGTGAACTCACCTTGGTTTGCTCGGTATGTTATTGCTTCTAGGGTTTATTAAATGTCTAAGTCCGTTACACACGACCTAGGATATATTGCACATGATACGATATAAGTGTTTGCATCCAATTAGGGTTTACAAGTCTTCGATATCCAAGCAATCGTGTTCAGTGTGTGATCATCGTGTACAGAATGTTATGATAAAAGTTGCTCATGCATGCAGTATCGCCCAGTAATGCACATTCTCATATAATCACATGTAATCATACAGAATTCTAAATCTTGGCATCCTAATACATTCTGTCTCTTCAAGCGTTATCAGAACTCAGAGCATGAAACAACACTGTA
>CL1Contig504
ATCCTCGGTTGTGAAGGATACTTATACTGATCACTATCCTCGGTTGTGAAGGATACCTATAGTTACGAGTAGTCTAGTGGTTATACAACGTGGAACACCACCACCAGTAACGTGGAACACCACCACCAATAGAACATACAATCGGCCCAGTAGAGCCACTTGTTACAAACGAACTTACTTTTACGCA
>CL1Contig505
CGCGGCCACCCTGGCATGTATGCGAAGTTTTAGAGTATAGTTCACGGCCTTCCTAGGCATGTATGCGAAGATTAGTCATAATATCGCGGCCAACCCCTGGCGTGTGTGCGAAGATCAGTTCTATGAGCGTCACTAGTCTAGCCGTATCATATCAATAACCCCATCCTCACCCGAGGACCAT
>CL1Contig506
CTGATTGATTGATTGTTCACGAGCACGTAGATAGCATACCGAGCAAACCAAGGTGAGTTCACACTCCTACTAAGGCATGGGATTCCCGGGTCGTGGGAATGGGTTAAAGGTTTCAATTGACTTATAACGTACAAACGCTTTTACTA
>CL1Contig507
AGGTCACTTGAGTCACTTGTGGTCAACCACGTCCTAACATGGTTACAATACAGTCAGGTCTAGGTTTAAGTAATGCACGTATGGTTTTCTACACGTATACTAACAAGTTACATGATCATGGCATACACGAGTAATCATGGCAGTTCAACAATAGAAATCACGTAAACAAACAAAGTCCA
>CL1Contig508
CGTGACTTTTCCGTTAAACTATTATGACACTTAAAACTGTTAACTACTACTGGTTTATTTACTATGCTTCCGCTACATTTTGAAACGATGATTTGTTTGATCACCTTTTGTATTGAATGGATGGTTTTTATTAATAATTAATGTATGTTCAATATGATTGGTGTCT
>CL1Contig509
CGGTTGCTGATGAATTGTCTATGATGCTCATGTTGTTAAGTGCGTTAACTGTATGAAGTATGTTAAATACCAGATAATCCTGTCAAGCATAAATGGTGCAATTTTGACTAAACTGCAT
>CL1Contig510
AGTAATTCAACCCAAACCAATATGAAAGGTGATTTCAAAACCAAACATAGTTTACGTATTCAGCGGAAGCATAAATGTAACAATCCAACAAAAGTATTAAGTTCACAAAATGTAAATGTATGACATGGAACTCAACAGTCCATGTGCCCACAACGATCGCGCCTCCCGTGCAAGCTCCATGAGTACCTATGGTCCTGCAAGGCATGTAACAGAGAGTCAACAACTAGTTGAGCGAGTTCACAGTAGGGTGTTCAGTTAATGAGTTCGTTATTCACAAATAGTAAGTTCGTTGCATCATCATGCGTAATTAACTAAGCCTGTTGTATGTTCAATTAGTGGGGGCTTCCCATGTCATATGCACTAGACTAGTTGTACCAGTATGAGTTTACGTAGGTTTTACGTAAGTGTTCTTCACAATCCGAGAACAGAGGTGTGTACGAAGTTTACGTAGGTT
>CL1Contig511
AGTAACAGTGCAAGTACAAATCTATTCCTTCAATCCCATTCCCATTCCCAACCCCGAGAATCCCATGCCTTGGTAAGAGTGTGAACTCACCTTGGTTTGCTCGGTAAGATTAAAGTATGTGTTCACAGTTTGATCAATCCAATCCTA
>CL1Contig512
TTCAATCCTTCAATCCCAATTCCCGTGCCCTGGGAATCCCATGCCTTAGTAAGGGTGTGAACTCACCTTGGTTTGCTCGGTATGCTGAGTATGTGCTCACAGGTAATCAGTTAAGTCCTAATTTATGCACGAACACTCAATCAGTTAAGCTTGTAGACTCACATGCAATATGTATGTCTCGAAGTGGGTGTAAGTGTCACACCCCCAAAATCCACCTGCGGAGTACCACCGCTTGGGAGCGTGACTGACCAGGATCAAGCCA
>CL1Contig513
AGAATTGTTCGCACATATAAGATCATGTAGTACCATTCAATAGCATATAGTCACATATAGTACATGCAGTAAGCTTTAACTGTTTGTCCTAAACTCAGGTTACACGTCACTTATAAAGTTCAGACAACATTATTCAAATCGTGTGTTCATCATCATCAAATTCGTTATTGATTATTAGCAGTTTATTATAATCGTTTACTGCATGCATATCATGAAACCGTATATATATATGT
>CL1Contig514
TAGGGTTTACAAGTCTTGGCGTTCAATCAACTGTGTGTGATAATCGATTACATACTCATCTAACATGGTTTGCACATAAACACAGTAATATACCACAATTACAGCAACATAGGTATCATATCATGCAGAACAGAACATAGTACATGCTGTTATTGTATCACACAGTACACAGATGGTAAAACTCAAATGTTAACACATTCAGGCAAGGCTCAACAAAGAAAGTCGGACTACTCATGAGTTAAACTCGGATCACATCTTATTTCAAGGTCGGACTCCCTTCCCCCCATCAACACAAACTCGGACCAAACAATTCACATTAAACGCGGACCAAAGAATTCATATTAAACTCGGACCAAAGGATTCATATTAAACTCGGACCAAAGGATTCACATTAAACTCGGACCAAAGGA
>CL1Contig515
TGCGTAATAGTAAGTCCTTTGTAACATGTGGCTCTACTGGGCCGATAGTACGTTCTATTGGTGGGGGCTTCCCATGTTGTATATCCACTAGACTATTCGTAACCATAAGTGTTCTTCACAACCGAGAACAGTAGTACGTACAAGCTTTACGTAGGTTTTACGTAAGTGTCCTTCTGTACCCGAGGACAGTGGTACGCGTGGGGTTTACGTAGGTTTTACGTAAGTGTCCTTCCTGACTCCGGAAGACAGTAGCATGTTATTGTTTTCG
>CL1Contig516
ACGATGGCAGATCCTTGGTGAGCGAAGCCTTTGGTTGCAAGTCTATCACGCTACCCCATTCTTTGTAACTAGGACTTGATTGATTAACTGTGAGCACATATCTTAGCATACCGAGCAAACCAAGGTGAGTTCACACTCTTACCAAGGCATGGGATTCCCGGGGTAGGGAATGGGATTGGATGATTATCTGTATTTACGATTGTTGTTGGGAATTATGATATACTGACCT
>CL1Contig517
ATATCACAAAGCGTTTGACAATTCACATCATGTATCGCATACGATAGTGTTCTTGGTTAATACGTACATGGTTATTCAGTACACAATTAACAGGGTCGTCGCGTTTAACAAGATCATCGTGCTTAACAAGATAACATGCTTTCGAAGAACTAAAACACTAATCAGGGTTACCACTTAGCACCGTTAGCATATGTAACCTCAACAATACTAGGTGATTAACCGAGTTAACAAACAGTTAGAGTTA
>CL1Contig518
TCGTATTATCCCTGTTCTTCGTCCGAGAACAGTAGCGCGTATGGGGTGTACGTGGGTTTCACGTACGTATCCTTTGTACCGAGGATAGAAGTAAGTAATGCGTACACGTAGGTTTTACGTGCGTGCCTGACATCCGAGGCAGTAATGGCATATGACCACGTAGGTGTTATCCAACCTACGGAACCACGTAGGTGTTATCCCAACCTACGGAACCGTCCTGACATCCGAGGACCATGAT
>CL1Contig519
TCGTAAAGCATTTCACAGTCAACATCATGTATCACATACGATAGAGTTCTTGGTTAATACGAACAGGGTTATTCAGTAACACAATTAACAGGGTCGTCATGTTTAACAAGATCAACATACTTAGCAAAATAACACGTTTTTCGCAGAACTGATACACTTAACATGGTTAATACTTAACACAGTTAACACATGGAACAGGAATAATAGCTTAACGGTACAAGTTAACTAACAGAGTTAACGAACAA
>CL1Contig520
TCGAAAGATGACATTAGGTTCGAAACATAACATTTGGTCCGAAAGATAACTGTGATAACTGTTGACCGAAAGATAAGGGTGGATCGAAAGATATATGGTTATAAACATACTTTGAATGATGGAATGTATGCTTGATTTATTTGGCATGCCATGCTTGGTGATGAATGTTAACATTTGTATTCGTGTA
>CL1Contig521
TGTCTCATATGACAATGTTCTTGATCAATTCGAACAAATTTACTCAGTAACACAATTAACAGGGCTGTCGTGTTTAACAAGATCAACATACTTAGCAAGATAACACGTTTTTCGCAGAACTGATACACTTAACATGGTTAACATATGCAACAGGAATAATAACTTAACAGTACAAGTTAACTAACAAAGTTAACGA
>CL1Contig522
ATGGTCCGAACTTAATTGATTGGTTATGGTCCGAACTTAATTGATAAATAATTGGGCCGAGTTTAATGGATTATATACTGATGGACTATCTAATGCACTGAGTTTAATATGATTGACCATGTCTGAGTTTGCATGCTGATTATATGTCCGAGATTGCATGATGATTACATGTGTTATACGAGTTTTGAACAGGGGAGACCCCCCCCCATACTTGTCTGAGTTCTGTGAGATGCATGATCCTGTAAATGTCCATATGAATGACAACTCGAACTTTAGACTTGCTGTGATGTAACGTTACGTGCTTATGTGATATTTTCGGACTAATGAATGTT
>CL1Contig523
TAGCATTTAATATAAAAGTAAATAACGTAAGTCACCATGACATGATTGATGTTTCAAAACCAAATACTGTTTTAAGTAGCGGAAGCAATGTAAAGTAAACCCAAATAAAGTTATAAGTTCAATAATGTTCATGATCCATCTGCCACAACGACCTGCTCCTTCCTTGTGCAAGCTCCATAATGTACCTAAGGTCCTGCAAGGCATGCAGCAAATAATCAACAAACTAGTTGAGCGAGTTCACAGAAAGTAAGTTCATAACATGCATAAGTATAGCTAGTGGGGGCTTCCCATACTAGTGTGTACTAAAGGTGGGGGCCT
>CL1Contig524
ACGTAAACCTACGTATGCTTATACTACTTACTGTCCTCGGTTGTGCAGGACACATACGTAAACCTACGTATGCTTATACTACTTACTGTCCTCGGTTGTGCAGGACACATACGTAAACCTACGTATGCTTATACTACTTACTGTCCTCGGTTGTGCAGGACACATGCGTAAAACTCACATATGCATATGCTACTTACTGTCCTCGGTTGTGCAGGACACATACGTAAAATCTACGTATACCATCATTCACTACTGCCTCGGTTGGGTCAGGCACTCACGTAAAGCCTACGTGACATTCATACTCACTACTATCCTCGGTTGTGAAGGATACGTATGAAATACCTACGTAAAGCTTGTACGTACTACTGTTCTCCGTTGTGAAGAACACTTATGGTTACGAATAATCTAGTGGTTATACAACATGGGAAGCCCCCA
>CL1Contig525
AGGGTTAATTAATGTTTAAGTCCATTACTCACAACCTAAGGTACATTGCACATAAATCCGAGATAAGTGTTTACATTCAATTAGGGTTTACGAGTCTTTGACATCAGTTGTGATCCGTGTGATAGTTGTGTACAGAATGATATGATGAGATTGTTCACACATACAAGATCATGCA
>CL1Contig526
ATGCGCTCACTAGTAATTAATCACGTCCTATTGTATGCACGTATAACAAATCAGTTCATGTTCACAATGATACGCATGCAATTTAATGTTCACATAACAGTCAGTTTGCATATCGGCACAACACGTATTATTTCACACTTAATCATCAACTATCATTCGATTCACATTACCCATCCTTCGATACATTGCTCATCCTTCGGTCTAACAATTATCACAACTATCACAATTATGTTTCGACACGTCTTTCGATACACAGTTATCATCTTACGATTCATGGTTATCTTTCGACACATCAGCTATGTTTCGACATAGTTATCACAGTTATCATTCGGACCGAATGCTATGTTTCGAACCA
>CL1Contig527
CGGATCATGCATCTCACAAAAACTCAGACAAGTATGGGGGTGTCTCCCCTGTTCAAAACCCTGATAGCACACGATATAGCATACAACCTTGGACATAAAATCAACATACAAATTCGAACATGTGTGATCATATTAAACTCAGACATGGATGATCATGTTAAACTCGGTCCATAGATAGTCCATTAAACTCGGACAGCTTATAATTCATTAAGATGGGACCTTTAATTTATTAAACTCAGACCTCCATTTAACATTAATAAACTCGGACCTCCATCTTAACATTAATAAACTCGGACAAGCTAATGTAATTTAAACTCGGACCAAAGTAATGAAATTAAACTCGGACCAAGGTGAATGATTAAGTTCGGACCAAGGATAAGTGATTATATTCGGACCA
>CL1Contig528
TAGTGATAGTTATCCATCAATACGAAAGGTGTTTATCAAAACCAACATAGTTAAGTATAGCGGAAGCATTTAAGTAAACCCAAACATAAGTATTAATGTGTGAAATATCATAAGTGTTCAAATAGCATTCACGATCCTTTGCCCACAACGACCTGCTCCTCCCTGTGCAAGCTCCATAATGTACCTAAGGTCCTGCAAGGCATGCAGCAGATAGTCAACAACTAGTTGAGCGAGTTCACAGAAAGTAAGTTCATAACAGAAATGCGTAAGTTCATCTAGTGGGGGCTTTCCCATGCAA
>CL1Contig529
TGTTCAAAACCAAACTTTGTTTAAGTAGCGGAAGCACATAAATAAACCCAACATAGTTAATAGTTTGAAATGTCATAAGTGTTTAATAAGTAATCACGATCCATCTGCCCACAACGACCTGCTCCTCCT
>CL1Contig530
TAGGCTTTGACAGATAAACTGTGATCAAGTAGAGTAACAAACCGAGCAAACCAAGGTGAGTTCACACTATCTATAAGGCATGGGATTCCCGGTGGTTGGGAATGGGTAAAGGATTAAATCGGAAACTGCGTGACCTCCTGGTTTGGAACACGT
>CL1Contig531
AGGGTCCTTCGCAACCGAGGACGATGGTAGAAGTCTAGTAACAGTGTAAATCCAAATAATTCGTCAATCCTTTTTCCTTCAATCCCATTCCCTACCCACCGGGAATCCCATGCCTTGGTAAGAGTGTGAACTCACCTTGGTTTGCTCGGCAGATACACAGAAAAGTCAATCAAGCTATATGGTGGTCAACCACGTCCTACCATGGTTACCATACAAGTCAGGTCCAGGATCAAGTAATGCACGTATGGTTTTCTACACGTATACTAACAAGTTACATGATCATGGCATACACGAGTAATCATGGCAGTTCAACAGTAGAATCACGT
>CL1Contig532
AGGTTTTACGTAAGTGTCCTTCGAAACCTGAGGACAGTGGTAAGCACAAGTATTACGTAGGTTTTACGTAAGGGTCCTTCGCAACCGAGGACGATGGTAGATAGTCTAGTAACAGTGTAAATCCAAATAATTCATCAATCCTTTTCCTTCAATCCCATTCCCTACCCACCGGGAATCCCATGCCTTGGTAAGAGTGTGAACTCACCTTGGTTTGCTCGGTTTGTTATTGTGCTTCTAGTGTTAATTAATGGTTAGGTCCGTTACACACGACCTAAGGTACATTGCACATAAACTCAATGTAAGTGTTTACGTTCAAATAAGGTTTACAATTCCTTGGTGTCCAAACAACTGTGTTCCGTGTGATAATTGTTTACAGATTGACATGACATAGATTGCACATACATACAGTAACACACAGTGGCATGCAAGGTGTTCTTCATACAACACTAAAAGGGTTTTGAACTTAGCA
>CL1Contig533
AGGTAATCATACAAGTACCAGCATGTAGTCGTCATCACATAAATTAGGTACAACACTTAACAGCAGTTAGATAATCCAGTTATCATTTAACAGAGTTACTATGTTACTGTGCAAGTTATCCTGGTTGGCGAAACACAGGTTGACGAAACACAATGTGTTTCGTCAACTACCCTTTGGCGAATCTAAATTCTGTTTCGTTAAAGACCTTTGGCGAAATACGTTTTCTAATTCGTCGACATCCTTGGCGAAACACATTCTGTTTCGCCAAGACTTTCACATTCATCGAGCATTCACATTCGTCAAGCATTCACATTCGTCAAGCATTCAGATTTGTTAAGCAGT
>CL1Contig534
TGTGCTCAAAGAAAGTCAATCACGTCCTAGAGTATGCACGTATTCAAATCAGTTTATATCCAAGTTGTGCACGTATAAGTAATCATACAAGTACTAGCATGTATTTGACACCACGTAAGTTATGTACATCACTTAACAGCGGTTAAATAATCCAGTTATCATTTAACAGAGTTAACTATGTTACTGTGCAGGTTATCCAGGTTGGCGAAACAGAGGTTGGCGAAACATAGACTGTTTCGTCAACTACTCTTTGGCGAAACACAATTCAATTTCGTCGAAACCCTTGGCGAAACACATCCTTGTTTCGTCAAGCG
>CL1Contig535
CGGGTTTTATAAAGGGCAAGGCCCTGTCCGAAGTTGTGTAATGATTTCTGTGGATCAATGAGCTGTATGATTAGTGATGTGAATCTGTTAAGGTGTATGATTTAATTGAAGCCGCAACTCTGTTAAACCTGTTAAGCTTATTAACGATGTAACATGTTAAGTATGTTAACAGTGGCAATTAGATTAACATCCACGTTAGATTAAACTGTGTAATCAAGAAACGACGCATGAATTTCGTGAAAACGATTAACT
>CL1Contig536
TGCCTTGCAGGACCTTAGGTACATATTGGAGCTTGCACAAGGAAGGAGCAGGTCGTTGTGGGAATTGGATCGCGAACGTTAATTGAACTCATAACTACATTTGAGAATTTTATTACTATGCTTCCGCTACGCTTTAAAACTATGGTTATGTTTTGAACACCTATCGTATTGAATGGATGGT
>CL1Contig537
TGGGATTGAAGGAATAAGGTTGAATAGATTCGTACTGACACTGTTACTAGACTACCTACCATCGTCCTCGGTTGTGCAGGACACATACGTAAAACCTACGTATACTTGTATTGCTCACTGTTGTCACACCCCGGCCGCGTTAAAACAACAAACCGCGGCGGAAACGCCGGGGAGTGAGGCGA
>CL1Contig538
ACTACGTTCCAATATAGATAAGTACCAGTAAACAATCAAATCCCATTCCCACCCTGGGAACCCCATGCCTTGGCTGTGTGAACTCACCTTGGGTTGCTCGGTATGCTAAGTTATGTGCTCACGTTAATCAATCACGTCCTAAAGTGCATGTATACATAATCAGTTTGTATTCACTAGTTCTTTGTAAACATATACAATCACAGTAGTGTTGGT
>CL1Contig539
TGCTTCTAGAGTTAATTAGTGTTTAAGTCCGTTACACACGACCTAAGTACATTGCACATGATTTAACGTAAGTGTTTGAGATCAATTAGGGTTACAAGTCTTGGTGTTCAATCGACTGTGTGTGATAATTGATTACATACCGACCTGACATGGCTTGCACATTCATACAATAATACACAACAATTACAGTAACATACGGTATCGTATCATGCAGAATAGAACACAGTTAACACTTAACAGTTAACAGGGTTAATCAACTAGACTTAGCAGGGATTCATATACTTTACATACGTAGCACAGTCGACATATTTAACGGCGTTATCTGCCTTACAGATATAACAGTTGGTCACATCAACTTTTATAACAAATTCGACTTTTATAAGCA
>CL1Contig540
ATCAAGCTATATTGTGGTCAACCACGTCCTAACATAGGTGTACCATACAAGTTAGGTTCGTATTCAAGTAGTGCACGTATGTTCTACACGTATTGTACACAAGTAACGATCATAGCATACACGTATAATCATGGCAGTTCAACAACAGTGCTAGTTCAACAGTACAGTCACGTAAACAAAGTCCAAGTATGCGGCCCA
>CL1Contig541
ACTACCCTTTAACGAATCTAAATTCTATTTCGTTACAGACCTTTGGCGAAACACATTTTCTAATTCGTCGACATCCTTGGCGAAACACATTCTGTTTCGCCAAGACTTCCAATTCGTCAAACATTCACATTCGTTAAGCAGCAGTTACGTCAACATGTCAGTTACCGAAAATCATGCAGTCAATTACAGAACTTATCACAGAAACCCTAATCATGGTTAATAGCCGTCATCATCATCATCAT
>CL1Contig542
AGGTGATAGTCTAGGAAAAGCGTTTGTACGTTATAAGTCAATTGAAACCTTTAACCCATTCCCACGACCCGGGAATCCCATGCCTTAGTAGGAGTGTGAACTCACCTTGGTTTGCTCGGTATGTTATTGCTTCTAGGGTTTATAAATCTCTAAGTCCGTTACACACGACCTAGGATATATTGCACATGATTCGTTCCATTAGGGTTTACAAATCCTCGATATTCAAACAACGGTGCTTTGTGTGTTTATTGTGTACACAACGATATTACATATACTGTTCACACATGCAGAATCATACCGTTGCACGCAATTGTTCACATAGAATCATACGTCATACAGGCAGGACTAACATAATATATCATGCAGCTACTTGTTTCAATTGGACAATTATACAGCATCAAACAGTTACACAATATCAGACAAGTGTGTGTGTGGGGGGTTCCCCTGTTTGAAACTCGGATATCACATGACATAGCATACAACCTTGAACATAAAATCAACATACAAATTCGGACATGTGTGATCATATTAAACTCGGACATGGATGATCATGTTAAACTCGGCCCATAGATAGTCCATTAAACT
>CL1Contig543
TGGTAGTCTAGTCATAGTGTCAATAGAGTATCTAATCAACCTTTCAATCCCATTCCCAACACCCCGGGAATCCCATGCCTTGGTAAGAGTGTGAACTCACCTTGGGTTTGCTCGGTATGCTATGCTCTAGGGTTTAACAATGGCCTAAGTCCGT
>CL1Contig544
TGTCCACAACGACCGCGCCTCCCAGTGCAAGCTCCAAGTGTACCGAACGACCTGCAAGGCATGTAACAGAGAGTCAACAACTAGTTGAGCGAGTTCACAATGGGTTGTTTAGTAATAGCATTTATTTCGTAAGATGTTTTCATGTTTAGTAACCCA
>CL1Contig545
TGTGTTTCGCCAAAAATCTGTGTTTCGCCAATCTGAATACGTCGCACAGTAACATGATTTAACTCTGTTAAATGTTAACTGGATTATTTAACTGCTGTTAAGCAATGTGCACGACTTATGTGATAACGGATACATGCTAGTACTTCTGTGATTATGCTTATACGTGAACTGTATGAATTCAAACTGATTGTGTATACGTGCAT
>CL1Contig546
ACAGTGTAAGTATAGTTCTATTCAATCTCAATCCTTCAGTCCCAATTCCCGTGCCCTGCGAATCCCATGCCTTAGTAAGAGTGTGAACTCACCTCGGTTTGCTCGGTATGCTAAAGTAATACACACGCTCACAATTAATCAATCACGACCTATAGTACGCACGTATACATAATCAGTTTTGAATTCGCAATATTTCACATGTAATCTTTGTCACGAAGTGTGTTTGGAAATTGACAGCATGCACCACGTAAACAGTTAGTAAGTTCTCATGCAATTTATGTTTCACACAAATGTTCATCACAGTTTGTACTAACATGGTTATTGATTCACATACTTGGGAGAGTCGCAGTCTTAACGATGTTAGCAACTTATCAGAGTTTACAAACATAACAGGAATGATACGGTCACACCGTTAATTAACTAGCAGGATATACTAATTGAGTTAACAACAGTTAACCACTT
>CL1Contig547
TGGCAGGTGTGCGAAGATCAGTTCAATAAGTGTTACTAGTCTAGTCGTAGTTCAATCAGCGAAGTATATACAATAGTTCATCAAACCCCATTCCCACCCGGGAACCCCATGCCTTGGCTGTGTGAACTCACCTTGGTTTGCTCGGTATGTTAAACTATGTGCTCACGAATACTCACTCCCGTCCTATAGTATGCATGTGTATACA
>CL1Contig548
TCGGATGTGCAGGACACATACTTATGCTATTCACTATCCTCGGTTGTGAAGGATACTTATACATACTACTATCCTCGGTTGTGAAGGATACTTATACTAAATTACTATCCTCGGA
>CL1Contig549
TCCCATTCCCACCCTGGGAACCCCATGCCTTGGCTGTGCGAACTCACCTTGGTTTGCTCGGTATGTTAAGTATGTGACCACAGTTAATCAGTCACGTCCTAGAGTACGTAAGTGTACGAATCAGTTTGCATTCATGAGGTTCACGTAATAACACAATCAA
>CL1Contig550
AGGACTTGATTTGCATGAATGTGATTAGTTGCTTATGTGTATTATGATGTTACTTGCGTATTGTTTCGAACATGAACTGATATTATACGTGCACACGATAGGACTTGATTGAAATACTTGTGAGTGCATAACCTAGCATACCGAGCAAACCAAGGT
>CL1Contig551
ACGGATCACTGACCTCGCTAGGGGATGGTCACTTATAGATACTGCTAGACTAGTGATACAAATACCACTCTTCGCACACATGCCTGGAATGGCCGCGATACAAATTATAACTAGTCTAGAATACATGGAAAACTCCCA
>CL1Contig552
TCCAACCCATTCCCACCCTGGGAACCCATGCCTTGGCTGTGTGAACTCACCTTGGTTTGCTCGGTATGTTATTGCTTCTAAGGTTTATTAATCTCTAAGTCCGTTACACACGACCAAATGGAACAAAAGGAATGGCTTCGAAGGCTTGAAGTTGCCGT
>CL1Contig553
TCATCAAATCCCATTCCCACCCGGGAACCCCATGCCTTGGCTGTGTGAACTCACCTTGGTTTGCTCGGTATGACTAGTTACGCGCACACACTAAATCAGTCAAAGCCTATAATGTTCAGGCGTA
>CL1Contig554
AGTCAATCACAATCCTTTAATCCCATTCCCAAGCCCTTGGGAATCCCATGCCTTTGTAAGGGTGTGAACTCACCTTGATTTGCTCGGTATGCTAATCTATGAGCTCGTAAACAATCAATCAATCAGTCGAATCCTATAGTATGCCCGAATACCAGATCATTTTTATGCTCG
>CL1Contig555
TGACACTATGACTAGACTACCACTTTACTATCCTCGGTTGTGAAGGATACCTATAGTTACGAGTAGTCTAGTGGTTATACAACGTGGAACACCACCACCAGTAACGTGGAACACCACCACCAATAGAACATACAAACGGCCCAGTAGAGCCA
>CL1Contig556
AAGAAAGAAACCAACTTTAAGTTAACAGCGGAAGCATAAAAAGTAAAACCCAAACATAAGTAATAAGTTCATAAAGTTTAAATGTTTAACATGGAACTCAACAGTCCATGTCCCACAACGACCACTCCTCCTCGTGCAAGCTCCATAAGCATCTAACGACCTGCAAGGCATGTAACAAGGAGTCAACAACAAAGTTGAGCGAGTTCACAGTTGGTTGTTTAGTTTTAGGAGTTTGTTTTGGAAACCA
>CL1Contig557
CCAGGATCAAGCCATCAATCATATCAAACTTAGCATTTAAGTGTAAAAGTAGAAAATGTATTTCATCGTGACATGACTGATGTTCATAACCAAACATTGTTTAAGTAGCGGAAGCATAATAATGAAAACCCAAAATAAGTTATAAATTCAAGTATCGTTCACGTTCCGTATTCCAACAACGACCTGCTCCTCCCTGTGCAAACTCCATAAAGTACCTAAGGTCCTGCAAGGCATGCAGCAGAGAGTCAACAACTAGTTGAGCGAGTTCACAGAAAGTAAATGCGTAATAGTAAGTTCATGAGTATCAGGTGGCTCTACTGGGCCGTTAGTACGTTCTATTGACTAGACTATTCATAACCATAAGTGTTCTTCACAATCCGAGAACAGTAGTAGGTATAAGTTCACGCAGGTCTTACGTGAGTATCCTTCACATCCGAGGATAGTAATGAGTATAAGTATCCTTCACAACCGAGGATAGTGATCAGTATAAGTATCCTTCACAACCGAGGACAGTGATCAGTA
>CL1Contig558
ACGTAACCTGTTAGCTTATATGTATCATACGTGCATTCCCTAATATCTTCGCATACCTGCCTTGCAGGTCGTTAGATACATGGAGCTTGCACAGGGAGGAGCAGGTCGTTGTGGAGCATGGATTATGTTTTAAAACTTATTGAACTTATGTTACACATTTGGGCTTTCGTACTTATGCTTCCGCTATACTTTTAAACTATGATTATGTTTTGAACACCTATCGTATTGAATGATTGGTTTACATTTATTATATTTGAT
>CL1Contig559
ACTAGTAAATAGTTCAAATGTTATAATAGTTCAGCATAGAAACCACGAATCCTTGTCCACAACGACCCGCTTCTCCAGTGCAAGCTCCAAGTACCTAACGGTCTGCAAGGCATGTAACAGAATGGTCATGTAGTCAAGGGTAAAAGTGTAGAAGCCG
>CL1Contig560
ATGGCAACATGTACACGTATCAGCAATTCAAATCATGTAACGAGTCCAAGTAATCGGCCCAAACAGATAAGTAGTCCAACTAGCAGTCAAGAGCACACTTGTGCGTGTTAATCTTGGCCCAACATAACCCGGCCCAATTAACATTCACCCCAAATAGTAAACGCACACTAGTCCAATCGTATCCAATCTGTTATTCAAGCTCAATCCGATATCCAAGCCCATATTTCTCAGGCTCAACAATTTTGTGTTTCACAAGGTTTGATGGATAAGGAATTTCCTT
>CL1Contig561
GACTACCACTTTACTATCCTCGGTTGTGAAGGATACCTATAGTTACGAGTAGTCTAGTGGTTATACAACGTGGAACACCACCACACAGTAACGTGGAACACCACCACACAGTAACGTGGAACACCACCACACAGTAACGTGGAACACCACCACACAGTAACGTGGAACACCACCACACAGTAACGTGGAACACCACCACCAATAGAACATACAATCGGCCCAGTAGAGCCACCTGTTACAAACGAACTTACTATTACGCATTTACTTT
>CL1Contig562
AAGGTGAGTTCACACTCCTAAGGCATGGGATTCCCGGTGGGTTGGGAATGGGATTGAATAGCTACGACAACACTTGTATTTATACCATTACTATACTACTTACCACTGTCCTCGGATGACACCAGCGCTAAACCTACGTACTCGCTACGTACCACTGTCCTCGGATGGGAA
>CL1Contig563
TGTGCAAATTATCCAAATCGGCGAAACACAGATTGGCGAAACACATTCTGTTTCGTCGTGATCTCCTTTGGCGAAACAAAGTTCAGTTTCGTCAATTACCCTTGGCGAAACACCCCATCTGTTTCGCCAACAATTCCGTTTCGTGAACCAGCTTCAGTTACGTCAATTGATCAGTTACAGTTTTGCAGGAAAACCCCAATCG
>CL1Contig564
AAGAAGAACACATGGTCGGAAGTTAGTCTAGTAAGTACCATAATGAGAAGCCCGTTATAAAGGATAAACGTGAGAATTCCTCACCAATAGAATACACTTGCTTGGGAAGCCTTATTAGATGAACTTACGCATGATTATTACAAACTTATTTCCTGTGAACTCGCTCAACTAGTTTGTTGATTATTTGCTGCATGCCTTGCAGGGCCTTAGGTATACTTGGAGCTTGCACCAGAGGAGAGGCGGGTCGTTGTGGACAAGAACTCGTGAATGCTTGTTTAACACGT
>CL1Contig565
ATAGTATTCATTTCGTAAATCGTATGTTTGTTTAGTAAACCATGTATCGTATATACTTGTATCGCGGCCCTCCAGGCATGTTTGCGAAGATTAGTGGGAGTTTCCCATGTATTCTAGACTAGTTATATTTGTATCGCGGCCCTCCAGGCATGTTTGCGAAGATTAGTATTCGTATCGCGGCCCTCCAGGCATGTGTGCGAAGATTAGTATTCGTATCGCGGCCTTCCAGGCATGTGTGCGAAGATTAGTGGGGGCTTCCCATGTGTTACTAGTCTAGCTGTATCTATAAGTGACCTTCCCCTAACGAGGTCAGTGGTACGTATTCCAGTAACGATGGAA
>CL1Contig566
ACTTTTCAACTGTCATAAGTGTTTATCAAAACATCCACGATCCATGTCCACAACGACTGCGCCTCCCGTGCAAGCTCCATGTATACCTAAGGTCCTGCAAGGCATGTAACAGAGAGTCAACAACTAGTTGAGCGAGTTCACAGTTGGTTATTCAGTGTTCGTGATAGAATAGTAAATCGTATGTTCGTTTAGTAAACCATGTATCGTATGCATTTGTATCGCAGCCCTCTAGGCATGTGTGCGAAGATTAGTGGGAGTTTCCCAAGTATTCTAGACTAGGTATATTTGTATCGCAGCCCACCCGGCATGTGTGCGAAGTTTAGTGTATGGTTCGCAGCCATTCCAGGCATGTGTGCGAAGATTAGTTCTATTATCGCAGCCATTCCCGGCGTGTGTGCGAAGAGAAGTATTTGTATCACTAGTCTAGCAGTATCTATCAATAACCTTCCTCTCCCGAGGCCCAAAGTACGTAATCCCGATAATAACTTAAGTATAAGAAATCTTCCAAACCCATTCCCGACCCTGGGAATCCCATGCCTTGGTAAGAGTGTGAACTCACCTTGGTTTGCTCGGCAGATACACAGAAAGGTCAATCAAGCTATATTGTGGTCAACCACGTCCTACCATGGTTACCATACAAGTCAGGTTCGTATTCAAGTAGTGCACGTATGTTTTCTACACATATTCCATCTAGTTGCATACAAGTATTGATCATGGCATACACGTATAATCATGGCAGTTAACTGTTCATACGAGTTCAACAGTAGTATCACGTAAACAACAAAGCCCAACAGTGCGGCCCAATTACTTAGGCCCG
>CL1Contig567
TGGGCCTTCACTGTCACGGGCCCAATCAATTGGGCCCAACGATTGGATTTGTGGACTGTTTGCTATTGGACTAGTGTGCGTTTACTATTTGGGGTGAATGTTAATTGGGCCGGGTTATGTTGGGCCAAGATTAACACGCACAAGTGTGCTCTTGACTGCTAGTTGGACTACTTATCTGTTTGGGCCGA
>CL1Contig568
ACGGGTAGTCATTCAATCCCAATCCCAAACCCACCGGGAATCCCATGCCTTGGAAAGAGTGTGAACTCACCACGGTTTGCCCGGTTTGATCAACTACTCGATTCCAATTAATCAGTCAAAGCCTATGGTATGCACGTGTACACAATCAGTTTAAGTTCGTAACGATTCACATGCAATCTATGTCACA
>CL1Contig569
TCGTGGATGTTATGTCAAACTTTATAACACTTGAACTTATTACATACACTGGGTTTTTATATTATGCTTCCGCTACTTAAATTTTGTTTTGAACATCAATTGTATTGAATTGGGTTTTTACGAACTACTTCGATTATTATATACT
>CL1Contig570
TTGGTTGATCAACTTGGAATGGGTAACATAACATAACATACCGAGCAAGCCAAGGTGAGTTCACACTTTCTACAAGGCATGGGATTCCCAGGGGTTGGGAATGGGTTAAAGAACTAAAACGGAAAACCTACATATCCT
>CL1Contig571
TCCCAAACCGAGGACAATAGTACGTAGGTTTTACGTAGGTTCTAACACTGGTGTCCTTCCCAAACCGAGGACAATAGTACGTAGGTTTTACGTAGGTTTTAGCACTGGCGTCCTTCCCAAACCGAGGACGGTGGTAAGTAGTCTAGTAGTGATGAAAGTACGGGTAGTCATACAATCCCATTCCCAACCCACCGGGAATCCCATGCCTTGGAAAGAGTGTGAACTCACCTTGGTTTGCTCGGTTTGGTTAACTACTTGGTTCCAATTAATCAGTCAAGGCCTATGGTATGCACGTGTACATAATCAGTTTACATTCACAAAGTTCACGTATAAGTACAATCATAGTGGGTAATGAATCA
>CL1Contig572
GATCCTCTGTTACATGCCTTGCAGGTCGTTAGATACATGGAGCTTGCACAGGGAGGAGCTGGTCGTTGTGGGCTTGGATCGTGATTATCTTGTTAAACACTTATGATACTTGATACTTGATACTTTATTACGATGGGTTTTATTTATACGCTTCCGCTAAACAATGACAACTTACTTATGTTTTTGGAACACCTTTCATATGGGTTGGG
>CL1Contig573
TCTATTTAATCTCACTCCTTCAATCCCATTCCCAATCCCCTGGGAATCCCATGCCTTAGTAAGAGTGTGAACTCACCTTGGTTTGCTCGGTATGTTATTGCTTCTAGGGTTAATTAAATGTCTAAGTCCGTTACACACGACCTAGGATACATTGCACATGATTCGATGTAAGTGTTACATTCAAGTAGGGTTTACAAGTCCTTGTGTTCAATCGACTGTGTGTGATAATTGATTACATACTGATCTGACATGGTTTGCACATAAATACAGTAATATACAGCAATTACAGCAACATATGGTATCATATCATGCAGAACAGAACACAGTTAACACTTAACAGTTAACAGGGTTAATCAGCTTGGCTTAACAGGGATTCATATACTTTTTATACGTAACGCAGTCGACATGCATGTTTAATAGGGTTATCCGGCTTAACAGATCCA
>CL1Contig574
ACGTGCATTTATTCTAACCGAGCAAACCAAAGGTGAGTTCACACTTTTTCCAAGGCATGGGATTCCCAAGGGTTGGGAATGGGTAAATGAACTAAACGGTAATTACGACCATCCTCCATGGGAAGGATGCCA
>CL1Contig575
TCAACCAAACCAATATGAAAGGTGTTCAAAACATAAGTATAATATCAACGTTTAGCGGAAGCATAAAAGTAAACCCAACATAAGTATAAGTATGAAATGTCATAAATGTTTAACAAAGCATTCACGATCCTTGTCCACAACGACCGCGCCTCCCAGTGCAAGCTCCAAGTGTACCTAACGACCTGCAAGGCATGTAACAGAGAGTCAACAACTAGTTGAGCGAGTTCACAGTGGGTTGTTTAGTTAGTGTTCATTTTGTAAACCGTTTGTGTGTTTAGTATGTCATGTATCATTTATTTGTATCGCGGCCCTCCAAGCATGTTTGCGAAGATTAGTGGGGGTTTCCCATGTATTGTAGACTAGTTATATTTGTATCGCGGCCCTCCAGGCAT
>CL1Contig576
CGAAACAAACATTAAAAATAAACAACCAATTGTGAACTCGCTCAACTTTGTTGTTGACTCGTTGTTACATGCCTTGCAGGTCGTTAGAGGTTTAGCTGGAGCTTGCACAAGCAGGAGGAGTCGTTGTGGGACATGGACCGTTGTGTGCCATGCTAAACTTTATGAACTTATGACTTATATTTTGGTTTTTACATTTTATGCTTCCGCTGATTAACTTGAACTTGGTTAACTTGTTTTGAACACCAATTATATTGTGTGGTTGAACTTTTATTTACTTTACTATATTGTTCAATATGATTGGTGGCTTAATCCTCGTCATGTCATGCCTCCTGCG
>CL1Contig577
TGTCGAAAGTTAACAGTGGATCGAAGGATAGTAGCAATTATAAACATCCTTCGAAGGATGGAATGTATACATGAACTATTTGACATGCCATGCTTGATGATGAATGTTTACATTTGTAATTGTGTGCACTAGCTGATGAGTAACTAGGAAATGGTACGTGTTGCGCCGATGTACAAACTGACTGTTACGTGAACATTATATTGCATGCGAATCATTGTGAACATGAACTGATTTGTTATACGTGCGTACAGTAGGACGTGATTAATTACTAGTGAGCGCATAACTTAGCATACCGAGCAAACCAAGGTGAGTTCACACTCTTACCAAGGCATGGGGTTCCCGGGGTTGGGAATGGGATTGGAAGGTTGATTAGATACTCTATTGACACTATGACTAGACTACCACATCACTATCCTCGGTTGTGAAGGATACCTATAGTTACGAGTAGTCTAGTGGTTAGGAAAACGTGGAACACCACCACAGGAAAACGTGGAACACCACCACAGGAAAACGTGGAACACCACCACAGGAAAACGTGGAACACCACCACAGGAAAACGTGGAACACCACCACAGGAAAACGTGGAACACCACCACAGGAAAACGTGGAACACCACCACAGTAAAATATACAAACGGCCCAGTAGAGCCACCTATTACAAATGAACTTACTATTACGCATTTCCTTTATGTGAACTCGCTCAACTAGTTTGTTGATCATTCTGTTACATGCCTTGCAGATCGTTAGGTACTTGGAGCTTGCACACGGAGGAGCTGGTCGTTGTGGGGCTTGGATCGTGATCACCTTGTTAAACACTTTTGATGTTTGATACTTATTTGCTATGGGTTTTACAATAATACGCTTCCGCTAAACAATGTTAACTTACTTATGTTTTGGAAACACCTTTCATATGGAAATGGTTTGGATTATAATGTGTTTACTATTACTTTATAC
>CL1Contig578
TGGTCAGTCACGCTCCCAAGCGGTGGTACTCCGCGTGTGGATTTTGGGGGTGTGACATAAACCTAGTCTAGAATACTCGGGATGAACATCCCCTAATATCTTCGCATACCTGCCTGGGAGGCCGCGATGGAAACTAATATGATACAAGACATAACGAACGAACATACTACTACTCAAATTTCAAATTTCAAATCCGTTTGATGCACTTAGGGATGATGATGGTGATCAGGAAGGTAAAACTGTGGGGCGAAT
>CL1Contig579
AGGCTCAACAGGACTAACATAATATATCATGCAGCTACTTGTTTCAATTTGGCAATTACACAGCATCATACAGTTGCACAATATCAGACGAGTGTGTGGGGGGGGGGGTCTCCCCTGTTCAAAACTCGGATAGCACATGTAATCATCATACAACCTCGGACATACATGAAGCACACAAACTCGG
>CL1Contig580
TAGTGAGTATAAGTCCACGTAGGTTTTACGTGAGTGTCCTTCGCAACCTGAGGACAGTAAGTAGCATAAGTATACGTAGGTTTTACGTATGTGTCCTGCACAACCGAGGACGATGGTATGGTAGTCTAGTAATAGTGTCAGTACGAATCTATTCAACCTTATTCCTTCAATCCCAATTCCCATGCCCTGGGAATCCCATGCCTTAGTAAGAGTGTGAACTCACCTTGGTTTGCTCGGTATGTTATTGCTTCTAGGGTTTATTAAATGTCTAAGTCCGTTACACACGACCTAGGATATATTGCACATGATACGATGTAAGTGTTTGCATCCAATTAGGGTTTACGAGTCTTTGATTTTCAAGCAACCGTGTTTGGTGTGATTATCGTGTACCGAATGCTATAATAAAGATCGTTCATGCATACAACACCATCCAGTAATGT
>CL1Contig581
TGTGTATACGTGCATACCATAGGCCTTAACTGATTAATTGGAACCAAGTAATTAATCAAACCGAGCAAACCAAGGTGAGTTCACACTCTTAAGGCATGGGATTCCCGGTGGGTTGGGAATGAGATTAAGAAGCTAAGATGAAACCTGTATATTCACCACTA
>CL1Contig582
TACATATAGTAAAAGTAATTGCAATTAAACCAAACCAAATTTATATGAAAGGTGTTCCAAAACGTAAGTAAGGTATCATTGTTTAGCAGAAGCGTATAATCAAACCCAACATAATTAAGTACGTAATGTCAAAAGTGTTTAATAAGGTA
>CL1Contig583
ATGTTATGTGACCACTAGACTATTCGTATTATCCCTGTTCTTCGTCCGAGAACAGAAGCGCGTATGGGGTGTGCGTAGGTTTTACGCACGTATCCTTCACAACCGAGGATAGTAATATGTATAGGTATCCTTCACAACCGAGGAT
>CL1Contig584
TAGCGGAAGCATATAAGTAAAAGCCCAACATAAGTAATAAGTAAGAAGTGTCATAAATGTTTAACAAAGTATCCACGATCCATGTCCACAACGACCGCGCCTCCCTGTGCAAGCTCCAAGTGTCACACCCTGGCTTTGCGGAAGCGTGGTTAATTTTGGTGTGACT
>CL1Contig585
ATGCACTCACAAGTAATTAATCACGTCCTAGTGTATGCACGTATAACAAATCAGTTCATGTTCACAATTGTACGCATGCAGTTAATGTTCACATAACAGTCAGTTGCATAACAACACACACGTATTATTTCACCTTGCACGAATACAGATGCTAACATTCATCTCTAGCATGGCATGTCAAATAATCCAGCATATAATCAATCAGTCAAAGTATGTTCATAATCCCTAACATCCTTCGAATCCAGTCACTATCTTTCGACAACAGTAATCACAATTATCCTTCGGACCAATGTTATGTTCCGAATCCTATGTCATCTTTCGGCCAACCTATCTTTCGGTCCAACTATCTTTCGGTCCAATAATGGTTCGGTCAAACTAGTATCTTTCGGTCAAATTTATGGTTCGACTA
>CL1Contig586
AGGACAGCACATAAGGTTCAAATTTGTTTCACTTCCCGCTTCAAATTTGTCCTCGGTTGTGCAGGACACATACGTAAAACCTACGTATAACTAAGTTACTCGCTATCCTCGGTTGTGAAGGATACTCACGTAAAACCTGCGTGAACGGAAACTCA
>CL1Contig587
AGCTCAGTGTGTGCGATAACCCTAATAGTTCTGATTTACTCTGTTGTATGATGTATGAATTGATGAACGTGAAATAACTGTTATGTGTTACATGGCGATGATTGCCTAAACACTTCGTGACATATATTGTATGCGAATTCATGCAAGCTTAACTGATTGGGTATACATGCATAACTATAGGACTTGACTGATTTCTTGTGAGCACATAGTATAGCATACCGAGCAAACCAAGGTGAGTTCACACAGCCAAGGCATGGGATTCCCGGGTTGGGAATTAGGTTGGAAGATTTGAATTGGAT
>CL1Contig588
GCTATGCTCTAGGGTTTATCAAACGTCTAAGTCCGTTACACATGACCTAGGATATGTTGCATATGATACGATGTAAGTGTTTGCATCAAATTAGGGTTTACAAGTCTATGATATCAAGCAGTTGTGATCCGTGTGATATTTGTGTATAAAATGATATGATAATGGTTGTTCGTGCATACCGTATCATCCAGTAAAGTAAAATATCAT
>CL1Contig589
TGTCGCCAAAGGGATCACGACGAAACAGAATTTTGTTTCGCCAAAGGTATGAACGACGAAACAGAAAGTGTTTCGCCAAAGTGTGTTTCGCCAACAATGTGTTTTGCCAAATGTATAATCTGTCCAGTAACTCAGTCTAATCCTGTTAAAAGTTAACTGAGATATTTAACTGCTGTTAAGTATAAAACAGTACTTGTATGATTACGAATACGTGCAATGTGATACTCGGTGTTTACTGATGCGATGTCTACTATGAATATACTTACGTGCC
>CL1Contig590
AGCATTTAATAATAATAAAAGTCATTAAAATAGTTCATCATAACATGATCGATGTTTCAAAACCAAGCATTGTTTAAGTAGCGGAAGCATTGATTAAACCCAAGTTAAAAATACTGAAATGTCACAAGTGTCCA
>CL1Contig591
TGCACGAATACAATTATTAAGATTCATTCCCAAGCATGGCATGTCAAATAAATCAAACATATGTTCCATTATTCAAAGCATAAACCCTATTATCTTTCGACACATTACAGATCCTTCAACAAACAGTTACACAAATATCCTTCGACTCATATATGATCTTTCGACCAACAGTTCTCACAAGTATCTTTCGGACTAATTGTATGT
>CL1Contig592
AGTAATCACAATTATCTTTCGGAAACAATTACCACAATTATCCTTCGGGCCAATGTTATGTTCCGAATCCTATGTCATCTTTCGATCACACACATATCTTTCGGTCAACAGGTATCTTTCGGTCAACAGATATCTTTCGGTCAACAGATATCTTTCGGTCAACAGATATCTTTCGGTCAACAGATATCTTTCGGTC
>CL1Contig593
TCCCATGCCTTGGTAAGAGTGTGAACTCACCTTGGTTTGCTCGGTATGCTAAGGTATGCTCACAAACAATCAGTCAAGTCCTAAAGTACGCACGTGTACATAATCAGTTTATAATCACGAAGTTCACGTATGGGAATAATCACAGTGGTTAATGAATCAATGATCATCAAGTAGCACAGAGCACGTATTTAAGTTCA
>CL1Contig594
TGGTGTCCATCCCAAACCGAGGACAGTAGTACGTAGGTTTTAACACTGGTGTCCTTCCCAAACCGAGGACAATAGTACGTAGGTTTTAACACTGGTGTCCTTCCCAAACCGAGGACAATAGTACGTAGTCTAGTAGTGATGAACGTACGGGTAGTCATACAAATCCTATTCCCAACCCACCGGGAATCCCATGCCTTGGTAAGAGTGTGAACTCACCTTGGTTTGCTCGGTATGCTAAGGTATGTGCTCACAAATAATCAGTCAAGTCCTAAAGTACGCACGTATACATAATCAGTTTATATTCACGAAGTCCACGTATGCATATACAATCACAGTGGTATTAAATCAGCAATCACGAATAAAACAAGGTACGTAATCAAGTTCATACAAGTCATGCTCATCATTTAACGGCAGTTAATTAATCCA
>CL1Contig595
ACAGGGAGGAGCAGGTCGTTGTGGGCAAAGGATCGTGAATGATAATTCAACACTTATGATAAAACATACATACTATTGTTTGGGTTAATTAAATGCTTCCGCTATATATTACATGTTCAATATGATTGGTGGTTAGGATCCTGGTCAGTCATGCCTCCAAGCGGTGATACTCCGCGTGTGGA
>CL1Contig596
TGGAGCTTGCACTGGAGGCGCGGTCGTTGTGGACAAGGATCGTGATTACTACGTTGAACTGTTATGACGTTTAAAACTATTAACTATGTTGGACTATTTACTATGCTTCCGCTATACTTTAAAACTATGATTATGTTTGAAACACCT
>CL1Contig597
AGGGCTTGGTTGACCAACTTGGAACGGGTAACTTAACATAACATACCGAGCAAACCAAGGTGAGTTCACACACTCTTACTAAGGCATGGGATTCCCAAGGACTTCGGAATGGGATTGAAGGAATAAGGTTGAACAGATTCGTAATGACACTACCACTAGACTACCATACCAGCGTCCTCGGTTGTGCAGGAC
>CL1Contig598
ACGTTAACCTCCATGTTAGACTGAAAGGTGAAAGTAAAGATGTGACGCATGAAATATGTGAATACGATGAACTGATTACATGATGTATGATTCTATGTGTATAATCATATGATACTGAATGCAACTATATGATTCTACGTGCGTGAACATTCTATGTGATATCATCATGTACACAATAAACACACA
>CL1Contig599
TTGCTCGGTATGTTATTGCTTCTAGTGTTAATAATTGATTAGGTCCGTTACTCACGACCTAAGGTACATTGCACATAAACTCGATATGAGTATTTTACATTCAATTAGGGTTTACAAGTCCTTGATGTTCAAACAGTAACTCACAGTATCATATCACACA
>CL1Contig600
ATGGTTACGAATAGTCTAGTGTATATGCAAACATGGGAAGCCCCCACCTATAGATCATACTATCGGCCCAGTAGAGCCACACGTTACAAACGAACTTACTTTCTGTGAACTCGCTCAACTAGTTGTTGACTCTCTGTTACATGCCTTGCAGGTCGTTAGGTATACCTGGAGCTTGCACAGGAAGGCGCGATCGTTGTGGACAAGGATCGTGAATGGGCTTTTACACATTTGCTTCCGCTAAACTTTGTTATTACACTTATGTTTTGGAACACCT
>CL1Contig601
TCACAGAAAATAAATGCGTAATAGTAAGTTCGTTTGTAACAGGTGGCTCTACTCGTAACCATAAGTATCCTTCACAACCGAGGATAGTAGTAAGTATAAATACACGTAGGTTTTACGTGAGTATCCTTCACAACCGAGGACAGTGGTATGGTAGTCTAGTATTAGTGTCAGTACGAATCTATTCAACCTTATTCCTTCAATCCCATTCCCAAGCCCTTGGGAATCCCATGCCTTAGTAAGGGTGTGAACTCACCTTGGTTTGCTCGGTATGCTAGGTTATGCACTCACAAGTAATCAATCAAGTCCTATTGTAAGCACGTATAATAATCAGTTTCCGTTTGTAACAATCTTGCACACAAATCTAACGTCACATAGTGTGTTTGGCA
>CL1Contig602
TACATGCCTTGCAGGTCGTTAGGTACACATGGAGCTTGCACAGGGAGGCGCAGTCGTTGTGGACATGGATCACAGATGCGTTGTTTAAACATTTATAACATTTCAAAACTTATACATATGATTGGGTTTACTTTTATGCCTCCGCT
>CL1Contig603
ACTCTCACTACACTATTATTGAACTGTTAACTGTGAACTCGCTTAACTAGCTGTTGACTCTCTGCTGCATGCCTTGCAGGACCTTAGGTACTTATGGAGCTTGCACAAGGAGGAGCAGGTCGTTGTGGGATTCGGATCGTGGACATTATATTAAACAAATGAACGTATAACT
>CL1Contig604
TGCATCTCACAAAAACTCAGACAAGTATGGGGGGGGGGTCTCCCCTGTTCAAAACTCAGATAGCACATGTAATCATACAATAAACTCAGACGGTCATGTTACACACACAAGCTTGGACCCTTGATACATTCTTTAAACTCGGGCCCAATGTCATCATATTAAACTCGGGCCCAATATAATAACAAACTCGGTCCATCCTTGATCTTTAATAAACTCGGACCAATGATGATCCATTAAAGTCGGACCATTTGTGATAAATTATACTCGGACCATTAAGATCATTAAAGTCGGACTT
>CL1Contig605
AGGCATGCAGCAGAGAGTCAACAACTAGTTGAGCGAGTTCACAGTTAATAGTTCAGTAATCGTAATAGTATAGTAAGCCTTGTTTCATTAAGTCATGTATCGTATTAGTTCGTATCGCAGCCCTCTAGGCATGTATGCGAAGATTAGGGGAAGTTTCCCGTGTATTCTAGACTAGGTATATTTGTATCGCAGCCACCCGACATGT
>CL1Contig606
AACATAGCATAATATAAATAAAGTAGTTCGTAAAACCCCATTCAATACAATTGACGTTTCAAAACAATCATAGTATCAGTAGCGGAAGCATAAGTAAATAACCCAAGTAAACCATAAGTTCAATTATTCGAAATGTTTAAACATAGCGTTCATAATCCACTGCCCACAACGTCCCGCTCCTCCAGTGCAAGCTCCATAAGTACCTAAGGTCCTGCAAGGCATGCAGCAGATAATCAACAAACTAGTTGAGCGAGTTCACAGTTTAAAGTTCAATATCGTATAGTGTGAGTAATGGTTTAATCGTTACGTTCCATATGATTAGTTCCATCGCGGCCTCCCAGGCAGGTGTGCGAAGATTAGGTTCGAATAGTTCGCGACCATAGTCTTTACCGACCAGGGTGTGTGCGAAGGCGGTTAATCAGTTCGTTCGCGACCATAGTCTTTACCGACCAGGGTGTGTGCGAAGGCAGTTGAGTAGTTCGTTCGCGACCATAGTCTTTACCGACCAGGGTGTGTGCGAAGGCAGTTCGTAAGCATCAACAGTTTAATCGTTCGTTATAATATCAAAGTATGCACAAGTAATCATCCAACCCATTCCCACCCTGGGAACCCATGCCTTGGCTGTGTGAACTCACCTTGGTTTGCTCGGTATGCTAGGTTATGCACTCACAAGTAATTAATCACGTCCTAAAGATCGATCAAATGGGATGCTGCCTCCAAGAAGGGTTCACAGCCGT
>CL1Contig607
TATCAAACATAGCATTTAATAATAATCAAAGACATAATTGGTGTTCAAAACCAAACACTGTTTAAGTAGCGGAAGCATTAAATGTAAAACCCAAAACATAAGTATCAATGTGTGAATGTAAAAGTGTTTAATAAGCATTCACGAGTTCTTGTCCACAACGACCCGCTTCTCCTCTGGTGCAAGCTCCAAGTATACCTAAGGTCCTGCAAGGCATGCAGCAAATAATCAACAAACTAGTTGAGCGAGTTCACAGAAAGTAAGTTCATAACATAGTGCATAAGTATAACTAGTGGGGGCTTCCCATGTTTATCCTGGCTAATGAGGGCTTCTCATTAACGGTACTTACTAGACTAACTTCCGACCA
>CL1Contig608
TCCATACGAAAGGTGTTCCAAAACCATAATATAGTTAACATCGTTTAGCGGAAGCGTATTATTGTAAAACCCATAGTAATAAGTATCAAATATCAAAAGAGTTTAACATGATGATCACGATCCAAGCCCCA
>CL1Contig609
AGGTTCTTTATTTCATGTTGAGGTCCGAGTTTGTTGAATGGTTAATGGTCCGAGTTTGTATGTTGTTTTCATGACCGAGTTTGTATATTAATTATATGTCCGACTTTGTTAAGGGAGTCCGACCTTGAAACAATGATGTGATCCGAGTTTAACTCATGAGTAGTTCGACTTTCTTTGTTGAGCCTTGCCTGAATGTGTTAACATTTAAGTTTTACCATCTGTGTACTGTGT
>CL1Contig610
TGAACATAGCATAATATAAATAAGATAGTTTGTAAAACCCAAATCAATACGATTGATGTTCCAAACCAAACATAGTATCAATAGCGGAAGCGTAATAATGAAAATCCAAAGTAAAGTTATAAGTTCAATTGTTTAACATAAAGTCTACGATCCGAATCCCACAACGACCTGCTCCTCCTTGTGCAAGCTCCATAAGTACCTAAGGTCCTGCAAGGCATGCAGCAGAGAGTCAACAACTAGTTGAGCGAGTTCACAGTTAATAGTTCAGTAATAGTATAGCGTGAGTAGTAGTATGTTCGTTCGTTATATCGTATATCATATATCATATCTCCATCGCGGCCTCCCAGGCAGGTATGCGAAGATGTTAGGGAATGTTCCTCCCAAGTATTCTAGACTAGGTTTATCAGTATCGCGGCCTACCAGGCAGGTGTGCGAAGACCAGTTCAATAAGTGTTACTAGTCTAGTCGTATTCTTGTCGTTAGGTTCTATCAACTG
>CL1Contig611
TGATATGATCCTCGGGTGAGGAAGGTTATTGATAAGATACTACTAGACTAGTGATACTAATAGAATTGATCTTCGCATACACGCCGGGGTTGGCTGCGATAATATGACTAATCTTCGCACAGGTGCCGGGTGGCCGCAATACAAATATACCT
>CL1Contig612
ATGTCTAAGTTCGTTACACACGACCTAGGATACATTGCACATGATACGATGTAAGTGTTACATTCAAGTAGGGTTTACAAATCCTTGATATCCAAGCAATTGCGTTATGTGTGATCACTGTGTGCAGAATGATACGATAAAGATTGTGCACACATGTAGGATCATGCAGTAACATTCAAAAGCATACAGTCATACACAAAATCATACAGTAAGCATACGGTGACATAAAACGCCATATCACGCCAT
>CL1Contig613
AGTATGAAAGGTGTTCAAAACAAAGCATATTAAGTGTCTAGCGGAAGCATAAATGTAAACCCAATGTAAGTAATAAGTTCAAATGTTTAAATGTTTTAGCATGGCATCCACGATCCATGTCCCACAACGACTGCGCCTCCCGTGCAAGCTCCATGTATACCTAAGGTCCTGCAAGGCATGTAACAGAGAGTCAACAACAAAGTTGAGCGAGTTCACAGTTGTTTGTTCAGTTATAGTAATCGTATTGTAAATCGTATGTTCGTTTAGTAAACCAT
>CL1Contig614
ACTCGCTCAACTAGTTGTTGATCCTCTGTTACATGCCTTGCAGGTCGTTAGGTACATGGAGCTTGCACAGGGAGGCGCGGTCGTTGTGGACAAGGATCGTGATTACTTTGATTTAAACATTATGACATTGCACGCTTTATTTATGATTGGGCTTTTATACATTTGCTTCCGCTAAACTTTGTTATTATACTTGTGTTTTGGAACACCTTTCATATGGATTGGGTTGG
>CL1Contig615
AGCTGTGTATGTACAATAATCCAACAAATCCCATTCCCACCCGGGAACCCATGCCTTGGCTGTGTGAACTCACCTTGGTTTGCTCGGTAATTCTAAAGTTAAGTGCTCACAAGAAATCAATCAAAGCCTAGAGT
>CL1Contig616
CAACATTGTTCTAATCGTGTGTTCATCATAATCAATTCGTTATTGATTATTAGCAGTTTATTATAATCGTTTACTGCATGCATATCATGAAATCGTATATCTATATGTATATATATATCATTCAGTATTCGATCATCAGAACAATCACACAACATCAGACAATTACACATCAGACAAGTGTGGGGGGGGGGGCTTTCCCCGTTTGAAAGTCAGAATTTGAGAAACCAATT
>CL1Contig617
TAGGACGTGGTTGACCAACCCTAGTTCAAGAACTCTTTCCTTTGTGTATCTGTCGAGCAACCCAAGGTGAGTTCACACTCTTACCAAGGCATGGGATTCCCGGGGTGTTGGGAATGGGATTGATAAGGATAAGGTTGAATAGACTCATACGGACATATACGTAAAACCTACGTATAACTAAGTTACTCGCTATCCTCGGT
>CL1Contig618
TAGCCAACATCATGCATCAATCATGTATCACATAACAGTCAGTTTGCATATCGGCACAACACGTATCATTTCACATTTAATCATCAGCTAGTGTACACGAATACAAATGTTAACATTCATCACCAAGCATGGCATGCCAAATAAATCAAGCATACATTCCATCATTCAAAGTATGTTCATAATCCCTAATATCTTTCGATCCAACTGTTATCTTTCGACACATTAGTGATCTTTCGACAAACAGTTATCAGAGTTATCATTCGGACCGA
>CL1Contig619
TCGCAGCCAATCCCGGCGTGTGTGCGAAGATCAGTTCTATAAGCATCACTAGTCTAGCAGTATCTTAACCAATCACCTTCCTCACCCGAGGATCATAACACAAGTACAAGTAAATAAACAAATCCCATTCCCACCCTGGGAACCCCATGCCTTGGCTGTGTGAACTCACCTTGGTTTGCTCGGTATGTTATTGCTTCTAGGGTTTATTAATCTCTAAGTCCGTTACACACGACCTAGGATATATTGCACATGATTCATTCAATTAGGGTTTACAATCCTCGATATTCAAGCAACGGTGCTTTGTGTGTTTATTGTGTACACGATGATATTACATAAAATGTTCACACATGCAGGATCATACCGTTGCATTCAATATCATACAATCATTCACATAGAATCATACATCATGTAAGCAGTCAATCCTATTCACGTAATTCATGCGTAGCGTCCCTGATTTCACGGTTTAATCTTACGTGTATATTAATCTAGTGGCCACTGTTAACACGCTTTATACATTTAACAGTGTAAATAACTTCACATGTTTAACGAAGTCAGGGAATCAAAGTATCATACACAGCTTAACAGGATTAGCATAATATATCATGCAGCTCGTTGATTCAAACTGATCATTACACAACATCAGACAATTTCGCATCATCAGGCAATTATACAACATCAGACAGTTACACAACATCAAACAAGTGTGGGGGGGGGGCTTCCCCTGATTGAAAGTCGGACCA
>CL1Contig620
TGCTCGGTATGCTAAGTATGTGCTCACAGTTAATCAATCACGTCCTAAAGTACGCACGTATACATAATCAGTTTGTATTCACGAAGTTCACGTATAAGCATATTCGTAGAAGACATCACATCAAAGATCACCAAGTAGCACACAACACGCATTCATGTTCATTCAAGTTGTGTTCAACATTTAACGAC
>CL1Contig621
TGCAGCCTACCCGAGGCATGTGTGCGAAGGTCAGTCATAATTATCGCAGCCAATCCTTGGCGTGTGTGCTGTTCAAGTAGGTATACTAGTCTAGCCGTATCTTATCATTCACCATCCTCACCCTGAGGACTCATATCATTACGTTCTGTTAACTAAGTATGTACGTATATTTCATTCAATCCCATTCCCACCCTGGGAACCCCATGCCTTGGCTGTGTGAACTCACCTTGGTTTGCTCGGTATGCTAAGTATGTGCTCAAAGTAAATCAATCACGTCCTAGAGTATGCATGTACACAATCAGTTTGAATTCATACAGTTCACGTATAAGCATAATCAATGATCACCAAGTAGTACACATCACCAGTCAACATCACATAAGTCATGCATAGTGTTTAACATCAGTTAGTTAACTCAGTTACACTTAACAGAATTCAACTAGTTTACTGAGCAGGTTATCCAAGTTGGCGAAACACATCAATTGGCGAAACACAGGTTTGGCGAAACATATTCTGTTTCGTCAAACCTCCTTTGGCGAAACA
>CL1Contig622
CGTGGTTGACCACTTTAGTTCAAGAACCCTCTCTTTTTGTGTATCTGCCGAGCAAACCAAGGTGAGTTCACACTCTTACCAAGGCATGGGATTCCCGGGGTGTTGGGAATGGGATTGAAAGGATAAGGTTGAATAGATTCATACGGATACCATTACTAGACTACCATACCATCGTCCTCGGTTGTGCAGGACACATACGTAAAACCTACGTATACTTGTACTACTCACTGTCCTCAGGTTGCGAAGGACACTCACGTAAAACCTACGTGAACTTATACTCACTACTGCCTCGGTTGTGTCAGGCACTTACGTAAAACCTACGTAAACCCCCGCGTACCCCTATCCTCGGTTGTGAAGGATACTTACGTAAAACCTACGTAAACTTGTACGTATTACTGTTCTCGGGATATGTAGAACACTTATGGTTACGAATAGTCTAGTGGTTATACAACATGGGAAGCCCCCACCAATAGAACGTACTATCGGCCCAGTAGAGCCACATGTTACAAACGAACTTACTATTACGCATTTACTTTCTGTGAACTCGCTCAACTAGTTGTTGATCCTCTGTTACATGCCTTGCAGGACGTTAGGTATATGGAGCTTGCACACGGAGGAGCTGGTCGTTGTGGGGCTTGGATCGTGATTATCTTGTTAAACACTTTTGATATTTGATACTTATTTACGATGGGTTTTTATTCATACGCTTCCGCTAAACAATGATAACTTTCTTATGATTTGGAACACCTTTCATATGGAATTGGTTTGGTTTAAATGACAATTACTTTTACT
>CL1Contig623
TCGGTGCACACAAATTCGATAACTGACAAACCCTAAACACCCCTTAAAGTCGACGGCAGTAGGAAGGAGAGCCAGACTAGTCGCAACCCTCCTTCTTGCATGATTTAATTGTCTGTAATTCGCCTTGTTCGTGCGGAGGGTCGTGTGTAACGGACTTAGAGATGAATAAACCCTAGAAGCAATAACATACCGAGCAAACCAAGGTGAGTTCACACAGCCAAGGCATGGGGTTCCCAGGGTGGGAATGGGAT
>CL1Contig624
TCTCATGTCCGAGTTTATGAGTATCACATAAGTCCGAGTATTTCATTTAAATCACATAAGCCCGAGGTTGTGTCAAGCATGATGGACCGAGTTTATAGACACAAGGGTCCGAGTTTGTGTGTGTAACATGATGGTCCGAGTTATTATTGATATATGTCCGAACTATTTACATATTTGTGTAATGTCCGAGCTTAGACAAGATCCCCTTTGGTCCGAGTTTGAACAGGGGAGATTCCCCCCCCCATACTGTCTGAGTTTTAGAAGGGCAAGGCCCTGTCTGATGTTATGTGATATCCAATTTGAAACAATGAACTGTGT
>CL1Contig625
AACTCGGACCAAAGGGGATCTTGTCTAAAACTCAGACATTACACAAATATGTTAATAATTCAGACATATATCATACAATAAACTCGGACCATCATGCTACACACACAAACTCGGACCCTTGTGTCTACAAACTCGGTCCATCATGCTTGACA
>CL1Contig626
AGGGTTGGTTGACTAACTGGACGGGTAATTAATCATACCGAGCAAACCAAGGTGAGTTCACACAGCCAAGGCATGGGGTTCCCGGGTGGGAATGGGATTTGATGAACTATTGTACATACTTTGCTGATAGAACTACGACT
>CL1Contig627
TAGTCTAGCAATAGCGTAAGTACGAGTAATTATCCAATTCAAATCTTTCCAACCCAATTCCCAACCCGGGAACCCCATGCCTTGGCTGTGTGAACTCACCTTGGTTTGCTCGGTATGCTATGTTATGTGTTCACAAGTAATCAGTCAAGTCCTATTGTATGCACGTGTAATAAATCAGTTCATGTTCGTAATGATACGCATGCAATCTATGTCATAACATGTACTTAAGCAATTATCACGTATCACGTAAGCAGATAAACAAAGTCGTGCAATTCATGTTTCATGTAAGTGTCATTTACAGTTTATTCTAATACTATCATCCACCAGTATGCTTAACCGTGTTAATCAATTCA
>CL1Contig628
AGTCCATATTCCCACAACGATCGCGCCTCCCGTGCAAGCTCCTTGTGTACCTAACGTCCTGCAAGGCATGTAACAGAGAGTCAACAACAAAGTTGAGCGAGTTCACAGTTGATTAATCAGGTAATGTATTCGTTCAGGCAACGTAAATTCGT
>CL1Contig629
TTGGCCCAGTAGAGCCTCTTGATACTCATGAATTTACTGTTACGCATTTACTTTCTGTGAACTCGCTCAACTAGTTGTTGACTCTCTGCTGCATGCCTTGCAGGACCTTAGGTACATTATGAAGCTTGCACAGGGAGGAGCAGGTCGTTGTTGGATACGGATTGTGAACAAACACTTATTACTTTTCATACATTAACATTATGTTTGGGTTTATACTTTATGCTTCCGCTACATTTACTTATGTTGGT
>CL1Contig630
TCTGTTAAACTTAACTGAGTTAACCAACTGCTGTTAGATAATATGCATGACTTGTATGAACACGAATACGTGCAATGTGCTACTTGGTGATTATTGATGCGTTGTCCACTATGATTATACTTACGTGCCAACTTCGTGAATACAAACTGATTATGTATACGTGCGTACCTTAGGACGTGATTGATTAACTGTGAGCACATACTTAGCATACCGAGCAAACCAAGGTGAGTTCACACAGCCAAGGCATGGGGTTCCCAGGTTGGGAATGGGTTTGGAAGATTTGAATTGGATAATTACTCGTACTTACA
>CL1Contig631
ATGTAATTAATATTAAGTAAAATAAATGTAAACCATCCATCCAATACGATAGGTGTTCAAAACATAACCATAGTTTCAAAGTGTAGCGGAAGCATAGTAAATAATCCAACAATAGTTAATAGTTTTAAATGTCATAATAGTTCAACGTAGAAACCACGATCCTTGTCCACAACGACCCGCTTCTCCAGTGCAAGCTCCAAGTACCTAACGATCTGCAAGGCATGTAACAGAATGATCAACAAACTAGTTGAGCGAGTTCACAGTAAGTAAATGCGTAACAGTAAGTAACGGGTGGCTCTACTGGGCCGATAGTAAGTTATACAGGTGGGGGCTTCCCATGTTATGTGACCACTAGACTATTCGTATCAACTACTCGTATCATCCCTGTTCTTCTTCCGAGAACAGTAGCGCGTATGGGGTGTACGTAGGTTTTACGCACGTATCCTTCACAACCGAGGATAGAAGTAAGTAATGCGTACACGTAGGTTTTACGTGCGTATCCTTTGTATCGAGGATAGTAATTGGCATATGACCACGTAGGTGTTATCCCAACCTACGGAAGAAGTAAGTAATGCGTACACGTAGGTTTTACGTGCGTGCCTGACATCCGAGGCAGTTATTGGCATGTGACCACGTAGGTGTTATCCCAACCTACGGAACCGTCCTGACATCCGAGG
>CL1Contig632
TGGGCCGAGTTTAATATGTGTACTTTGGACCGAGTTTAATATGATGACATTGGGCCCGAGTTTAAAGAATGTATCAAGGGTCCAAGCTTGTGTGTGTAACATGACAGTCTGAGTTTATTGTATGATTACATGTGCTATCCGAATTTTTGAACAGGGAGACCCCCCCATACTTGTCT
>CL1Contig633
TGTAAAAGTGTATCAAGTATCATATGGGTTCCATATGATGTTCACGATCCAAGTCCACAACGACCGCGCCTCCAGTGCAAGCTCCCAGTACCTAACGATCTGCGAGGCATGTAAAGGAAAGGATCAACAAAATAGTTGAGCGAGTTCACAGTACGTAAATGCGTAATAGTAAGTAACGGGTGGCTCTACCGGGCCAATAGTAAGTTATACAGGTGGGGGCTTCCCATGTTAAGTGACCACTAGACTATTCGTATTATGACCACGTAGGTGTTATCCCAACCTACGGAAGAAGTAAGTAATGCGTACACGTATGTCTTACGTGCGTATCCTTTGTATCGAGGATAGTAATTTGCATATGACCACGTAGGTGTTATCCCAACCTACGGAAGAAGTAAGTAATGCGTACACGTATGTCTTACGTGCGTATCCTTTGTATCGAGGATAGTAATTGGCATCTGACCACGTAGGTGTTATCCCAACCTACGGAACCACGTAGGTGTTTTCCAACCTACGGAACCGTCCTGACATCCGAGGACTATGATAGGTGATAGTCTAGGAAAAGCGTAGTGTATGTACGTTATTAGTTTATCATCAAGCCTTTAACCCATTCCCACAACCCGGGAATCCCATGCCTTAGTAAGAGTGTGAACTCACCTTGGTTTGCTCGGTATGCTAGGTTATGTACTCACAAGTAATTAATCACGTCCTATTGTATGCATGTATAACAAATCAGTTCATGTTCGCAATGATACGTATGCAAATCGAGTGTCACACAATTGCAAATGTAAACATTCATCATCAAGCATGGCATGTCAAGTAAATCAAACATACATTCCACTATCTTTCGAAAGATGTTTATAACCTACCATCCTTCGAATCCAACCTTATCTTTCGACACATTAGTGATCCTTCGACACATACTAAATATCACAGTTACCTTTCGGACTGGTTGTTATGTTTCGAACCACCAGTCATCTTTCGACCAAATGGCATCTTTCGGTCA
>CL1Contig634
ATCATTAATTAATAAACTTTCACATAAGCACGTAACGGTACATCAAAGTAAGTCTAAAGTTCGAGTTGTCACACGTAAAACCTACGTAACTCATACTTACTATTGTCCTCGGATTGGGAAGGGCACTTACGTAAAACCTACGTAACACATACTTACTACTGTCCTCGGATTGGGAAGGGCACTTACGTAAAACCTACGTAAACTCATACTCACCACTGTCCTCGGATTGGGAAGGACACTTATGGATACGCCTAGTCTAGTAACATACATAATGGGAAGCCCCCCACTAAATATCGTAAAGGTTTGGGAATCAAGGATAATGGGTAATACATGGTTATGAAATGAACTTACGATTCC
>CL1Contig635
ACTGTTGATGAATATCTGAATTAAAACGTCTAAGAACAACTCTGATTGTAAGCTCAAGCTGCATAAATGTGATTAGTTGTTTATTTGATACATGGTGATAACTGTCAAACGCCTTGTGACATAGATTACATGCGTACCATTGCGAACATGAACTGATTTGTTATACGTGCATACAATAGGACTTGATTGATTAACTGTGAGCACAT
>CL1Contig636
CACACTGAACACAATTACTTGAATATCAATGACTTGCAAGCCCTAACTGGATGCAAACACTTACATCGAATCATGTGCAATACATCCTAGGTCGTGTGTAACGGACTTAGACAATTAATAAACCCTAGAAGCAATAACATACCGAGCAAACCAAGGTGAGTTCACACTCTTACTAAGGCATGGGATTCCCAAGGGCTTGGGAATGGGATTGAAGGAATGAGATTGACTAGATTCGTACATACACTGTTACTAGACTACCATACCATCGTCCTCGGTTGTGCAGGACACATACGTAAAACCTACGTATACTTGTGCTATTCATTGTCCTCAGGTTGCGAAGGACACTCACGTAAAACCTACGTGAACTTATACTCACTACTATCCTCGGTTGTGAAGGATTACTTACGTAAAACCTACGTAAACCCCCGCGTACCCCTATCCTCGGTTGTGAAGGATTACTTACGTAAAACCTACGTGAACTTATACTCACTACTATCCTCGGTTGTGAAGGATTACTTACGTAAAACCTACGTAAACCCCCGCGTACCCCT
>CL1Contig637
ACGCGTAATTGTTCAATTCCATCATTCAACCCATTCCCTATCCCCGGGAATCCCATGCCTTAGTAAGAGTGTGAACTCACCTTGGTTTGCTCGGTATGTTATGTTAAGTTACTTGTTCCAGGCTGGTCAACCA
>CL1Contig638
TGGTCGGTAAGTAAAAACCATTGGCCTTGGTTAGCGGCCCAATGGTACTTAGATGCCACCTGATAATTTAATTAGGAATTTATTTTGTTTCTGCGTTGATTTTGACGAAACTCGATTTGTGTTTCGCCAAATGCATAACCTGCCCAGTAACTCAGTTTAATCCTGTTAAATATTAACTGAGACATATAACTGTTGTTATGTTAAGTGATGTGCATGATTTTCATGA
>CL1Contig639
AGGACGTGGTTGACCACCCTTAGTTCAAGAGTCTTATATTGTGTATCTGCCGAGCAAACCAAGGTGAGTTCACACTCTTACCAAGGCATGGGATTCCCGGGGTGTTGGGAATGGGATTGAAAGGTTGATTAGATACTCTATTGACACTATGACTAGACTACCACTT
>CL1Contig640
ACACCTCTCAAAACTCAGACAAGTATGGGGGGGGGTCTCCCCTGTTCAAAACTCGGATAGCACATGTAATCATACAACCTCGGACATATAATCAGCATACAAACTCAGACATGGTCAATCATATTAAACTCGGTCCAATAGATAGTCCATCAGTATATAATCCATTAAAGTCGGACCAATATCAAACATTATATTCGGACCAAAGAGGATCCATTAAACTCGGCCCAACCATTTAATCATTAAACTCGGACCATTTACAAGATCAACAAACTCGGTCCAAAGATGATACACTAAACTCGGACCATTAACAATTTATTAAACTCGGTCCAACATAGGGTCATTAAACTCGGTCCA
>CL1Contig641
ACACTACTTGGCAAATACATGCTAGATACGTGTAGCTTATACATGATTACTTGTTTACAGTCCTAACGAGTGGTAACCATAATAGGATGTGGTTGACCAACTTAGGACAAATGCTTTATCTACCGAGCAAAGCAAAGGTGAGTTCACACTCTTAAGGCATGGGATTCCCGGTGGGTTGGGAATGGGATTAAGAAGCTAAGACGAAACCTGTATATTCACCACTA
>CL1Contig642
TTGCTCGGTATGCTAAAGTATTTGCTCACAACAATCAGTCAAGTCCTAAAGTACGCACGTGTACATAATTAGTTTATATTCACGAAGTTCAGTTATAAGTATATTCATGGTGGATACTGAATCAATGATCACCGAGTAACACAGAGCACGTA
>CL1Contig643
GTCAATACAATACAAAATCAACCTTTCAATCCCATTCCCAACACCCCGGGAATCCCATGCCTTGGTAAGAGTGTGAACTCACCTTGGGTTTGCTCGGTATGCTAAAGTTAAGTGCTCACAAGAAATCAATCAAAGCCTAGAGTATGCATTTACACACAGTTAGTTCATGTTGGACAAGTTTCACACGCAATCTATGTCACAAAGTGCATGGCAATTAACAGTAGTTATCA
>CL1Contig644
AGGACCATATCATTAGGTTCCATTAACTAAGTTTGCACGAATAAATCATCCAATCCCATTCCCACCCTGGGAATCCCATGCCTTGTAGAAAGTGTGAACTCACCTTGGTTTGCTCGGTATGATAACGTACGTTCACAAGTAATCAGTCAAGTCCT
>CL1Contig645
TGCAATTAGTCTAGTAAGTACCACAATGGGAATCCCCCATTATAGAGGATAAATGTGAGAATCCCTCACCAGTAGTATATACTTGCATGGGAAGCCCCCACTAGATGAACTTACGCATTACTGTTATGAACTTACTTTCTGTGAACTCGCTCAACTAGTTGTTGATTATCTGCTGCATGCCTTGCAGGACCTTAGGTACATTATGGAGCTTGCACAGGGAGGAGCAGGTCGTTGTGGGCAAATGGATCGTGAACGCTATTTGAACACATAACTTATTTTGGTTTACATTACTATGCTTCCGCTACTTAAACAAATGTTTGGTTGTGAACATCAATCATGTCGTGATGAATTACGTTAACTATTTTTACTATTAAATGCT
>CL1Contig646
AGTGTAAATAATAAATGTCATTCATCAATACGAAAGGTGTTTTCAAAACCAAACATAATCAATTGTGTAGCGGAAGCATTAATGTAAAAATCCAACATAAGTATCAAGTTCTCATAATGTAAATGTTTAACATGGAACTCAACAGTCCATGTGCCCACAACGATCGCGCCTCCCGTGCAAGCTCCATGTACCTATGGTCCTGCAAGGCATGTAACAGAGAGTCAACAACTAGTTGAGCGAGTTCACAGTAAGTAAGTTCATGTCGTAACAGGAGGCTCTACTAGGCCGGTAGTATGTTCTATTGGTGGGGGCTTCCCACATTTGTATATAAACTAGACTATTGGTAACCATAGTGTTCTTCTTAACCCGAGAACAGTGGTACGTACGAGGTTTACGTAGGTTTTACGTAAGTGTCCTTCTTATCCCGAGGACAGT
>CL1Contig647
CGCACATTCATTGTTACTGGAACATGTACCACTGTCCTCGTTAGGGAAAGGACACCTATAGATACAACTAGACTAGTAACCCATGGGAAGCCCCCACTAATCTTCGCAAACATGCCTGGGAGACCGCGATACAAACACTAATCTTCGCAAACATGTCTGGGAGGCCGCGATACAAACACTAATCTTCGCACACATGCCTAGGAGGCCGCGATACGAATACTAATCTTCGCAAACATGTCTGGGAGACCGCGATACAAATACAAATACAACTAGTCTAGGATACATGGGAAACCCCCACTAATCTTCGCAAACATGTCTGGGAGACCGCGATACGAATTAATACGATACATGGTTTACAAAACGAACATATGCTTTACGAAACGAATACTATAACTAAACAACCAACTGTGAACTCGCTCAACTTTGTTGTTGACTCTCT
>CL1Contig648
TGCTTCTAGGGTTTGTTAATCGTCTAAGTCCGTTACACACGACCTAGGATATATTGCACATGATTCATCCAATTAGGGTTTACACATCTTTGATATCCAAGCGATTGTGTTGTGTGTGTTTATTGTGTACATGATGATATCACA
>CL1Contig649
AGTCAATCCTATTCACTTAATTCATGTGTAGCGTCCCTGATTTCACGGTTTATGCATTTAACAGTGTAAATAACTTTACACGTTTAACGAAGTCAGGGAATCAAAGTATCATACACAGCTTAACAGGATTAGCACAATATATCATGCAGCT
>CL1Contig650
ATGACTTGATTAGCTTATGTGTAAACTTGCGTGCTTTACTTGAAACCAAAACCTGACTTGTATGGTAACCATGTTAGGACGTGGTTGACCACTTATAGCTCAAGTGACCATTTTGTTTATCTACCGAGCAA
>CL1Contig651
ACACAATAAGCACACAAAATAACAGTTGCTTGAATACCAAAGACTCATAAACCCTAATTTGATGCAAACACTTACATCGTATCATGTGCAATGTATCCTAGGTCGTGTGTAACGGACTTAGACATTTAATAAACCCTAGAAGCAATAACATACCGAGCAAACCAAGGTGAGTTCACACAGCCAAGGCATGGGGTTCCCAGGGTGGGAATGGGATTGGATTATTTATTCGTACTTACCTAGTTAATCAAACTTAATG
>CL1Contig652
AGGGTGTGTGCGAAGGCAGTTCGACAAGTATCATTTAAGCATGCACAAACAATCATCCAACCCATTCCCACCCTGGGAACCCATGCCTTGGCTGTGTGAACTCACCTTGGGTTTGCTCGGTATGCTAAGGAAATACACACGCTCACAGTTAATCAATCACGACCTATAGTACGCGCATATGTATACAATCAGTTCGTGTTCG
>CL1Contig653
ACATTTAACCAAACCAATCCATATGAAAGGGGTTCCAAAACATAAGTGTAATAACAAAGTTTAGCGGAAGCATCTGAGAAAAAGCCCAATCATAATTAAAGTATGTAATGTCATAATGTTTAAATCCCGATCCTTGTCCACAACGACCGCGCCT
>CL1Contig654
TGGGAAACCCCATGCCTTGGCTGTGTGAACTCACCTTGGTTTGCTCGGTATGCTAAGTATATGCTCACAGTAAATCAATCAAGTCCTAAAGTGCACGTATACTTAAATCAGTTCATTTTCGCATTGATTTCTCGTAAGTTAAAAGTATAGAATGCATGCAAGGTAATCATCACCGATTCAACACATAACAGTTATTTCACGTTCTTACAATCATGCATCATATGATAGAGTTCTTGGTCAATTCTAACAAGGTTATTCAGTAACAC
>CL1Contig655
TAGAACATTATATATAGTAAAAGTAATTGCCATTAAACCAAACCAAATCCATATGAAAGGTGTTCCAAAACATAAGTAAGTTATCATTGTTTAGCGGAAGCGTATAAATAAAACCCATCATAATAAAGTATCAAATGTCATAAGTGTTTAACAAGACAATCACGATCCAAGCCCACAACGACCAGCTCCTCCCTGTGCAAGCTCCATGTATCTAACGACCTGCAAGGCATGTAACAGAGGATCAACAACTAGTTGAGCGAGTTCACAGAAAGTAAATGCGTAATAGTAAGTTCGTTTGTAACATGTGGCTCTACTGGGCCGATAGTACGTTCTATTGGTGGGGGCTTCCCATGTTGTATATCCACTAGACTATTCGTAACCATAAGTGTTCTTCTTAACCTGAGAACAATAGTACATACAAGGTTTACGTAGGATTTACGTA
>CL1Contig656
AGAGGGATGTTTAAACCTGCCGAGTATAATTATTAGATGAACTTACGCATGATTATTATGAACTTACTTCCTGTGAACTCGCTCAACTAGTTGTTGACTATTTGTTGCATGCCT
>CL1Contig657
CCATCTGAGTATACACAATAATCCATCAAATCCCATTCCCACCCGGGAACCCATGCCTTGGCTGTGTGAACTCACCTTGGGTTTGCTCGGTATGCTAAGTATGTGCTCAAATAAATCAGTCACGTCCTAGAGTATGCACGTATACACAATCAGTTTATATCCAAGTTGTGCACGTATAGGTAATCATACAAGTACCAGCATGTATTCGTTATCACATAAGTTATGCACATCACTTAACAGCAGTTAAATAATCCAGTTAACATTTAACAGAGTTAAATCATGTTACTGTGCAAAGTATTTAAATTTGTCACACCCCCAAAATCCACACGCGGAGTACCACCGCTT
>CL1Contig658
ATCCTTCACAACCGAGGATAGGGTACGTGGGGGTTTACGTAGGTTTTACGTAAGTGCCTGACACAACCGAGGCAGTAGTGAGTATCCGTTCACGCAGGCTTTACGTGAGTATCCTTCACAACCGAGGATAGCGAGTAACTTAGTTATACGTAGGTTTTACGTATGTGTCCTGCACAACCGAGGACGATGGTATGGTAGTCTAGTAACAGTGTCCGTATGAATCTATTCAACCTTATCCTTATCAATCCCATTCCCAACACCCCGGGAATCCCATGCCTTGGTAAGAGTGTGAACTCACCTTGGGTTGCTCGGCAGATACACAAAAAGGGTTTCTTGAACTAAAGGTGGTCAACCACGTCCTAACAGGGTTATCATACAAGTCAGGTTTTGACTTCAAGTAATGCACGTACGTATCATGTAAATTAACA
>CL1Contig659
ACTGCATGTTACTGCATGTTACTGTATGTTACTGTATGTTACCGTATGTTACTGTATGTTATGTGTGTGCAATCTATGTCATGTTAATCTGTAAACAATTATCACACGGAACACAGTTGTTTGGACACCAAGGA
>CL1Contig660
AGGTCCTTTACACGCGACCTAGATACATTGCACATAACTCGATGTAAGTGTTTATATTCAATTAGGGTTTACAAGTCTTTGGTATCCAAACAACTGAGATTCGTGTGATGGTTGTGTACAGAATGACA
>CL1Contig661
AGTCGTAGTTCTATCGTTAGGTTCAATCAACTGAGTATGTATAATAAAGTATTCCAAGGCATGGGGTTCCCAGGGTGGGAATGGGATTGGATTACTTTATTGTACATACTCAGTTGATTGAACCTAACGATAGAACTACGACTAGAATAGTAACACTTATTGAACTGATCTTCGCACACCTGCCAAGGGTTGGCCGCGAT
>CL1Contig662
ACGTATTTACCTTCTGTGAACTCGCTCAACTAGTTGTTGACCCTCTGTTACATGCCTTGCAGGTCGTTAGGTACTTGGAGCTTGCACAGGGAGGAGCTGGTCGTTGTGGGCTTGGATCGTGTTTGTTTTGTTAAACACTTATGACATTTCATACTTATTTATGTTGGGTTTTATTTATACGCTTCCGCTAAACAATGATAACATACTTGTGTTTTGAACACCTTTCATATTGGTGATTGAATGGCATTTACTTTTACT
>CL1Contig663
TGGTAAGTACTTGTTTACGTAGGTTTTACGTAAGTGTCCTGCTTAACCCGAGGACGATGGTAGATAGTCTAGTAACAGTGTAATCCAAATAATTCATCAATCCTTTTCCTTCAATCCCATTCCCTACCCACCGGGAATCCCATGCCTTGGTAAGAGTGTGAACTCACCTTGGTTTGCTCGGTATGCTAAGTTAAGTGCTCACAAGAAATCAATTAAGTCCTATAATGTGCACGTATACTCAATCAGTACATGTTTGTAACATTTCACGTACAACCAATACCACAGAATGTTTGGTAGTTATCAGCATGCATTATACGACGG
>CL1Contig664
TCACGTAATTCATATGAACATTTACAGGATCATGCACCTCTCAAAAACTCAGACAAGTATGGGGGGGGGGGGTCTCCCCTGTTCAAAACTCGGATAGCACATGTAATCATACAACCTCGGACATTAAATCAACATACAAACTCAGACATGGGTGATCATGTTTAAACTCGGTCCAATGGATAGTCAATTAAACTCGGACCAAAACAATTTGATAAACTCGGACTCTAGCCCATTAATTAAACTCGGTCCACATACATACAACAAACTCGGACCAAATGGAAGCATTATACTCGGACCATTTTAAAGCATGATACTCGGACCA
>CL1Contig665
ACGTGAATGCATGATTCTATATAATCGCATGATACTGACTGCAACTGTATGATCCCGTATGTATGAACATTCGATGTGATATCAGACTGTACACACAAAACACAGCTGCTTGAATGCCAATGATTTGCAAACCTTAATTTGATGCAAACACTTACATCGTATCATGTGCA
>CL1Contig666
TGGAGCTTGGATCGTGGATGTTATGTTACACTTACAACACTTGAACTATTTACATACATTGGATTCTCATTATTACGCTTTCGCTACTTAAACTATGTTTGGTTTGAACATCAATTGTATTGAATTGGGTTTTACAAACTACTTTGA
>CL1Contig667
ACGCCTCCAAGCGGTGGTACTCCGCATGTGGATTTTGGGGGTGTGACATTACTATACTATTACAATTACTGAACTGTTAACTGTGAACTCGCTCAACTAGTTGTTGACTCTCTGCTGCATGCCTTGCAGGACCCTAGGTACTCATGGAGCTTGCACGAGGAGGCGTGGACGTTGTGGGACATGGACTGTTGAGTTCCATGTTAAACTTATGAACCTTTAACTTATGTTTTGGGTTTTAAACTTTATGCTTCCGCTGATAACTTTAACTTGGTTGAATTGTTTTGACACCAATTATATTGTTTGGATTGGACT
>CL1Contig668
TGTCCGAGTTTTAAGGTTGCCCATGGTCCGACTTTGTGGGTGATATTATGTCAGAAGTTTGTATGTTTTTACATGATGCCTAGTTTAATGAATGTACACGCGATTCGACTTTCAATAGTGAACTGTCTGAGTTTTAATTGAATATAGGATCTGAGGTATAGTGATGATACATGCCCTGA
>CL1Contig669
ACACTTGTGACATTTGATACTTTATTATGATGGGTTTTATTTATACGCTTCCGCTAAACAGTGATAACTTACTTATGTTTTGGAACACCTTTCATATGGATTTGGGTTTGGTTTAATGGCA
>CL1Contig670
AGCGTGGTCGAAAGATGACATTTGGTTCGAAGCATAACAATTGGTCCGAAAGATAACTGTGATAACTAATATGTCGAAAGATAACTGTTGTGTCGAAAGATAACAGTTGGGTCGAAAGATAATGGGGGGTTATAAACATACTTTGAATGATGGAATGTATGCTTGATTTATTTGGCATGCCATGCTTGGTG
>CL1Contig671
TCGCACAAGTTCGAGAATGTTATGTTTTGACTGTTAACGTGAAAATATGTGTTTGCCATGATCAATGCGTGTTCGTAACCTGTTAGCTCTTATGTGAACATACGTGCATTACTTGAAACCAAAATCTGACTTGTATGGTA
>CL1Contig672
CGTCAATCTATGTTTCGCCGACTTGAATACTTTGCTCAGTAACTCGACTTAACTCTGTTAGAAGTTAACTGAGAATATTTAACTGCTGATTAAGTATAAAACAGTACTTGTATGATTACGAATACGTGCAATGTGATACT
>CL1Contig673
TGTGTAATATGATTCTGTAAGTTACTGGTTGAGCATCAAGAACCTGTAAACCCCAATTGAACATCAACACTTATCTTGAATTTATGTGCATCATATCCTAGGTCGTGTGTAACGGACTTAGACAATTTGATAAACCCTAGAACAAATAACATACCGAGCA
>CL1Contig674
TAATCAAAACATAGTTTAAAGTTCAAATTTTTAAGTACGGGACACAACAGTCCATAATCCCACAACGACCACTCCTCCCTGTGCAAGCTCCATAAGCACCTAACGACCTGCAAGGCATGTAACAACGAGTCAACAACAAAGTTGAGCGAGTTCACAGTTGGTTGTTTAGTTTTACCAGTTTGTTTTGAAAACCATAAGTTGTTTCGTAAACCACGAGTTAACCAGTATCTT
>CL1Contig675
TGCAACGATATTACGATTACCAATTTACTTACTGTGAACTCGCTCAACTAGTTGTTGACTTTCTGTTACATGCCTTGCAGGACCATAGGTACTCATGGAGCTTGCACGGGAGGAGCAATCGTCGTGGGCACGAATTGTGGATGTGTTGATGAAAACTTTATGACACTTTAATATTGACACTTGTGTTGGATTTTTCATACTATGCTTCCGCTACCTATACTATGTTTTTTATTGAACACCAA
>CL1Contig676
AATCCCATTCCCACCCTGGGAACCCCATGCCTTGGCTGTGTGAACTCACCTTGGTTTGCTCGGTATGTTATTGCTTCTAGGGTTTATTAATCGTCTAAGTCCGTTACACACGACCTAGGATATATTGCACATGATACGATATAAGTGTTTGCATCCAATTAGGGTTTGCGAGTCATTGGTAATCAAGCAACTGTGTTTTGTGTGCTTATTGTGTACAGGATGATATCACATGCAAGATCATACAGTTGTATTCAGTATCATACGATCATATTCAGAATCATACATCACGTAAACAGTTAATCGTTTTC
>CL1Contig677
ATGCATTTAATATTAAGTAAAATAACTGAAAACCATCCATTCAATACAAAAGGTGATCAAACAAATCATCGTTTCAAAATGTAGCGGAAGCATAGTAAATAAACCAGTAGTAGTTAACAGTTTTAAGTGTCATAATAGTTCAACAGAAAAGCCACGATCCTTGTCCACAACGACCCGCTTCTCCAGTGCAAGCTCCAAGTACCTAACGATCTGCAAGGCATGTAACAGAATGATCAACAAACTAGTTGAGCGAGTTCACAGAAAGTAAATGCGTAATAGTAAGTTCGTTTGTAACAGGTGGCTCTACTGGGCCGATTGTATGTTCTATTGGTGGTGGTGTTCCACGTTACTGGTGGTGGTGTTCCACGTTACTGGTGGTGGTGTTCCACGTTACTGGTGGTGGTGTTCCACGTTGTATAACCACTAGACTACTCGTAACTATAGGTATCCTTCACAACCGAGGATAGTGATCAGTATAAGTATCCTTCACATCCGAGGATAGTGATCAGTATAAGTATCCTTCACATCCGAGGATAGTAATGTGGTAGTCTAGTCATAGTGTCAATAGTGTATCTAATCAACCTTTCAATCCCATTCCCAACACCCCGGGAATCCCATGCCTTGGTAAGAGTGTGAACTCACCTTGGTTTGCTCGGTATGCTAAATAAGTACACGCGCTCACAGTTAATCAATCACGTCCTATTGTATACACGTATAGCAAATCAGTTCATGGTCGGAATATTACGCATGCAATTAATTGTTCACACAGCAGTCAGTTTGCATATCAGCACAACACGTAGTATTACACAAACATGTTCATCACCAAGCATGGCATGTCAATTAATTCAACATATGTTCAATTGTTCAAGACATTATGCAAAACCCTAACATCTTTCGATTCATACTTCATAATTCATCCTTCGACAGTCCATTATCTTTCGGACCGAAGGTTATCCTTCGGACCATGTTATCTCTCGGTCCAACTATCTGTCGGTCCAATTATCTTTCGGTCCAACTATCTGTCGATCAGACTATGGTTCGGTCAATCATAACAATGGTTCGACCAAAGCTATCCTTCGGTCAACATGACATCCTAACAGTCTCAACACAAATCATCGATCAAACAGGCTGAATTCAAGTTGTTTCTCAAGAACCCTAATGAACACAATCCTATTTACATACAATCAGTTTAACCTTGAAACACATCAAGTTTACACTAATCAATATCAATGTGTGAATCCATGGAGT
>CL1Contig678
AGTAAGTTCAGTAATAGTAATGGTATAGTAAGCATTGCGTTTGTTCATTTAATCATGTATCGTATTAGTTCGTGTCGCAGCCCTCTAGGCATGTATGCGAAGATTAGGGAAAATGAGTCGTATTATGTTCATTCGTTGTTCATATATAGTATTGGTTTCCATCGCGGGCCCTTTCGGCATGTATGCGAAGATTTGGGTTAATATTCCCAAATATCCTAGACTATGTATATTTGTATCGCTGGCCACCCT
>CL1Contig679
AAATCTCACGCATACCACTATCCTCGGGTTAAGAAGGGCACTTACGTAAAACCTACGTAAACCTCGTACGTACTCCTGTTCTCGGGTTAAGAAGAACACTTATGGTTACAAATAGTCTAGTACATACAACATGGGAAGCCCCCACTAATTGAACATACAACAGGCTTAGTTAATTAAGCATGATGATGCAACGAACTTACTATCTGTGAATAACAAACTCATTAACTGAACACCT
>CL1Contig680
TGACTGATTACTGTGAGCACATAGTTTAGCATACCGAGCAAACCAAGGTGAGTTCACACTCTTACCAAGGCATGGGATGGAATGTTTACTCGTACTTTCATTGTTACTGGAACATGTACCACTGTCCTCGTTAGGGAAAGGACACCTATAGATACGACTAGACTAGTAAAACACGGGAAGCCCCTACTAATCTTCGCACACATGTCTGTGAGACCGCGATACAAATACTAATCTTCGCACACATGTCTGTGAGACCGCGATACAAATACTAATCTTCGCAAACATGTCTGGGAGACCGCGATACAAATACAAATACAACTAGTCTAGGATACATGGGAAACCCCCACTAACCTTCGCATACATGTCTGGT
>CL1Contig681
ACCGAGGCAGTAGTGAGTATAATAAGTTCACGTAGGTTTTACGTGAGTATCCTTCACAACCGAGGATAGCGAGTAGCATAAGTATACGTAGGTTTTACGTATGTGTCCTGCACAACCGAGGACGATGGTATGGTAGTCTAGTAATAGTGTCCGTATGAATCTATTCAACCTTATCCTTTAAATCCCATTCCCTAACCCTGGGAATCCCATGCCTTAGTAAGAGTGTGAACTCACCTTGGTTTGCTCGGTATGCTAAATAAGTGCTCACAGTTAATCAATCACGTCCTAAATACGCACGTATGCATAATCAGTTTATATCCAAGTTGTTCACGTATAGGTATAATCACAGAAGTACTAGCATGTATTCACTATCATAAAAATCATGCACATCACTTAACATAACAGCAGTTATATGTCTCAGTTAATATTTAACAGGATTAAACTGAGTTACTGGGCAGGTTATACATTTGGCGAAACACACTTTTTGGCGAAACACACTTTTTGGCGAAACATACTTTTTGGCGAAACATAATCTGTTTCGCCAACTACCCTTGGCGAAATAAAAATCCAGTTTCGACAACCGGTGATTCGTCGGTGT
>CL1Contig682
CGGGAACGTAGTGATATGATTTGATGAACTATTGTACGTACTCCACTGTTAGAGCTACTACTAGACTAGTAACACTTATTGAACTGATCAATTGCCTTCGCACACACCCTGGTCGGTAAAGACTACGGTCGCGAACTAACGAACCTAATCTTCGCACACCTGCCTGGTAGGCCGCGATACGAACAAACCTAGTCTAGAATATACGGGATGAACATCCCCCTAATATCTTCGCATACCTGCCTGGGAGGCCGCGATGGAAACTATTACGATACATAACGAACGAACATACTATTACTCACACTGTACTATTACTGAACTGTTAACTGTGAACTCGCTCAACTAGTCATTGATTATCTGCTGCATGCCTTGCAGGACCTTAGGTACTTAAGGAGCTTGCACAAGGAAGGAGCAGGTCGTTGTGGGCAAAGGATCGTGAATGCTATTTGAACACTTTTACAGTCACACGTTAATACTTACGCTTTGGGTTTCACATTTAATGCTTCCGCTACGTTTACAATGTTTGGTTGGA
>CL1Contig683
AGGCGATGAGCAATGCGTTGAATAGCCTGGATATTGTCAAGTAAAAGTGTAAGTACGAATCTATCCAATCTCATTCCTTCAATCCCATTCCCAAGCCCTGGGAATCCCATGCCTTAGTAAGGGTGTGAACTCACCTTGGTTTGCTCGGTATGCTAGGTTATGCACTCACAAGTAATCAATCAAAGCCTAGAGTATGCACGTGTTCACAGTCAGTTCATGTTTGTATGGTTTCGCAAGCAAAGTTCATCACATAGCGTGTGTAACAGTTAACATCAGGCATTACAACCAGTTAATCATCTTCATACATTTCATGCTTGATAGGAAGAACAGGCAGTTAACATACTTCACCAAGTTAACACACTTAACAGGATTCACACACTAGCAATGTTACATGTCTACTGAGTTAACATCTTTACAGTCATAACAGAATCAACGTGTTTAACTGGATTACACCCT
>CL1Contig684
AACCCTCTGTTACATGCCTTACAGGTCGTTAGATGCATGGAGCTTGCACAGGGAGGAGCTGGTCGTTGTGAGCTTGGATCGTGATTGTCTTGTTAAACACTTTTTTTTGGGTAAAGTGTTTAAACACTTGTTAAACACTTTATGACATTACATACTTATTTAAATTGGGTTTTACCTATACGCTTCCGCTAAACAATGACAACTTACTTATGTTTTGGAACACCTTTCATATGGATTTGGTTTGGGTTTATTGGCAATTACTTTTACTATATATATTGTTCT
>CL1Contig685
GGACCGAGTTTAATGGATGTTGTGTGTCCGAGTTTAATGAAATCAACATGGTCCGAGTTTAATATGAGGACATTGGGCCGAGTTTAATGAATGTATCAAGGGTCCGAGCTTGTGTGTGCAACATGATAGTCTGAGT
>CL1Contig686
TAGCGGTAGCATAGTATGTAATCTCAAAATAGTTATAAGTTCGGAATAAGTTCATGATCCGTATCCCACAACGACCTGCTCCTCCCTGTGCAAGCTCCATAATGTACCTAAGGTCCTCCCTGTGCAAGCTCCATAATGTACCTAAGGTCCTGCAAGGCATGCAGCAAATAATCA
>CL1Contig687
TGATAACAAATACATGCTGGTACTTGTATGATTACCTATACGTGCACAACTTGGATATAAACTGATTATGAATACATGCGTACTTTAGGACGTGATTGATTAATTGCAAGCACATACTTAGCATACCGAGCAAACCCAAGGTGAGTTCACACAGCCAAGGCATGGGGTTCCCGGGTGGGAATGGGATTTTGTTGAATTATTGTACATACTCAGCTGATAGAACTGAACGATATGACACGACT
>CL1Contig688
AGGACGTGATTGATCAACTGATAAACGAGTAACTAATCATACCGAGCAAACCAAGGTGAGTTCACACTCTTACCAAGGCATGGGATTCCCGGGGTGTTGGGAATGGGATTGATACGGATAAGGTTGAATAGATTCATACGGACACTGTTACTAGACTACCATACCATCGT
>CL1Contig689
AGGGTTGTTTCGCCAAAGGTGTTTGACGAAATAGAGGGGATGTTTCGCCAAGGGTAGTTGGCGAAACAGAATGTGTCTCGTCAATAAGTGTTTTGCCAAAGTGTGTTTCGCCAACCTGTGTTTCGCCAATTTGGATAATTTGCACAGTAACCTGATTTAACTCTGTTAAATGTTAACTGGATTGATTAACTGCTGTTAAGTGATATGCTTGACTTGTATGATATTGAATACATGTTTAGTACTTCTGTGATTATACCTATACGTGAACAACTTGGATATAAACTGATTATGAATACGTGCGT
>CL1Contig690
TGCCAAATCACTCTGTAATACTGATTGTACGTGAAACTTTACGAACTTGAACTGATTGAGTACACGTGCGTACTTTAGGACTTGACTGATTGTTGTGAGCACATACCTTAGCATACCGAGCAAACCAAGGTGAGTTCACACTCTTACCAAGGCATGGGATTCCCGGGGTTGGGAATGGGATTGAATGATTACTTGTACTTACATTCTTACTGGAATTACGTACCACTGACCTCGTTAGGGAAAGGTCACTTATAGATACCGCTAGACTAGTGATACTGATACTGAACTTCGCACACATGCCTGTAATGGCCGCGATACTGATACTGAACTTCGCACACATGCCTGGAATGGCCGCGATACTGATACTGTACTTCGCACACATGCCTGGAATGGCCGCGA
>CL1Contig691
ACCCAATCATCCGAGTCGCACGATGTGGGTATCATATGTGATTTTGACTGTTAACGTGCTCTACGTGTTTGCCATGATCAATACGTGTTCGTAACCTGTTAGCTTATGTGCAATACTTGAGCGTAGACCTGACTTTGTATGGTAACCATGTTAGGACGTGGTTGACCACATATAACTCAAGTGACCATTTTGTTTATCTGCCGAGCAAACCAAGGTGAGTTCACACTCTTACCAAGGCATGGGATTCCCAGGGTAGGGAATGGGATTGGATGATTATAGATACAGCTAGACTAGTAACACATGGGAAGCCCCCACTAATCTTCGCACACATGCCTGGAATGGCCGCGATACGAATACTAATCTTCGCAAACATGCCTGGAAGGGCCGCGATACAAATACAACTAGTCTAGAATACATGGGAAACCCCCACTAATCTTCGCAAACATGCCTGGAAGGCCGCGATACAAATAAATACGATACATGGTTTACAAAACGAACATATGATTTACGAAACGAATACTATAACTAAACAACCAACTGTGAACTCGCTCAACTTTGTTGTTGACTCGTTGTTACATGCCTTGCAGGTCGTTAGGTACTCATGGAGCTTGCACAGGGAGGCGCGGTCGTTGTGGGACATGGCAGTGTGTGCCATGCTAAAAACATTACTTTATTTCGTACTTAATACTTACATTGGGTTTTACAATTATGCTTCCGCTAAACACTTAACTATGTTTTTGATTTGAAACACCTTTCATATTGTGTGGTTGAATTTTACTTATTACTTGTTCT
>CL1Contig692
AGGACACTTATAGATATAACTAGTCTAGTACTTACAACATGGGAAGCCCCCACTTATTACTGCATAGATTTGGGAACAAGGGTACTGGGTAATGCATGGCTATGAACGAACTTACAATTTCTGAAACGAACTCATTAACTGAACCATCA
>CL1Contig693
CGGACCAAAAGCAATTTAATAAACTCGGACTACATGCATTCTCTTGAAACTCGGACTCTAGACCATTAATTAAACTCGGTCCACATTAACAACCCAATAAGCTCGGCCCAAACAACTTTAAACTCGGTCCATATTGTATTTATTAAACTCGGACCACTATTTCTTCATTATATTCGGACATGGTGATGAAACATTTAAACTCGGACATAGTG
>CL1Contig694
TGGGGGCTTCCCATGTTATGTGACCACTAGACTATTCGTATCATCCCTGTTCTTCGTCCGAGAACAGTAGCGCGTATTGTGACAACTCGAATTTCCACGATTTCTGTCTTNNNNNTTATTACACNTNNNTTTGTTTGTCCGTTTGTTTNNACGACCG
>CL1Contig695
AGCCCCCACCTTTAGTACACACTAGTATGGGAAGCCCCCACTAGCCATTCTTATGCATTACGTTATGAACTTACTTTCTGTGAACTCGCTCAACTAGTTTGTTGATTATTTGCTGCATGCCTTGCAGGACCTTAGGTATACTTGGAGCTTGCACCAGAGGAGAGGCGGGTCGTTGTGGACAAGAACTCGTGAATGCTT
>CL1Contig696
AGGGTTTAGTAACTGTCTAAGTCCGTTACACACGACCTAGGACATATTGCACATGATACGATGTAAGTGTTTATTCAATTAGGGTTTACGAGTCTTTGATTTTCAAGCAATCGTGTTCGGTGTGATTATCGTGTACAGAATGCTATAATAAAGATTGTTCATGCATACAATATCACCCAGTAATGTACATTATCATATAATCACATATAATCATACAGGATTCTGATCTTGGCATCCTAATTCATTCTGTCTCTTCAAGTATTATCTGAATTCAGGGCATGTATCATCACTATACTTCAGATCATATATTCAATCAAAACTCAGACAGTTCAATATTGAAAGTCGAATCTTGCATACATTCATTAAACTCA
>CL1Contig697
ATCCCCCTAATATCTTCGTATACCTGCCTGGGAGGCCGCGATGGAAACTATTACGATACACGACATAACGAACGAACATATTTGTTTATGCTTCATACCTGAGAGTAAATCGGATCATAGCTTGTCCATAACATATTTGTTTCCATCCAATTCAGGAATAGCCATGGTTAGAGTCCCTTTCAAATCCTGATCCGCCG
>CL1Contig698
ATCCCTTCAATCCCATTCCCAACACCCCGGGAATCCCATGCCTTAGTAAGAGTGTGAACTCACCTTGGTTTGCTCGGTATGTCCCGTTTCACTATTCGTTTCAAATGAATCTACCAAACCCTAGTGTGATTATTAACATAAATCAGTTTCGT
>CL1Contig699
ACCAATCATTCAATACGATAGGTGATCAAAACATAATCATAGTTTTTAAGTAGCGGAAGCATAATCATGAAACCCAAAGTATGTAATAAGTTTAAGTGTTATAAAGTTTATCAAAACATCCACGATCCATGCTCCACAACGACCTGCTCCTCCCTGTGCAAGCTCCATATGTACCTAATGTCCTGCAAGGCATGCAGCAGAGAGTCAACAACTAGTTGAGCGAGTTCACAGTTAACAGTTCAGTAATAGTACAGTGTGAGTAGTAGTATGTTTTTTTTTGGGTAAAGGGTTACCCCGGTGAT
>CL1Contig700
TAGGGTTTATCAAATTGTCTAAGTCCGTTACACACGACCTAGGATATGATGCACATAAATTCAAGATAAGTGTTGACGTTCAATTAAGGTTTACAGGTTCTTGCTGTTCAACAGTAACATACGGTATCGTATCACACAGTAACATGTAGTATCATTCAATAACATGTAGCATCCTATTAGACAGTATCACATAATCGCATACAGTAGCAGACAGTAGCATACAGTAGCAGGTTGT
>CL1Contig701
TAATGTTTAAGTCCGTTACTCACGACCTATGGTACATGGCACATAAATCCGGGATAAGTGTTTACCTTCAATTACGGTTTACGAGTCTTTGACATCAGTTGTGCTCCGTGTGATAGTGATGTACAGAATGATATCACATAGTATATACAGTTACATTCAGCAATATACAGTAACATGCAAAGTGTTCCTCATACAGGGTTTTGACTTAGCATCATAAGCATCCTAAGTTAACT
>CL1Contig702
TGCACTGGAGGCGCGGTCGTTGTGGACAAGGATCGTGATTACTATGTTGAACATTATGACATTTCAAAACTATTAACTATGTTGGGTTATTTACATGCTTCCGCTATTGATACTATGTTTGGTTTAGAACATCAATTGTATTGAATTGGTTTTTTTTCGAACT
>CL1Contig703
TCACTACTGCCTCGGATTGTGACAGGCACTTACGTAAAACCTACGTAAACCCCCGCGTACCACTGTCCTCGGTTTGTGAAGGACACTTACGTAAAACCTACGTAAACCTTGTACGTACTACTGTTCTCGGGTTAAGAAGAACACTTATGGTTACAAATAGTCTAGTGTATATGCAAATATGGGAAGCCCCCACTAATAGAACATACTATCGGCCTAGTAGAGCCACACGTTACGAAACGAACTTACTATTACGAACTTACTTACTGTGAACTCGCTCAACTAGTTGTTGACTCTCTGTTACATGCCTTGCAGGTCGTTAGGTATACATGGAGCTTGCACTGGGAGGCGCGGTCGTTGTGGACAAGGATCGTGAATGCTTTGATTAAACATTATGACATTACATACTTTATTTATGTTGGGCTTTTACTCATATGCTTCCGCTAAACGTTGATATTATACTTATGTTTTGAACACCTTTCATATGGATTGGTTTGGTTAAATTACATTTACTTTTACTATTTACATTGAAGATCGGAAGAGCACACGTCTGAACTCCCAGTCACTGACCAATCTCGTATGCCGTCTTCTGCTTGAAAAAAAAAAAAAAAAAAAAAAAAAAACAATCATC
>CL1Contig704
TCCTTGGACCGAGTTTAATGGATGTTGTGTGTCCGAGTTTAATGAAATCAACATGGTCCGAGTTTAATGAATTGTGGTGGTCCGAGTTTAAGTGATTTGACATTGGGCCGAGTATAATGAATGCATATTGGACCGAGTTTAAAGCATGATCAACCA
>CL1Contig705
CGTGTATAAATGTAGGACTTGACTGATTACTTGTGAGCACATATTTTAGCATACCGAGCAAACCAAGGTGAGTTCACACTCTTTACCAAGGCATGGGATTCCCGGGGATTGGGAATGGGTTGAATGATGGAATTGAACAATTACTCGTACTTACACGGTTACTAGACTATCTACCATGGTCCTCGGGTTA
>CL1Contig706
TGTTAATTTATGATTAGGTCCATTACACACGACCTAGGGTACATTGCACATAAACTCGATGTGAGTGTTTATGTTCAATTAGGGTTTACAAGTCCTTGATGTCCAAACAACTGTGATTCGTGTGACAGTGATGTACAGAATGATAACACACAGTAATATACAGTTACATTCAGCAATATACAGTAACATGCAAAGTGTTCCTCATACAAGGTTTTGACTTAGCACCAT
>CL1Contig707
TCGCGGCCATACCAGGCATGTGTGCGAAGAACAGTGTTAGTATCGCGGCCATTACAGGCATGTGTGTGAAGAGTAGTGGGGATTTCCCAGGTATCACTAGTCTAGTAGTAATTCCCATAACCATGCAAGTACAGTTCATCAACCAATCCCATTCCCTACCCCGGGAATCCCATGCCTTAGTAAGAGTGTGAACTCACCTTGGTTTGCTCGGTATGCTAAGTTATGTGCACAGTTAATCAATCACGTCCTAAGGTATGCACGTATACATAATCAGTTTGCATTCATGAGGTTCACGTAGTAACACAAATCAATGTTCACCAAGTAGTACATATCACCAACAACATCGT
>CL1Contig708
AGGGAGGAGCTGGTCGTTGTGGGCTTGGATCGTGATTGTTTCGTTTAAAACACTTTATGACATTTCATACTTTATTATGTTGGATTTTATTTATACGCTTCCGCTAAACAGTGATAACATACTTACGTATGCTTTGGAACACCTTTCATATGGAA
>CL1Contig709
TAACCCATTCCCACGACCCGTGAATCCCATGCCTTAGTAGGAGTGTGAACTCACCTTGGTTTGCTCGGTATGCTAGGTTATGCACTCACAAGTAATTAATCAAGTCCGGAAAAATCTGGATTACGGAACGAGATCTTCGAACAGAGAATGGGTCTGCTA
>CL1Contig710
CGTAGGTTTTACGTATGTGTCCTGCACAACCGAGGACGATGGTAGGTTTTACGTATGTGTCCTGCACAACCGAGGACGATGGTAGGTAGTCTAGTAACAGTGTCAGTACGAATCTATTCAACCTTATTCCTTCAATCCCAATTCCCATGCCCCGGGAATCCCATGCCTTAGTAAGAGTGTGAACTCACCTTGGTTTGCTCGGCAGATACACGGAAAGGTCAATCGAGCTAGTTGAGGCTAACCACGTCCTAACATGGTTACCATACAAGTCAGGTCTATGATCACGTAATGCACG
>CL1Contig711
CACTACGTTCCAGTATAGATAAGTACCAGTAAATAATCAAATCCCATTCCCACCCTGGGAACCCCATGCCTTGGCTGTGTGAACTCACCTTGGTTTGCTCGGTATGTTATTGCTTCTAGAGTTAGTTAAATGTATAGGTCCGCTACACACGACCTAGGATGCATTGCACGTGATTCAATGTAAGTGTTACATTCAAGTAGGGTTTACATGTTACTTATGTCTAAACAGTTGTGATCTGTGTGAGGGTTGTGTACAGGATGAGATGATAAGAATTGTTCGCACATATAAGATCATGTAGTACCATTCAATAGCATATAGTCACATATAGTACATGCAGTAAGCTTTAACTGTTTGTTCTAAAATCAGGTTACACGTCACTTATAAAGTTCAAACAACA
>CL1Contig712
TGCGAAGGCAGTTCGACAAGTATCATTTAAGCATGCACAAACAATCATCCAACCCATTCCCACCCTGGGAACCCATGCCTTGGCTGTGTGAACTCACCTTGGTTTGCTCGGTATGTTATTGCTTCTAGGGTTTATTAATCGTCTAAGTCCGTTACACACGACCTAGGATGCATTGCACATAAATCCGAGATAAGTGATTGCAAGCAAATAGGGTTTACAAGTCTTTGTTATTCAAGCAATTGTGTTATGTGCGTTCATTGTGTACGGAATGATATGATAAAGGTT
>CL1Contig713
ATTACCCAAACTAAACTATAAACTGTGAACTCGCTCAACTAGTTTGTTGATTATCTGCTGCATGCCTTGCAGGACCTTAGGTACATATTGGAGCTTGCACACGGAGGAGCTGGTCGTTGTGGGGCTTGGATCTTGATCATCTTATTGAACACTTTTGATATTTGATATTTATTTGCTATGGGTTTTACA
>CL1Contig714
TAGGGTGTGGTTGACCAACTTAGGACAAATGCTTTATCTACCGAGCAAAACCAAGGTGAGTTCACACTTCCAAGGCATGGGATTCCCGGTGGGTTGGGAATGGTAATGATGGAATGAGATTGAACAATTACTCGTACTTACACTGTTGCTAGACTATCTACCATCGTCCTCAGGTTTCGAGGGACACGTACGTAAAACCTACGTACACTTGTGCTTACTTCTGTCCTAAGGTTTCGAGGGACACGT
>CL1Contig715
AACCCTTGGCAGGTGTGCGAAGATCAGTTCAATAAGTGTTACTAGTCTAGTCGTATCTTGTCGTTATGTTCTATCATCCGAGTATAATCCATCAAATCCCATTCCCACCCGGGAACCCATGCCTTGGCTGTGTGAACTCACCTTGGTTTGCTCGGTATGCTAAGTAAGTGCTCACAGCTAATCAATCGCGTCCTAAATATGTACGTATGCATAATCAGTTTTATATCCAAGTTGTTCACGTATAGGTATAATCACAGAAGTACTAGCATGTATCCGTTATCACATAAGTCATGCACATCACTTAACAGCAGTTAAATATCTCAGTTAACTTCTAACAGAGTTAAGTCAGGTTACTGTGCAAAATATTCAAGTCGGCGAAACACATGTTGACGAAACACATTCTGTTTCGTCAACTACCCTCGGCGAAACACCCTTCCTATTTCGTCGA
>CL1Contig716
TGGCATGCCATGCTTTGTGATGACTGTTAACATCTGTATTCGTACAAGGTGAATTAATACATGTGTGCTGATATGCAAACTGACTGTTATGTGAACGTTAAACTGCATACGTGTCACTATGAACATGAACTGATTTGCTATACGTGT
>CL1Contig717
CTGTCAAGCACTTTGTGACATAGATTGTATGTGAAACTTGACCAGCATGAACTGACTGTGTGTAAATGCATTACCTTAGGCCTTGATTGATTGACTGATTGTTTACGAGCACATAATTTAGCATACCGAGCAAACCAAGGTGAGTTCACACTCTTACTAAGGCATGGGATTCCCGGGGAATAGGGAATGGGTTGAATGATGGAATTGAACAATTACGCGTACATACACGGTTATTAGACTATCTACCATGGTCCTCGGGTTA
>CL1Contig718
TGTGATCTATTGACTTAATGATGATATTGTTGCATGTTTTGGATGATAAGATCGTATGCTTTGAATAATTCTGTGAGTAGTTAATCGGAATTATTGCTTATGACATGTTGAATATGTGCGATTCCATGATTCGATTTACGTTATGATAATTAGGACGATTGATTATGATTGTTAGATGATTTTATGATAGTAGGGTTCATAGCATGTTAATCGGTCACCAAGTCCTACGTTCGGATTGTTTGTACGATAACCGGTTATGTAATGTTGTGTTTGGCTTGCTTGCATGATAAAGCGGATTGTTGTAACCGAATTGCTAACTTGGTTAACTGGGTTGCGAATGGCTTAGGTTGCCGATAGCCGGATTAGTGTTCATGTAATTAAATTAGGGTTCTTGAGTGAAACCTTGTGATTATGCTTGTTTGATCCTGTTGACAATAACTGATTAGTGAAATTGTGTTAATGGATAAAACGTAACTGCCATGACCGAAAGATATCAATGGCCCGAACCATGGTAGTTTGACCGAACCATAATCTGATCGAACCATAGTTGACCGAAGGATACTGGTTGACCGACAGATAGTTGACCGAAGGATACTGGTTGACCGACAGATAGTTGGACCGAAGGATAGTTAGGACCGAAAGATGTCATGGTCCGAAACATGACATTCGGCCCGAAGGA
>CL1Contig719
AGTCTAGCAATAGCGTAAGTACGAGTAATTATCCAATTCAAATCTTTCCAACCCAATTCCCAACCCGGGAATCCCATGCCTTGGCTGTGTGAACTCACCTTGGTTTGCTCGGTATGTTATTGCTTCTAGGGTTAATTAGTGTTTAAGTCCGTTACACACGACCTAAGTACATTGCACATGATTTGACGTAAGTGTTTGCATCCAATTAGGGTTTGCAAGTCTTTGATATCCAAGCAACTGTGTTCCGTGTGATGGTGGTGTACAGAATGATATGACGAGATTGTTCACACATACAAGATCAT
>CL1Contig720
TGACTTGTATGGTAACCATGTTAGGCCGTGGTTAACCACTCTTAGCTCAAGCAACCTTTTCGTGTATCTGCCGAGCAAACCAAGGTGAGTTCACACTCTTACCAAGGCATGGGATTCCCAGGGTCGGGAATGGGATTGGATGATTACTTGTACTTAAATGGTTATCAGAATTACGTACCGTAGGCCT
>CL1Contig721
TGTGAACTCACCTTGGTTTGCTCGGTATGCTATGTTATGCACTCACAAGTAATTAATCAAATCCTATTGTATGCACGTATAACAAATCAGTTCATGTTCAAAGAATGCGCATGCAAAACTAATGTCACATTGTGCTTAATAGTCAATCTCATGTATCAATCATGTATCATGTAACAGTTAACTCATCCATACAATACACGTAGCTCATATGTACCAGATCATGCATCACTCACAAACTCAGACAAGTATAGGGGGGGGGTTTCCCCTGTTCAAAACTCGGGTGGCA
>CL1Contig722
TCGAAGCATGCTATCCTTCGATCAAATCTATCCTTCGGTCAAATTATGGTTCGGTCAAACTATCTTTCGGTCACTACTATTATCTTTCGGCATATACATTATCTTTCGACAATAACTATGTTTCGAGTAGACAAGTATCGTTCGATACAATCAGTTACGTTAA
>CL1Contig723
GCCAACCTGATTATTTCTTTGATGTAATATTGTTTATATTGTGCTGTTGTGTTGGCGAAACTCATTCCGACGAATCACCGGTTGGCGAAACTGGATTTTAATTTCGCCAAGGGTGGTTGACGAAATAGAGGGGGTGTTTCGCCAAGGGTAGTTGGCGAAACAGAATGTGTCTCGTCAACATGTGTTTCGCCAAACGTATAAACTGTCCAGTAACTCAGCCTAATTCTGTTAAAGGTTAACTGAGATATTTAACTGCCGTTAAGTGATGTGCATGACCTATGTGATAACGGATACATGCTAGTACTTCTGTGA
>CL1Contig724
TCATAACATGTTGAATCTGTTAAGATAGGAAGGTTACTTTGCTAAGCCACTAACGCTGTTAAATATGCTATGCTATGTTAAATGTGATTGACTCCGTATGATAACCACGTTGCGTGAATTAACTGTAATACGGTCCTGATTAACTCTGATGCGCATGTGAACTATGCAA
>CL1Contig725
ACGACTAGACTAGTGATACTAATATGACTAATCTTCGCACACATGCCTGGGTTGGCTGCGAACCATACACTAAACTTCGCACACATGCCGGGTGGCTGCGATACAAATATACCTAGTCTAGAATACTTGGGAAATTTCCCCTAATCTTCGCATACATGCCTAGAGGGCCGCGATACAAACTAATACGAACTAATACGAACTAATACGATACATGACTTAACGAACGAACAAAAGGCTTACTTTACTATTACTATTACTGAACTGTTTACTGTGAACTCGCTCAACTAGTTGTTGACTCTCTGCTGCATGCCTTGCAGGACCTTAGGTACTTATGGAGCTTGCACAGGGAGGAGCAGGTCGTTGTGGGCAAAGATTCGTGAATGCCGCGTTGAACGTTTAAACACTTGAACA
>CL1Contig726
CGTGGGAAGCCCCCACTAAATGAACATACGAATTACTGCTACGAACTTACTTTCTGTGAACTCGCTCAACTAGTTGTTGACTCTCTGCTGCATGCCTTGCAGGACCTTAGGTACATATGGAGCTTGCACAGGGAGGAGCAAGTCGTTGTGGACAAGGATCGTGAATGCTATGATTGAACGTTATGACATTACATACTTATTTATGATTGGGCTTTTACTTAATTGCTTCCGCTAAACGTTGAACTATTACTTATGTTTTGAACACCTTTCATATGGATGGGTTTGGTTTAATGACATTTACTTTTACTA
>CL1Contig727
CTGTCAAATGCCTTGTGACATAGATTACCTGCACATCGTTACAACAACTGATTTAATATACATGCATACTATAGGACTCGATTGATTAATTGCAAACACATAGTTAAGCATACCGAGCAAACCAAGGTGAGTTCACACACTCTTACCAAGGCATGGGATTCCCGGGTTGAGGGAATGGGATTGAAGGGTT
>CL1Contig728
TAGCATTTAATAATTATAAAAGTCATTAAAGTAGTTCATCACGACATGATCGATGTTTCAAAACCAAGCATTGTTTAAGTAGCGGAAGCATTGTTATAAACCCAAGTTAAAATACTGAAATGTCATAAGTGTCTAATCAAAGTAATACGATCCTTGTCCACAACGACCGGCTCCTCTTTGTGCAAGCTCCATGTACCTAACGATCTGCAAGGCATGTAACAGAATGATCAACAAACTAGTTGAGCGAGTTCACAGTAAGTAAGTGCGTAACAGTAAGTAACGGGTGGCTCTACAGGGCCAATAGTAAGTTATACAGGTGGGGGCTTCCCATGTTATGTGACCACTAGACTATTCGTATTATCCCTGTTCTTCGTCCGAGAACAGTAGCGCGTATGGGGTGTGCGTAGGTTTTACGCACGTATCCTTCACAACCGAGGATAGAAGTAAGTAATGCGTACACGTAGGTTTTACGTGCGTGCCTGACATCCGAGGCAGTAATTGGCATATGACCACGTAGGTGTTATCCTAACCTACGGAACCGTCCTGACATCCGAGGACCATGGTAGGTGATAGTCTAGGAAAAGCATATGTACGTTCTTAGTCAATGGTAACCTTTATCCCATTCCCACGACCCGGGAATCCCATGCCTTAGTAGGAGTGTGAACTCACCTTGGTTTGCTCGGTATGCTATGCTCTAGGGTTTAACAATTGTCTAAGTCCGTTACACACGACCTAGGATACATTGCACATACTTGACGTAAGTATATAAATTCAATTAGGGTTTACAAGTCTTCGTTGTCAATCGACT
>CL1Contig729
ACCTGATACTCATGAACTTACTATTACGCATTTACTTTCTGTGAACTCGCTCAACTAGTTGTTGACTCTCTGCTGCATGCCTTGCAGGACCTTAGGTACTTTTGGAGCTTGCACAAGGAGGGGCGAGTCGTTGTGGGCAAAGGATCGTGGTTAATTATTAAACACTATTGACATTTCAAACGTTAAGACTTATGTTGGGTTTTATACATTAATGCTTCCGCTACATTTACTTATGTTGGTTTTG
>CL1Contig730
TATCCTTCACAACCGAGGATAGGGTACGTGGGGGTTTACGTAGGTTTTACATAAGTGCCTGACACAACCGAGGCAGTAGTGAGTATCTGTTCACGCAGGTTTTACGTGAGTATCCTTCACAACCGAGGATATTTTTTTGGGTAAAGGGTTTTACCCCGGTGATTTCATTCCAAACAAAAAATACGTACAAGTGGAGTAGAAAAACCTACACCAGTTCTCTTACATGACATGCCA
>CL1Contig731
AGGCATGTGTGCGAAGATTAATGTTTGTATCGCGGCCTCTTAGGAATGTTGCGAAGATTAATGTTTGTATCGCGGCCTCCTAGGCATGTGTGCGAAGATTAGTGGGGGCTTCCTGTGTTTTACTAGTCCAGCTGTATCTGTAGGTGTCCTA
>CL1Contig732
TCGCTCAACTAGTTGTTGATCCTCTGTTACATGCCTTGCAGGTCGTTAGATACATGGAGCTTGCACAGGGAGGAGCAGGTTGTCACACCCCCAAAATCCACCCGCGGAATACCACCGCTTGGGAGCGTGACTGACCAGGATCAAGCCA
>CL1Contig733
TAGGAAAGCATATATACGTTCTAAGTCAATGGTAACCTTTAACCCATTCCCACAACACGGGAATCCCATGCCTTAGTAGGAGTGTGAACTCACCTTGGTTTGCTCGGTATGTTATTGCTTCTAGGGTTTGTTAATCGTCTAAGTCCGTTACACACGACCTAGGATATATTGCACATGATTCGATGTAAGTGTTTGCATCAAATTAGGGTTTACACATCTTTGATATCCAAGCGATTGTGTTGTGTGTGTTTATTGTGTACATGATGATATCACATAGAATGTTCACGCACGTAGAATCATATAGTTGCATTCAATATCATACGATCATTCACGTAGAATCATACATCATGTAAGCATTCAATCCTATTCACGCAATTCACGCGTAGCGTCCCTGATTTCACGGTTTAATCTTACATGTATAATAATCTAATGGTCACCGTTAACATACCTATCATATTAACATCGTTATTAAACCTTACAAGTTTAACGTAGTCAGGGATTTACAAATTGTCATGCACAGCTTAACAGGTTAGCATTATGTA
>CL1Contig734
AAAAAAACCAAACCCATTCCCACCCTGGGAACCCCATGCCTTGGCTGTGTGAACTCACCTTGATTTGCTCGGTATGCTAAAGTATGTGCTCACAAGAAATCAGTCAAGTCCTATAGTTATGCGCGTATACGCGATCAGTTCAAGTTCGTAAAGTTTCACATGAAATCATTGCCACAAAGTGTTTGGTAATTAACATCATACAACACATAAACAGCTAATCGTGTTCACATAATTCATGCGTCACATCTTTGATTTCACAGTTTAGTCTAACATGAATATTAACATAATTGACACAGTTAACAGACTTAATAGAACCATCATACTAAACAGAGTTTACAACT
>CL1Contig735
ACAGGTGGGGGCTTCCCATGTTATGTGACCACTAGACTATTCGTATTATCCCTGTTCTTCGTCCGAGAACAGTAGCGCGTATGGGGTGTACGTGGGTTTCACGTACGTATCCTTTGTACCGAGGATAGAAGTAAGTAATGCGTACACGTAGGTTTTACGTGCGTGCCTGACATCCGAGGCAGTGATTGGCAGATGACCACGTAGGTGAAAAAGGCAGCTAAATCTAACATAAATACAAAGAAAAGGAACAAACGTGGCATACCCGACCTCCCGACAGCATCTTCCCAAACAAAACAAGAAAACAGA
>CL1Contig736
AGCGTTTGTACGTTATAAGTCAATTGAAACCTTTAACCCATTCCCACGACCCGGGAATCCCATGCCTTAGTAGGAGTGTGAACTCACCTTGGTTTGCTCGGTATGCTAAAGAATACACACGCTCACAGTTAGTCAATCGCGACCTATCG
>CL1Contig737
AGTCTAGTAGTATCTTATCAATAACCCTCCTCACCCGAGGACCATATCATTAAGTTCTATCAGCTAAGTAAGTACGAGTAAATCATTCAAAACCCATTCCCACCCTGGGTACCCCATGCCTTGGCTGTGTGAACTCACCTTGGTTTGCTCGGTATGCTAAGTATGTGCTCACAGTTAATTCAATCACGTCCTAAAGTACGCACGTGTACAAAATCAGTTTACATTCATGAGGTTCACG
>CL1Contig738
TAGGGCTTGATTGATTAACTTGAGCACATAACTTAGCATACCGAGCAAACCAAGGTAAGTTCACACTCTTACCAAGGCATATGATTCCCGGGGTAGGGAATAGGATTAAATGGTTAATTGCATGTACATTATTATTGGGAATTACGGACCACTGACCTCGGTTGGGAAAGG
>CL1Contig739
TGTCTAGTAACCGTGTATGTACGCGTAATTGTTCAATTCCATCATTCAACCCATTCCCTATCCCCGGGAATCCCATGCCTTGGTAAAGAGTGTGAACTCACCTTGGTTTGCTCGGTATGCTAAACTATGTGCTCGCAAACAATCAATCAAAGCCTAAAGTATGCATGTATACACAGTCAGTTCATGTTGGTAAAGTTTCACATGCAATCGAAGTCACTAAGTGT
>CL1Contig740
TGAAGAAAGTGCGGGTAGTCATTCCATCCCATTCCCAACACACAGGGAACCCCATGCCTTGGAAAGAGTGTGAACTCACCTTTGCTTTCCTCGGTAAATAAAGCGTTTGTCCTAAGTTGGTCAACCACACCCTATTATGGTTACCACTTGTTAGGACGGTAAACAAGTAATCACGTATAAGGTACATGTATCTA
>CL1Contig741
CGTGATTACTTGTATACTGTCCTAATAAGTGGTAACCATAATAAGACGTGGTTGACCAACTTAGGACAAATGCTTTATCTACCGAGCAAAGCAAAGGTGAGTTCACACTAACACTAAAAGCATGTATTCCCGGTGGATTGGGAACTTAATATTCTGGGGGAACGG
>CL1Contig742
TCACATATAATCATACAGAATTCTAAATCTTGGCATCCTAATACATTCTGTCTCTTCAAGCGTTATCAGAACTCAGAGCATGAAACAACACTGTAATCAATCCATACATTCAATCAGGAGTTCAGACAACTCATCAACAAAAAGTCGAATCTTAGGTGT
>CL1Contig743
ACTACGTTCCAGTATAGATAAGTACCAGTAAATAATCAAATCCCATTCCCACCCTAGGAACCCCATGCCTTGGCTGTGTGAACTCACCTTTGGTTTGCTCGGTATGCTAACTATGTGCTCGCAAGTAATCGATCACGTCCTATAGTATGCACGTATATTCAATCAGTTCATGTTCGTAACAACCCGCATGAAATCTTATGTCATATAGTGCTTGATAGCTAATATCATGTATCAATCATGTATCACGTAACAGTTCATCCATTCATACAATTCACGTTTCACATCAGTATCTTTCACAGTTTGTACTGATCATGGTTAATCATTAACTTACTTGACAGAGTTAACAGGTTTAACAAAGTTTACAACTTAACGGAATCAACATACATACTGGAATATAATCTAACAGTGTTAATTGTCTAATAGAGTTCACTAATGATTAGGTTATTAGCTGAAAATCCTTTTGGACCAAAAACATTTGGGCCGATCGCATTAAATAATGATGAAGCA
>CL1Contig744
ATGGTTTTGAATGATCCGAGTTTGATAGATAGTGGCATATCCGAGTTTTTAAACATGACACTTGGTCCGACTTTCACTTGTATAAGTGTTGGGTTCGACTTTTATACATAATGTGCATGATCTGACCTTGGTAGATTAAGTGTTAAGTGATGTCTGATATGATAACTCACATGCTTGATAACCTAGCCGAGTTTCATTACCTGTTTGTA
>CL1Contig745
AACCCAATTCCCAACCTGGGAACCCCATGCCTTGGCTGTGTGAACTCACCTTGGTTTGCTCGGTATGCTTAACTATGTGCTTGCAATTAATCAATCAAGTCCTATAGTAAGCACGTATACTTGATCAGTTCAAGTTCGTAAAGTTTCACATGCAATTAATACCACAGAGTATGTTTGACAGTTGATATCATGCATCATACGTCAGTTACTCACATTCATACAATCCACGTTTTGTCACACCCTG
>CL1Contig746
ACCCATGACCACATTGGGAGCGCTATCATCTGAGCATGTACGAATAAATCATCCAAACCCATTCCCACCCTGGGAACCCCATGCCTTGGCTGTGTGAACTCACCTTGGTTTGCTCGGTATGCTAAGTATGTGCTCACAGTTTATCAATCAAGTCCTAGAGTACGCATGTGTACATGATCAGTTTATATCCAAATTGTTCACGTATAGGTATAATCACAGAAGTACTAAACATGTATTCAATATCATACAAGTCATGCATATCACTTAACAGCAGTTAATCTATCCAGTTAACTTCTAACAGAGTTAAGTCAGGTTACTGTGCAAAGTATTCAAGTCGGCGAAACACAGATTGACGAAACATACTCTGTTTCGTCAATCACCCTTTGGCGAAACAAGATTCTGTTTCGTCGATAACCCTTGGCGAAACACATTCTGTTTCGCCGAGAGTTCTGTTTCGCCAAACAAGTCAGTTACGTCGAACATCAGTTACGTCAAATATCAATTACGTCAATCATGCCGATCAGTTACAGTATCAACACAGAAACCCTAGTCAGCCGTCGTAACGATACGCAACAATCA
>CL1Contig747
TCTGTTCGAAGGATTTCATTCCGTAATCCAGATTTTCGGACGTGATTAATTACTTGTGAGTGCATAACCTAGCATACCGAGCAAACCAAGGTGAGTTCACACTCTTACCAAGGCATGGGATTCCCGGGGTGTTGGGAATGGGA
>CL1Contig748
TGGTCGAAAGATGCTTGTAGTCGAAACATAGTTGTTGACCGAAAGATATCTGTTGACCGAAAGATACATGTTGACCGAAAGATATGTGTGTGATCGAAAGATGACAATAGGTTCGAAACATAACCTTCGGTCCGAAAGATAACTGAGATAACTAATGTGTCGAAAGAGAAGGGTGGATCGAAAGATGCTTGGTTATGAATGTACTTTGAAAGATGGAATTATATGTTTGATTTATTTGGCATGCCATGCTTGATGAACGTTAACATTTGTATACGTGAAGTAATACGTGTTGTGCCGTTATGCAAACTGACTG
>CL1Contig749
CCGTACACATTGAACGCACATAACACAATTGCTTGGATATCAAAGACTCGTAAACCCTAATTGTTTGCAAACACTTACATCGTATCATGTGTAATGTACCCTAGGTCGTGTATAATGGATTTAAACACTATTTAACCCTA
>CL1Contig750
CGTGTTCCAAACCAGGAGATCACGCAGTTTCCGATTTAATCCTTTACCCATTCCCAACCACCGGGAATCCCATGCCTTGTAGAAAGTGTGAACTCACCTTAGGTTTGCTCGGCAGATACACAAAGAGGTCAATCAAGCTGCTAGTAGTCAACCACGTCCTAACATGGTTACCATACAAGTCAGGTCTAGGTTCAAGTAGTGCACGTAGGTTTACACATAAGCTAACAAGTTATAACACATCACGAGCATGGCAAACACATCGATCATATATCAGTAGCATACAATTCACATACCCAACTTGTGCGTCTTTGAGTGATTGGGCGGTTATGGTTCTGCAAGCCCAATCCTCTTGTGCGATCCAAAAGATGAAGCCCAA
>CL1Contig751
AGGTGTCTTATGTTATTTGTGATTGCTAGTCCAACAATACTGTGATTGTATATGCTTACATGGAATTAGTGAATATAAACTGATTGTGTACGTGCATACTTTAGGACGTGATTGATTTACTTTGAGCACTTACTTAGCATACCGAGCAAACCAAGGTGGGTTCACACCCTTACTAAGGCATGGG
>CL1Contig752
GTCCACTATGATTATACCTACGTGCCAACTTTGTCAATACAAACTGATTGTGTATACGTGCATACTTTAGGACGTGATTGATTTACTTTGAGCACTTACTTAGCATACCGAGCAAACCAAGGTGAGTTCACACTCTTACTAAGGCATGGGATTCCCAAGGGCTTGGGAATGGGATTGAAGAAATGAGATTGACTAGATTCGTACATACACTGTTACT
>CL1Contig753
TGGGAACCCATGCCTTGGCTCGTGTGAACTCACCTTGGTTTGCTCGGTATGCTAGGTTATGCACTCACAAGTAATTAATCAAGTCCTATTGTATGCACGTATAACAAATCAGTTCATGTTCGAAATGATACGCATGCAAGTCGAGTGTCACACAAATACAAATGTAAACATTCATCATCTAGCATGGCATGTCAAATAATTCAAGTATACCTTCCATCCTTCGAAATATGTTATAACCCATTATCTTTCGAAGGATGTCTATAATCCTACAATATCTTTCGAATCCAGCCTTATCTTTCGACGCACATCCACCTTTCGGTTCATGTGTCATCTTTCGGTCAAACAGTCAAACAGTTATCTTTCGGTCTCAACTATGTTTCGTATACTAACATCTTTCGGTCAAAGTTATCCTTCGGTCAACACTACTATGGTTCGAAGGTCAAGCATCTTTCGGTCACATCTTTGTTTCGACAATAAGTATCTTTCGACA
>CL1Contig754
TACGATATATGGATTACTAAACGAACATACGATTACCATACGATTACTTTAACTGAACAAACCAATGTGAACTCGCTCAACTAGTTGTTGACTCTCTGCTGCATGCCTTGCAGGACCTTAGGTACATATGGAGCTTGCACAGGGAGGAGCAGGTCGTTGTGGGACATGGATCGTGGATGCCATGTTTGGTCCGACGTAGGTAATGGCCATAATACTTCAGCTTGGTTTGATCTTTGGAGCGATTTGGGGCCTCTTGGTGA
>CL1Contig755
TGTTGTGGGCCTACACTGTCACGGGCCCAATCTTATAACTGTTATGCTAATTGGACTGCTTATGTTAATTGGGCCGACTACTTGGACTCGTTACTTGATATGAACTGCTGATACGTCTATGTGATTTGCCATGATTATACT
>CL1Contig756
AGCTTGGACCCTTGATACATTCTTTAAGCTCGGGCCCAATGTCATCATAGTAAACTCGGGCCCAATATAATAACAAACTCGGTCCATAATTGATCTTTAATAAACTCGGACCAATGATGATCCATTATACTCGGTCCAAAGACAACCCATTAAACTCAGACAATAAATCAGCAATTCATTAAACTCGGTCCACATTACCA
>CL1Contig757
TACGATAGGTGTTTATCAAACCAACATAATTAAGTGTAGCGGAAGCATTAATGTAAAAACCCAATCATAAGTATTAATGTATGAAATGACATAAGTAATCACAATCCATATGCCCACAACGACCTGCTCCTCCCTGTGCAAGCTCCCAGAATGTACCTAAGGTCCTGCAAGGCATGCAGCA
>CL1Contig758
CTGTTGTCGAAAGATAACAGAGGACCGAAAGATATTAGGGGTTATAAACATCCTTCGAAGGATGGGGATGTATGTTTGACTTATTTGGCATGCCATGCTTGGTGATGAATGTTTTTGTGTACACTAGCTGATGAGTTAATGTGAAACAATACGTGTTGTGCCGTTATGCAAACTGACTGTTATGTGAACATTAAATTGCATGCG
>CL1Contig759
TGGCTTGATCCTGGTCAGTCACGCTCCCAAGCGGTGGTATTCCGCGGGTGGATTTTGGGGGTGTGACACTATTGGCCCAGTAGAGCCACCCGTTACTTACTGTTACGCACTTACTTACTGTGAACTCGCTCAACTAGTTTGTTGATCATTCTGTTACATGCCTTGCAGATCGTTAGGTACATGGAGCTTGCACAAAGAGGAGCCGGTCGTTGTGGACAAGGATCGTATTACTTTGTTAGACACTTATGACATTTCAGTATTTTTAACTTGGGTTTACAACAATGCTTCCGCTACTTAAACAATGCTTGGTTTTGAAACATCGATCATGTCATGATGAACTACTTTAATGACTTTTATTATTATTAAATGCTA
>CL1Contig760
TAAGGTTTTACGTAAGTGCCTATCACAACCCGAGGCAGTAGTGAATATAAGTTTACGTAGGTTTTACGTAAGTGTCCTTCGCAACCTGAGGACAGTGATAAGTACAAGTATACGTAGGTTTTACGTATGGGTCCTTCGCATCCGAGGACGATGGTAGATAGTCTAGTAACAGTGTAAGTACAAGTAATTGTTCAATCCCATTCCTTCAATCCCATTCCCTACCCACCGGGAATCCCATGCCTTGGTAAGAGTGTGAACTCACCTTGGTTTGCTCGGCAGATAAAACGAAAGGTTACTTGAACTAAGAGTGGTCAACCACGTCCTAACAGGGTTACCATACAAGTCAGGTTTTGGTTTCGAGTTGTGCACATAAGTATCACATAAGCTAGCAGATTAAGAACACACATTGATCAATGGTAAATACACATCATCACGTTTAACAGTCATAACGCATTCAACTTGTGTGATTTAAAGGATTGGGCTCGCACAAGTCTAACTGCCTTGTGCGATTCACCATTAGAAGCCCAATAGAATAACCCGGCCC
>CL1Contig761
AGCCATCAATCATATCAATAGCAGTTAATAATAATAAAAGTAATTAATGTAATTCATCATGACATGATTGATGTTTCAAAACCAAACATTGTTTAAGTAGCGGAAGCATAGTAATGTAAACTCAAAATAGTTATAAGTTCAAATATCGTTCATGATCCATATCCCACAACGACCTGCTCCTCCCTATGCAAGCTCCAT
>CL1Contig762
AGAGTCAACAACTAGTTGAGCGAGTTCACAGTAAGTAAGTTCGTGATAGTGAGTTCGTTGCATCACTAAGTCAATTGTATGTGTCATTTAGTGGGGGCTTCCCATGTGTGTATGTACTAGACTGGATGTAACCATAAGTGTTCTTCTAATCCCGAGAACAGTAGTACGTACGAGAT
>CL1Contig763
TACGTGCATTACTTGAAATCAAAACCTGACTTGCATGGTAACCATGTTTGGACGTGGTTGACCCCTTAGCTCAAGTAACCTTCCTGTGTATCTGCCGAGCAAACCAAGGTGAGTTCACACTCATACCAAGGCATGGGATTCCCGGTGGGTAGGGAATGGGATTGAAGAAATGGGATTGAACAAATACTTGTACTTACACCGTT
>CL1Contig764
CGCACACACGCCGGATGGGCTGCGATACAAATATACCTAGTCTAGAATACTTGGGAAACTCCCACTAATCTTCGCACACATGCCTAGAGGGCTGCGATACAAATGCATACGATACATGGATTACTAAACGAACATACGATTTACAATACGATTACTATAACTGAACAAACCAACTGTGAACTCGCTCAACTAGTTGTTGACTCTCTGTTACATGCCTTGCAGGACCTTAGGTATACATGGAGCTTGCACGGGAGGCACAGTCGTTGTGGACATGGATCGTGGATGTTTTGCTAAACACTTATGACAGTTGAAAACTTAATAATTACATTGGATTTTATACTATGCTTCCGCTACTTAAACTATGTTATTTGAACACCTTTCATATTGTGGGTTGCTATATACTT
>CL1Contig765
CCGAGGATAGTAAAGTGGTAGTCTAGTCATAGTGTCAATAGAGTATCTAATCAACCTTTCAATCCCATTCCCAACACCCCGGGAATCCCATGCCTTGGTAAGAGTGTGAACTCACCTTGGTTTGCTCGGTATGTTATTGCTTCTAGGGTTTATAAATCTCTAAGTCCGTTACACACGACCTAGGATATATTGCACATGAATTCATGATGAGCGTCGATATTCAATTAGGGTTTACAGGTTCTTGATGCTCAACCAGTAAGTTACAGAATCATATCACACAGTAGTAGTTATAATATCATACAGTACTAAGCAGTATTATTCAGTGACATGCAATGTTTTAACATGCAGTAACAATTAACAGGTAGCAGGCAGCATGTTCACCCT
>CL1Contig766
TGCGCAATAATTGTGTGATATGTGATAACTGTTTAAAAACACTTCGTGACATAAATGGCATGCGAACATGAACTGATTTACTATACGTGCAATCATTAGGACTTGACCGATTACTTGTGAGTGCATAACATAGCATACCGAGCAAACCAAGGTGAGTTCACACAGCCAAGGCATGGGGTTCCCAGGGTGGGAATGGGA
>CL1Contig767
ACATGCCTTGCAGGTCGTTAGGTATACATGGAGCTTGCACAGGGAGGCGCGGTCGTTGTGGACAAGGATCGTGAATGCTTGATTTAAACATTATGACATTACATACTTTATTTATGATTGGGCTTTTACTCATACGCTTCCGCTAAACTTTGTTATTATACTTATGTTTTGGAACACCTTTCATATGGATTGGTTTGGTTAAATCACATTTACATTTATTATTTACA
>CL1Contig768
CACCTTCCTCACCCGAGGATCATATCACTACGTTCCATTATCTAGAGAAGTACAAATAAATAAATAAATCAATCCCATTCCCACCCTGGGAACCCCATGCCTTGGCTGTGTGAACTCACCTTGGTTTGCTCGGTATGCTAGGTTATGCACTCACAAGTAATCAGTCAAGTCCTATTGTGTGCACGTATAATAATCAGTTTCGAATTCGCAATATTTCACATGTAATCTATGTCACAAAGTGTGTTTAAGTAATCATCGTCATGCAACCCCTAACAGTTATATTTCACATTCATCCAAATATGCATCATATGGTAGAGTGCTTGATCATTTCTAACGTAGTTAATCAATAACACGCTTTACGGA
>CL1Contig769
CGGCCCAGTAGAGCCACCCGTTACTTACTGTTACGCACTTACTTACTGTGAACTCGCTCAACTAGTTTGTTGATTATTTGCTGCATGCCTTGCAGGACCTTAGGTACTTTATGGAGCTTGCACAGGGAGGAGCAGGTCGTTGTGGGACACTAGGTACATTATGGAGCTTGCACAGGGAGGAGCAGGTCGTTGTGGGCAAAGGGTCGTGAATGATATTTCAACACTTATGATAAATCATGCATGCTATTGTTGGGTTACTTAAAATGCTTCCGCTATACT
>CL1Contig770
TACCCTGTTTCCCAAACCTTTTTACGATATTTAGTGGGGGCTTCCCATGTTGTATGTTGCTAGACTAGTTGTAACCATGAGTGTTCTTCTTAACCCGAGAACAGGAGTACGTACGAGGTTTACGTAGGTTTTACGTAAGTGCCCTTGTTAACCTGATGCCAGTGGTATGCGTGTGATTTACGTAGGTTTTACGTAAGTGTCCCT
>CL1Contig771
TCAAGTCCTATTGTATGCACGTTTAACAAATCAGTTCATGTTCACAATGATACGCATGCAATTTAATGTTCACATAACAGTCAGTTTGCATCTCGGCACAACACGTATTATTTCACATTAAATCATCAGCTAGTGTACACAAAACATTCATCACCAAGCATGGCATGCCAAATAAATCAAACATATGTTCCATTATTCAAAGCATGTTCATAACCTACAATATCTTTCGAATCCACCCTTATCTTTCGACGCACATCTACCTTTCGGTTCATGTGTTATCTTTCGTCAAACAGTTATCTTTCGGTCCCAACAACTATCTTTCGAGT
>CL1Contig772
ATAGGTGTCCTACACCTAACGAGGTTAGTGGTACATATCTCAGTAGTGTTGTAAGTAACAGTAATCATTCAATCCCATTCCCAACCCCGGGAATCCCATGCCTTGGTAAGAGTGTGAACTCACCTTGGTTTGCTCGGTATGCTTAAACTATGTACTCACAAGTTATCAATCAAGTCCT
>CL1Contig773
AGGACCTTAGGTATTATGGAGCTTGCACAGGGAGGAGCAGGTCGTTTTGGGACATGGATCGTAGACGCCATGTTAAACGTTTTTTTGGGTAAAGGGTTACCCCGGTGATTCTATTAAAATGCAACCG
>CL1Contig774
AGTTACGAGTAGTCTAGTGGTTGAGGAAAACGTGGAACACCACCACAGGAAAACGTGGAACACCACCACAGGAAACGTGGAACACCACCACAGGAAACGTGGAACACCACCACAGGAAACGTGGAACACCACCACAGGAAACGTGGAACACCACCACCAGTAAAATATACAAACGGCCCAGTAGAGCCACCTATTACAAATGAACTTACTATTACGCATTTCCTTTATGTGAACTCGCTCAACTAGTTTGTTGATCATTCTGTTACATGCCTTGCAGATCGCTAGGTACTTGGAGCTTGCACTGGAGAAGCGGGTCGTTGTGGACAAGGATCGTGGCTCTTCCGCTTTACTATTGTGATACTTAAAACTATTGATACTGGTTTATTTACTATGCTTCCGCAACACTTTTGAAACGATTTAATGTTTGAACACCTTTTGTATTGAATGGATGGTTTTCATTTACTTTATTTAATATTAAATGCA
>CL1Contig775
ACCCACTTTGTGACATAGATTACATGTGAAACATTACGAGTTCGAAACTGATTATACATACGTGCGTACTATAGGTCGTGATTGATTAACTGTGAGCGTGTGTATTCCTTTAGCATACCGAGCAAACCAAGGTGAGTTCACACAGCCAAGGCATGGGGTTCCCGGGTGGGAATGGGATTGGATGACTT
>CL1Contig776
TTGACTGCCATACACACTATGTGACGTTAGAATTGTGTGCAAGATTGTTACGAACGAAAACTGATTATACATACGTGCGTACGATAGGTCGTGATTGATTAACTGTGAGCGTGTGTATTCTTTAGCATACCGAGCAAACCAAGGTGAGTTCACACAGCCAAGGCATGGGGTTCCCAGGGTGGGAATGGGTTTGGATTATTTACTTGTACTTACCTAGCTAATGGAACTTAGTTATATGGTCCTCGGGGGAGGA
>CL1Contig777
CATGTTCGAAATGATACGCAAGTAATCTAATGTCACATCATGCTTGGAAGACAATATCATGCATCATTCAGGTATCACGTAACAGTTAACCCATTCATACAAATTCACGTAATTCATATGAACATATACAGGATCATGCATCTCACAAAAACTCAGGCAAGTATGGGGGGGGGGGGTCTCCCCTGTTCAGCACTCATACAACCTCAGACAAATAATCAGCACATAAATTCGGGCATGGTTGATCATATTAACCTCAGACCAAATCAAACCCAATAACTTCGGCCCAAATACAGTTCAATTAAGTTCGGACCATAACAAACCAATTATACTCGGACCACTCAATCTCATTTAAGTTCGGCCCATAGTGAATCAATTATATTCGGACCACTCTTAGTTATTAAACTCGGACCAT
>CL1Contig778
AAGCATAAGTATCCTTCACATCCGAGGATAGTAATAAGTATAAGTATCCTTCCCAACCGAGGATAGTAGTGAGTATAAGTATCCTTCACAACCGAGGATAGTAGTAAGTATAAGTTCACGTAGGTCTTACGTGAGTATCCTTCACATCCGAGGATAGTAATTTAGTATAAGTATCCTTCACAACCGAGGATAGTAGTAAGTATATGTGTACGTAGATTGCACGTATGTGTCCTGCACAACCGAGGACGATGGTATGGTAGTCTAGTAATAGTGTAAGTACAGTTCTATTCAATCTCAATCCTTCAATCCCAATTCCCGTGCCCTGGGAATCCCATGCCTTAGTAAGAGTGTGAACTCACCTTGGTTTGCTCGGTATGCTAAGTTATGTGCTCACAAGTAATCAATCAAGTCCTATGGTACGCAAGTGTATAAGTCAGTTTGCATTCATGAGGTTCACATAATAGCACAATCAATGTTTACCAGGTAGTACATATCATGAAATCAACATCGTACAAATCATGCA
>CL1Contig779
ACGTATAAAGTAAAAGTAAATGCAATTAAACCAAACCAATCCATATGAAAGGTGTTCAAAACATAAGTATGTTATCACTGTTTAGCGGAAGCGTATAAATAAAACCCAACATAATAAAGTATGAAATGTCATAAAGTGTTTAACGAAACATTCACGATCCGTGCCCACAACGACCAGCTCCTCCCTGTGCAAGCTCCATGTACCTAACGACCTGCAAGGCATGTAACAGAGGATCAACAACTAGTTGAGCGAGTTCACAGAAAGTAAATGCGTA
>CL1Contig780
AAGTCACCATGACATGATTGATGTTTCAAAAACCAAACACTGTTTTAAGTAGCGGAAGCATAGTAAAGTAAATCCAAATAGTTTTACGAGTTATGAGTTCAACATCATTACGATCCATCTGCCCACAACGACCTGCTCTTCCCTGTGCAAGCTCCAAGTATACCTAAGGTCCTGCAAGGCATGCAGCAAATAATCAACAAACTAGTTGAGCGAGTTCACAGAAAGTAAGTTCATAGTGTAATGCATAAGTATAGCTAGTGGGGGCTTCACATGCGGAGTATCACCGCTTGGGAGCGTGACTGACCA
>CL1Contig781
ATGCACATATAATCATCCAACCCATTCCCACCCTGGGAACCCATGCCTTGGCTGTGTGAACTCACCTGGGTTTGCTCGGTATGCTAAAGCTAAGTGCTCACAAGAAATCAATCAAAGCCTAGAGTTTGCATTTACACACAGTTAGTTCATATTGGACAAGTTTCACACACAAACTATGTCACAAAGTGCTTGGAAATTAATCGTAGTTATCACGTAAGCCATAAGTCAATATTATGCAATTCACACAATTTAGTGTAGTTACCAATAACACACTTTGACAGGGTTAACCAGTTTAACTGGGTTAACACATACCAGCAAGATTACACAGTTAACAAGGTTACAAGCCTA
>CL1Contig782
AGTGTGAGCAGTAATAGTTTCGTTTGTTATGTCATGTATCATATAGTTTCCATCGCGGCCTCCCAGGCAGGTGTGCGAAGATATTAGGGGATATTCCTCCCAAGTATTCTAGACTAGGTTTATTAGTATCGCGGCCTACCAGGCAGGTGTGCGAAGATGTTAGTAAGTTTAGTTCGCGGCCTTCCAAAGGCAGGTGTGCGAAGTCAGTCATAATATCGCGGCCAACCCTTGGCAGGTGTGCGAAGATCAGTTCAATAAGGGTTACTAGTCTAGTCGTATTCTTATCGTTAGGTTCTATCAGTTAAGTACGTACAATAATCCATCAAATCCCATTCCCACCCGGGAACCCCATGCCTTGGCTGTGTGAACTCACCTTGGTTTGCTCGGTATGCTAAGTTAAGTGCTCACAGTTTATCAGTCGAGTCCTATATTATGCACGTATGTTCAGTCAGTACATGTTCGTAATGTTTCTCATGCAACTTGCATCACAGTATTATCCCCAAGTGTGTTTGGCAGTTAATCA
>CL1Contig783
CGTTGATTGCTTAAACACTTCGTGATATAAACGACATACAACTGATTTAATATACATGCATACTATAGGACGTGATTGATTATTCGTGAGCACATAGTTAGCATACCGAGCAAACCAAGGTGAGTTCACACAGCCAAGGCATGGGGTTCCCAGGGTGGGAATGGGATTGGAAAA
>CL1Contig784
TCGCGGCCTACCAGGCAGGTGTGCGAAGATTAGTAAATTTCAGTTCGCGGTCTTCCAAAGGCAGGTGTGCGAAGTCAGTCAGAATATCAACCCCATTCCCACCCTGGGAACCCCATGCCTTGGCTGTGTGAACTCACCTTGGTTTGCTCGGTAAGATTAAAGTATGTGTTCGCAGTTTGATCAATCCAATCCTATTATGGTTTCAGTACCAGTCAGTTACTTACACACATAAATCA
>CL1Contig785
TGTTGCGAAGATTAGTATTCATACCGCGGTCTCCCAGACATGTTGCGAAGATTTGAATTCGTATCGCGGTCTCCAAGACATGTTGCGAAGATTAGTATTCGTATCGCGGCCTTACAGGCATGTTGCGAAGATTAGTGGGAGCTTCCCATGGGTTACTAGTCTAGTTGTATCTATCGGTGTCCTTTCCCTAACGTGGACAGTGGTACATGTTCCAGTAAAAATGAAAGTACGAGTGATCATTCCATCCCATTCCCAACCCCGGG
>CL1Contig786
CGGCTGCTAGAATGATTAGGGTTTCTGTGATAATGTAACTGATGTTAGACGTAACTGAAACTGGTTCACGAAACGGAATTTGCTGGCGAAACAGTTAGGGTGTTTCGCCAAGGGGTTATTGACGAAACAGGATAGTGTTTCGCCAAGGGCAGTCGACGAGACAGAATCCTGTTTCGCCAAAGGGTAGTTGACGAAACAGAGTATGTTTCGCCAATCTGTG
>CL1Contig787
ATGACTTTTGACTACTGAATGATTCTGTTACGTGTGTTCTCTATGCTAAGTGCGTAAATCTTGTCAAGTGTGGAACCTCGTTAAACGTGTTAAACGCCGTTAGACATGTTAATGGTTAATATTGTTCGAATAAACTGAGAAAGTTCTCATGTGAAGCATGGATTGCCTGACTTCGATTAATTGCTTATGTGATACATGATAACTGTTTAAACACACTTCGTGACATAAATGGCATGTGAATCATTACGAGTTTAACTGATTGAGTATACGTGCACTATAGGACTTGACTGATTTCTTTCGAGCACATAACATTAGCATACCGAGCAAACCAAGGTGAGTTCACACCCTTACTAAGGCATGGGATTCCCGGGGCTTAGGAATGGGTTTTAAAGGAATAAGGTTGAATAGATTCGTACT
>CL1Contig788
ACGAACGATTAAACTGTTGATGCTTACGAACTACTCAACTGCCTTCGCACCCACCCTGGTCGGTAAAGACTATGGTCGCGAACGAACTGATAAATTGCCTTCGCACACACCCTGGTCGGTAAAGACTATGGTCGCGAACTAACAGGAAAACGTGGAACACCACCACAGGAAAACGTGGAACACCACCACAGGAAAACGTGGAACACCACCACAGGAAAACGTGGAA
>CL1Contig789
CGACTTTTAACCCCATACCCCCCTTTTGATTCTCTCCGAGTTTCATGCCTAGTTTTGTCCGACTTTTGAACAGGGGAACCCCCCCCCACACTTGTCCGAGTTTTAAATAGGGCAAGGCCCTGTCCGACTTGTGTGCTGTTAACATGGAGCTATGAATGTATGTTATAACATGATTAAACCTGTTAAGTTGTTAACTTTGTTAAGTTACGTATATGACTATGTAAGTGGTT
>CL1Contig790
TGTGCAAGATTTGTTACGAACGAAAAACTGATTGAATACACGTGCATACTATAGGACTTGATTGATTAATTACAAGCACATAGTTAAGCATACCGAGCAAACCAAGGTGAGTTCACACAGCCAAGGCATGGGGTTCCCGGGTGGGAATGGGATTTGATGAACT
>CL1Contig791
TAGTCTAGTAGTAGTTCTAACAGTGGAGTATGTACAATAGTTCATCAAATCACATCACTACGTTCCAGTATAGATAAGTACCAGTAAATAATCAAATCCCATTCCCACCCTGGGAACCCCATGCCTTGGCTGTGTGAACTCACCTTGGTTTGCTCGGTATGTTATTGCTTCTAGGGTTTATAAATCTCTAAGTCCGTAACACACGACCTAGGATGTGTTGCACATGATACGATGTAAGTGTTTGCATCAAATTAGGGTTTGCAAATCGTTGTCATTCAAGCAGTTGTGTCTTGTGTGTTTATTGTGTACATGATGATATTATATAGAATGTTCACGCATGTAAAATCATACAATTATACATATACAGAATCATCCCTCACACAAACGGTTAATCATATTCACATAATTCATGTGTCACGTCTTTGTTTTCATAGTTTAGTCTAACGTGTATAACAATTTAAGGATCACCGTTATCATACTTAACAGATTAACATCAATTAAACTTCACAAGTTTAACGTAGTCAGGGAATCAAGGTGTCATACACAGCTTAACAGAATCAGCATAATATATCATGCAGCTACTTGTTTCAAATTGATCATTATACAATATCAGGCAGTTACACATCATCAGGTAATTACACAGCATCAGACATAGCACAACATCAGACAAGTGTGGGGGGGGCTTCCCCTGTTTGAAAGTCGGACATTACTTGGTCTCTTATACTAAAACTCGGTCCATATGTTCACCAAATAACTCGGTCCATAACACTTGTATATAACTCGGACTGAACTCTATTTAATTAAACTCAGACATAAGACTTTAATACATAAAGCTCGGACCA
>CL1Contig792
TGATCCTGGTCAGTCACGCTCCCAAGCGGTGATACTCCGCAGGTGGATTTTGGGGGTGTGACAAATTGGATGCAAACACTTACATTATATCATGTGCAACATATCCTAGGTCGTGTGTAACGGACTTAGACGTTTGATAAACCCTAGAGCATAGCATACCGAGCAAACCAAGGTGAGATCACACACTCTTACCAAGGCATGGGATTCCCGGGTTGAGGGAATGGGATTGAAGGGTTAAAGTTAGATCGATTCGTACTTACACTATTACTAGACTATCTATCACTGTCCTCGGTTGTGCAGGACACATACTTATGCTACTCACTGTCCTCGGTTGTGCAGGACACATACTTATGCTACTCACTGTCCTCGGTTGTGCAGGACACATACTTATGCTACTCACTGTCCTCGGTTGTGCAGGACACATACTTACAATCTACGTAGACT
>CL1Contig793
CATGTTATGCCAACCAAAAATATTTAGGGATTTATTTTGTTACTGTTATGGTTTGACGAAACAAAATTATACCGACGAATCACCGGTTGACGAAAATGGACTTTGTTATCGCCAAAGGTGGTTGACGAAATAGAGGGGGGTGTTTCGCCAAGGGTAGTTGGCGAAACAGAAAGTGTCTCGCCAATAAATATGTTTCGCCAAATGCATAACCTGTCCAGTAACTCAGTCT
>CL1Contig794
TGTGCCCACAAGGACCAGCTCCTCCCTGTGCAAGCTCCCAAATGTACCTATGGTCCTGCAAGGCATGTAACAGAAAGTCAACAACTAGTTGAGCGAGTTCACAGTAAGTAAGTTCGTTGCATAACCATGCGATGTTAACTAAACAATTGTACGTTCAATTAGTGAGGGCTTCCCATGTTTAATACACTAGACTATTCGTAACCATGAGTGTTCT
>CL1Contig795
AACGAACTAAAACGATGCATGATTAGATGAACGAACGCAATGCTTGCTATACCATTTCTATTACTGAACTTACTTTCTGTGAACTCGCTCAACTAGTTGTTGACTCTCTGCTGCATGCCTTGCAGGACCTTAGGTACATTATGGAGCTTGCACAGGGAGGAGCAGGTCGTTGTGGGCAAAGGATCGTGAATGCTATTTCAACACTTATGATATTTCATACGTTAACACTTATGTTTGAGTTTTGCTTAAATGCTTCCGCTATACTTAACTATATTACACGTTCAATATGATTGGTGGTTAAGATCCTGGTCAGTCACGCCTCCA
>CL1Contig796
CATAGTTAAGTAGCGGAAGCATAAGTATGTAAACCCAAAGTAAATCATAAGTTCAAATATTCGAAACGTTAAACATAGTATTCATGATCCATTGCCCACAACGACCCGCTCCTCCAGTGCAAGCTCCATAAGTACCTAAGGTCCTGCAAGGCATGCAGCAGAGAGTCAACAACTAGTTGAGCGAGTTCACAGTTAACAGTTCAGTAATAGTATGGTATGAGTAATAGTAAGTTCGTTCGTTTATATCATGTATCATATTTCCATCGCGGCCTCCCAGGCAGGTGTGCGAAGATATTAGGGGATGTTCTTCCCAAGTATTCTAGACTAGGTTTATTTGTATCGCGGCCTCCCAGGCAGGTGTGCGAAGGTTAGTAAGTTTAGTTCGCGGCCTTCCAAAGGCAGGTGTGCGAAGATGTCATAGTATCGCGGCCAACCCGTGGCAGGTGTGCGAAGATCAGTTCAATGAGTGTTACTAGTCTAGTAGGTTCGTATTCGTTAAGTTCTACCATCTGAGTGTGCATAACAATCTATCAAATCCCATTCCCCACCCGGGAACCCATGCCTTGGCTGTGTGAACTCACCTTGGGTTTGCTCGGTATGCTAAGTATGTGCTCAAAGTAAATCAATCACGTCCTAGAGTATGCACGTACACAATCAGTTTGAATTCATGCAGTTCGCGTATAAGCATAATCAATGATCATCAAGT
>CL1Contig797
CATAATCATAGTTTCAAAGTATAGCGGAAGCATAATCATAAAACCCAAAGTATGTAATAAGTTTTAAGTGTTATAAAATTAGCAAAACATCCACGATCCATGCTCCACAACGACCTGCTCCTCCCTGTGCAAGCTCCTTATGTACCTAATGTCCTGCAAGGCATGCAGCAGAGGG
>CL1Contig798
AGTAAATAATCAAATCCCATTCCCACCCTGAGAACCCCATGCCTTGGCTGTGTGAACTCACCTTGGTTTGCTCGGTATGTTATTGCTTCTAGGGTTTGTTAGTCGTCTAAGTCCGTTCTTGTTCATTCAGTTTTGGTTCTTCTGACGGCGGTTTAGGGTTTGGGATTGTGATTTTTCTGATTTGGACGCTGATTTTCTGTGATTGTTTCCTTGTTCTCGGCCG
>CL1Contig799
TACAATCCCGTTCCTTCAATCCCATTCCCAACCCCGGGAATCCCATGCCTTGGTTAGAGTGTGAACTCACCTTGGTTTGCTCGGTATGCTAAGTTAAGTGCTTCACAAATAATCAATCAAGCCCTA
>CL1Contig800
ATGGCATCCGTATGAATCTATTCAACCTTATCCTTTCAATCCCATTCCCAACACCCCGGGAATCCCATGCCTTGGTAAGAGTGTGAACTCACCTTGGGTTTGCTCGGCAGATACACAAAGTTCGGTTAAGCTATATAGTGATCAACCACGTCCTAGCATGGTTATCATACAAGTCAGGTTCGTA
>CL1Contig801
TGACGTGACACATTCTGTTTCGCCAACTACCCTTGGCGAAACACCTCCCTCTAATTCGTCAACCACCCTTGGCGAAACACATTCCGTTTCGTCAAGATCCCCTTTGACGAGACAAAACCCTGATTCGCCAATTGCCGTTGGCAAACT
>CL1Contig802
TCCCATTCCCACCCTGGGAAACCCCATGCCTTGGCTGGGTGAACTCACCTTGGGTTTGCTCGGTATGCTAAGTGAGTGCTCACAGTTAATCAATCACGTCCTAAATACGCACGTATACATAATCAGTTTATATCCAAGTTGTTCACGTATAGATATAATCACAGAAGTACTAGCATGTATCCACTATCATAAAAGTCATGCACATCACTTAACAGCAGTTAGATATCTCAGTTAATATTTAACAGGATTTGACTGAGTTACTGGACAGGTTATACATTTGGCGAAACACATTTATTGGCGAGACACATTCTGTTTCGCCAACTACACTTGGCGAAACACCCCCCCCCTTATTTCGTCAACCACCCTTGGCGAAATAAAAAATTCAGTTTCGCCAACCAGTGATTCGTCGGCATAATTTTGTTTCGTCAAATCATAACAGTAACAAAATAAGTCCCTAAATATTTTGGTTGGCATAACATGCATTAGTGGCCGATAAAAAAATAGCCAATACCCTTGTTTGGGCCGCCCA
>CL1Contig803
GTATCTCGTCATAAACCCATCCTCACCCGAGGACTATATTACAAAGTTCCATAAGCTAGGTAGGTACCAGTAAATAATCCAACCCATTCCCACCCTGGGAACCCATGCCTTGGCTGTGTGAACTCACCTTGGTTTGCTCGGTATGCTAAATAAGTGCTCACAGTTAATTAATCACGTCCTATGTATACACGTATAGCAAATCAGTTCATGCTCGAAATGTTACGCATGCAATTAATTGGTTCACATAGCAGTCAATTTGTACATCGGCGCAACACGTACCATTTCCTAGTTACTCATCAGCTAGTGCACACA
>CL1Contig804
AGTCTAGTAACAATGTAGGTACAAGTAGTCGTTCCATCTCATTCCTTCAATCCCATTCCCTACCCACCGGGAATCCCATGCCTTGGTAAGAGTGTGAACTCACCTTGGTTTGCTCGGTATGCTAAAGTATGTGCTCACAGTTAATCAATCACGTCCTATAGTACGCACGTATACAAAATCAGTTTGTATTCACGAAGCTCACGCAT
>CL1Contig805
TGGTAGGACGTGGTTGACCACAAAATAGCTTGAGCAACCTTTCCGTGTATCTGCCGAGAAAACCAAGGTGAGTTCACACTCTTACCAAGGCATGGGATTCCCGGGGTAGGGAATGGGTTTGAATAATGGGATTGAACGATTACTTGTACTTACACTGTTACTAGACTATCTACCATCGTCCTCGGATGCGAAGGACCCATACGTAAAACCTACGTAAACTCATACATACCACTGTCCTAGGGTTAGGAAGGACACTTACGTAAAACCTACGTAAACCCCACGCGTACCACTGTCCTCGGGTAAAGAAGGACACTTACGTAAAACCTACGTAAAGCTTGTACGTACTACTGTTCTCGGGTTAAGAAGAACACTTATGGTTACGAATAGTCTAGTGTATATGCAAACATGGGAAGCCCCCACTAAATATCGTAAAAAGGTTTGGAAAAAGGGTAAACGGATTAATCATGTT
>CL1Contig806
TGCACTCAAGTAATCAATCAAAGCCTAGAGTATGCATGAGTAATAAATCAGTTCATGTTCGTATTAATACACAGGTAATCTATATCATAAAGCATTTGACAGTTAACATCATGTATCACATATGACAGAATTCTTGGTTAATACGA
>CL1Contig807
CGTTATGTCATATATCGTAATGGTTTCCCATCGCGGCCTCCCAGGCAGGTGTGCGAAGATTAGGGGATGTTCTTCCCGAGTATTCTAGACTAGGTTTAATTGTATCGCGGCCTACCAGGCAGGTGTGCGAAGATGTTAGTAAGTTTAGTTCGCGGCCT
>CL1Contig808
TGGTCCGAGTTTATTTAGTTGTGAATGACCGAGTTTATTATTATATGTTGGGCCCGAGTTTAATGAATGTATCAAGGGTCCGAGCTTGTGTGTGTATCATGATAGTCTGAGTTTACTGTATGATTACATGTACTATCTGAGTTTTGAACAGGGGAGACCCCCCCCCATACTTGTCTGAGTCTTGTGAGATGCATGATCCTGTAAATGATCATATGAACTACGTGAATTAGCAGAAACGAGTTAACTGTTATGTGAT
>CL1Contig809
TGCACCTCTCAAAAACTCAGACAAGTATGGGGGGGGGGTCTCCCCTGTTCAAAACTCAGATAGCACATGTAATCATACAATAAACTCAGACTATCATGTTACACACACAAGCTCGGACCCTTGATACATTCATTAAACTCGGCCCAATGTCAAGATATTAACTCGGGCCCAACATCATCATATTAAACTCGGGCCACCATATAATAATAACAAACTCGGTCCACATTTGATTTTAATAGACTCGGACCAATTGAACTTAATAAACTCGGTCCAATATTATGTTTATTAAACTCGGACTACAATCAACATTATACTCGGACTCAATAACTCCATAAACTCGGTCCACTTTACAATTCAATAAGCTCGGCCCAACAACTTTAAACTCGGTCCATATTGATTTTATTAAACTCGGACCAT
>CL1Contig810
TTCGTTCGTTTAGTCATGTATTGTATTAGTTTCCATCGCGGGCCCTCTCGGCATGTATGCGAAGATTTGGGGAAATACTCCCAAATATCCTAGACTATGTATATTTGTATCGCGGCCACCCTGGCATTACTTGCGAAGTTTTAGTATCTATAGTTCGCGGCCTTCCCAAGGCATGTGTGCGAATGATTAGTCATAATATCGCGGCCAACCCTTGGCGTGTATGCGAAGATCAGTTCAATAGGTATACTAGTCTAGCCGTATCTTATCATTACCATCCTCACCCTGAGGACT
>CL1Contig811
ATGCGAAACTTTGCAATCATGTACTGATTGATTATACATGCATACTATAGGACTTGATTGATTAATTGCGAGCACATAGTTAAGCATACCGAGCAAACCAAGGTGAGTTCACACAGCCAAGGCATGGGGTTCCCAGGGTGGGAATGGGATTGATTTATTTACTTGTACTTCTCTAGATAATGGAACGTAGTGATATGATCCTCGGGTGAGGAAGGTGATTGGT
>CL1Contig812
AGGTACATGGAGCTTGCACATGGAGGAGCTGCTCGTTGTGGGCTTGGATCGTGATTGTTTCGTTAAACACTTATGACATTTCATACTTTATTATGTTGGGTTTTACTTATACGCTTCCGCTAAACAGTGATAACATATTTATGTTTTGGAACACCTTTCATATGGATTGGTTTGGTTAATTTGCAATGACTTTTACTTTATACATTG
>CL1Contig813
TGGATTAATGCACTTTGCATAGTTCACATGCATAACAGAGTTAAATCAGAACCATATTATAGTTAATTCACGCAACGTGGTTATCATGCGGAGTTAATCATATTTAACATACATAGCATATTTAACAGCGTTAGTGGCCTAGCAAAGTAACCTTCATATCTTAACAGATTCAACATGTTATGACATACACTCATAGCTTCATTTTAAATCAACACACAAGTCGGACAGGGCCTTGCCCTTCTTAAAACTCAGACAAATGTGTGTGTGT
>CL1Contig814
ATGCCAAACCACTCTGCAATAATGATTGTATGTGAAACATTACGAACATGAACTGATTGAGTATACATGCACTATAGGACGTGATTGATTAAACTGTGAGCACATACTTAGCATACCGAGCAAACCAAGGTGAGTTCACACCCTTACTAAGGCATGGGATTCCCAAGGGCTTGGGAATGGGATTAAAGGAATGAGATTGACTAGATACACTGTTACTAGACTACCATACCACTGTCCTCGGTTGTGCAGGACACATACTTATGCTATTCACTGTCCTCGGTTGTGCAGGACACATACTTACAATCTACGTAGACTTATACTTACTACTATCCTCGGTTGTGAAGGATACTCACGTAAAACCTACGTGTATTTATACTTACTACTATCCTCGGTTGTGAAGGATACTTATGGTTACGAATAGTCTAGTGGTTATACAACATGGGAAGCCCCCA
>CL1Contig815
TCTTCGCAAACATATCTGGGAGGCCGCGATACGAATACTAATCTTTGCAAACATGTCTGGGAGGCCGCGATACGAATACTAATCTTCGCAAACATGTCTGGGTGGCCACGATACGAATACAGATACAACTAGTCTAGAACACAT
>CL1Contig816
AGATTTGTAAATAAGTGTTCACGTCAAACTGATTGCTCTATGATAATCACACTAGGGTTTGGTTGATCCATTTGAAACGAATAGTGAAACGGGACATACCGAGCAAACCAAGGTGAGTTCACACAGCCAAGGCATGGGTTCCCAGGGTGGGAATGGGTTGGATGATTTACTTGTGAATACCTAGATACTGTAACGAACGACTAAACTGTTGATGCTT
>CL1Contig817
ATGGTTCTGTTACGTGTGTTTTCTACGCTAAGTGCGTAAATCTTGTCAAATGTGGAACCTCCTTAAACCTGTTAAACACCGTAAGACATGTTAATGAGTAATATTGCTCGAATAAACTGAGAAAGCCCTTATGTGAAACGTGGATTGTATGAACATGATTAACTGACGCATGACGCA
>CL1Contig818
TAAAACTAAACAACCAACTGTGAACTCACTCAACTTGTTGTTGACTCGTTGTTACATGCCTTGCAGGTCGTTAGGTGCTTATGGAGCTTGCACAGGGAGGAGTGATCGTTGTGGGACATGGACTGCTGAGTTCCATGTTAAACATTTAAACTTTATGAACTTGTTACTTATGTTTGGGGT
>CL1Contig819
TGCCATGCTTATACGTGTATGCCATGATTAATACTTGTAGGCAACTTGTTAGTATACGTGTAGAAAACCATATGTGCATTACTTAAACCTAGACCTGACTTGTATGGTAACCATGTTAGGACGTGGTTGACCACAAGTAGCTCAAATAACCTTTTGTTTATCTGCCGAGCAAACCA
>CL1Contig820
ACACCTCGCGCTTCCGCTACGAGCAGGGTGTGACAGGACACTCACGTAAAACCTACGTGAACTTATACTTACTACTGCCTCGGTTGTGTCAGGCACTTACGTAAAACCTACGTAAACCCCCGCGTACCCCT
>CL1Contig821
CGTGATTGACCGACCTCGACTGTTAGCTATTTTTTTAAAGAGTCAAACCGAGCAATCAAAGGTGAGTTCACACTCTTACCAAGGCATGGGATTCCCGGGGTTGGGAATGGGATGGAATGTTTACTCGTACT
>CL1Contig822
TGCTTCTAGGGTTTATCAAATCTCTAAGTCCGTAACACACGACCTAGGATATATTACACATGATACGATGTAAGTGTTTGCATCAAATTAGGGTTTACACATCTTTGATATCCAAGCGATTGTGTTGTGTGTGTTTATTGTGTACAGGATCATGCAGTTGCAATCAAAATCATGCAATCATATATCGAATCATTCAGTTATAAGCAGACATGAACAGTTGCATGAAATTATATACAGAAGCATACAGAAAGCTTAATTACTGGTGTTTGTCATAACCCAGAACCCTTATTTATTTATTCATACGTACAGAATCAATAACTTTAACAACACAACCCACTTAAGTCAGGGTTACACACTTAACGGAACTAACAGCACTTGGTCATGCATCATGTACAAAGCAGACT
>CL1Contig823
TCGGATCGCACAAATATGAAAATGCCATGTTAGGACTGTTAACGTGTCAATACGTGTTTGCCATGATCATTACGTGTACATAACCTGTTAGGCTATGTGTAAACCTATGTGCAATACTTGAACCCAAAAACCTGACTTGTATGGTAACCATGTTAGGACGTGGTTGACCACTAGCAGCTAGACTTGACCTTTCTGTGTA
>CL1Contig824
ACGAAAGGTGTTTAACAAAACCCACATAGATAAATATAGCGGAAGCATTAATGTAAAACCCAATCATAAGTATTAATGTCATAAGTGTTTAATAAGTAATCACGATCCATTTGCCCACAACGACCTGCTCCTCCTTGTGCAAGCTCCATAAGTACCTAAGGTCCTGCAAGGCATGCAGCAAATAATCAACAAACTAGTTGAGCGAGTTCACAGAAAGTAAGTTCGTAACAGTAATGCGTAAGTTCATCTAGTGGGGGCTTCCCATACAAGTATATACTATTGGTGAGGGATTCTCACATTTATCCTTAACAATGGGGGATTCCCATTATGGTACTTACTA
>CL1Contig825
AGGTGTGCGAAGATTAGGGGATGTTCTTCCCAAGTGTTCTAGACTAGGTTTATTCGTATCGCGCCCCCCCCCCAGGCAGGTGTGCGAAGATTAGTAAATTCAGTTCGCGGCCTTCCAAAGGCAGGTGTGCGAAGTCAGTCATAATATCGCGGCCAACCCTTGGCAGGTGTGCGAAGATCAGTTCAATAAGTGTTACTAGTCTAGTCGTAGTTCTATCAGCGGAGTATGTACAATAGTTCATCAAATCCCATTCCCACCCGGGAACCCCATGCCTTGGCTGTGTGAACTCACCTTGGTTTGCTCGGTATGCTATGCTCTAGGGTTTATCAAATGTCTAAGTCCGTTACACACGACCTAGGATACATTGCACATGATTCATTCAATTAGGGTTACCAATCCTTGATATTCAAGCAACTGTGTTTTGTGTGCTTATTGTGTACATGATGATACCACATAGAATGTTCACACATGCAGGA
>CL1Contig826
ATCCCATTCCCACCCGAGAATCCCCATGCCTGGCTGTGTGAACTCACCTTGGGTTTGCTCGGTATGCTAAGTATGTGCTCGAAGTAAATCAATCACGTCCTAAATACGTACGTATGCATAATCAGTTTATATCCAAGTTGTTCACGT
>CL1Contig827
TGGCTTGGATTGCATGTGAAACTTTACCAACATGTACTGACTGTGAATACGTGCATACTATAGGACGTGACTGATTTACTGTGAGCACTTAACTTAGCATACCGAGCAAACCAAGGTGAGTTCACACAGCCAAGGCATGGGGTTCCCAGGGTGGGAATGGGATTTGATTGT
>CL1Contig828
CAAGCATGGCATGTCAAATAGATCAAGCATACATTCCATCATTCAAAGTAGGTTTTTAACCATATATCTTTCGATCCACTCTTATCTTTCGGCATATAAGTTATAACAGTTGTCTTTCGGGCCAATTGTTATGCTTCGAACCATATGTCATCTTTCGACCAACCTATCTTTCGGTCACAACTATGTTTCGACCTACTAATATCTTTCGGTCATAGCTACTATGGTTCGGTCAA
>CL1Contig829
TTGGCCGATAGTAAGTTGTATAGGTGGGGGCTTCCCATGTTATGTGACCACTAGACTATTCGTATCAACTACTCGTATCATCCCTGTTCTTCTTCCGAGAACAGTAGCGCGTATGGGGTGTACGTAGGTTTTACGTACGTATCCTTCACAACCGAGGATAGGAGACGCGGGGGTGTACGTGGGTTTCACGTACGTATCCTTTGTACCGAGGATAGAAGTAAGTAATGCGTACACGTAGGTTTTACGTGCGTGCCTGACATCCGAGGCAGTAATTGGCATATGACCACGTAGGTGTTATCCTAACCTACGGAACCGTCCTGACATCCGAGGATCATGGTAGGTAATGCGTACACGTAGGTTTTACGTGCGTGCCTGACATCCGAGGCAGTAATTGGCATATGACCACGTAGGTGTTATCCTAACCTACGGAACCGTCCTGACATCCGAGGACAAAAGTAATGCGTACACGTAGGTTTTACGTGCGT
>CL1Contig830
AGCCATCAATCATATCAAACATAGCATTTAATAATAATAGTAGATACGACTGATGTTCAAAACCAAACGTTGTATATGTAGCGGAAGCATTAAATGTAAAACCCAAATCATAAGTATCAATGTGTGAATGTAAAAGTGTTTAATATGCATTCATATGTCCTTGTCCACAACGACCCGCTTCTCCTCTGGTGCAAGCTCCAAAAATACCTAAGGTCCTGCAAGGCATGCAGCAAATAATCAACAACTAGTTGAGCGAGTTCACAGAAAGTAAATGCGTAATAGTAAGTTCGTTTGTAACAGGTGGCTCTACTGGGCCGATTGTATGTTCTATTGGTGGTGGTGTTCCACGTTGTATAACCACTAGACTACTCGTAACTATAGGTATCCTTCACAACCGAGGATAGTGATCAATATAAGTAAAGTATCCTGCACATCCGAGGATAGTGATCAGTGTATGTATCCTTCACAACCGAGGATAGTGATCAGTATAGGTATCCTTCACATCCGAGGATAGTGATCAGTATAAGTATCCTTCACATCCGAGGATAGTAATTTAGTATAAGTATCCTTCACAACCGAGGATAGTAATATGTATAAGTATCCTTCACAACCGAGGATAGTAGTATGTATAAGTATCCTTCACAACCGAGGATAGTAGTAAGTATATGTGTACGTAGATTGCACGTATGTGTCCTGCACAACCGAGGACGATGGTATGGTAGTCTAGTAATAGTGTCAGTACGAATCTATTCAACCTTATTCCTTTAAAACCCATTCCCAAGCCCCGGGAATCCCATGCCTTAGTAAGGGTGTGAACTCACCTTGGTTTGCTCGGTATGCTTAATTATGTGCTAGCAATCATTCAATCAAATCCTAGAGCTTGACT
>CL1Contig831
ATGCCATTACTATCCTCGTTACAAAGGATACGCACGTAAGACCTACGTGTACGCATTACTTACTTCTTCCGTAGGTTGGATAACACCTACGTGGTCACATGCCAATTACTATCCTCGTTACAAAGGATACGCACGTAAGACCTACGTGTACGCATTACTTACTTCTTCCGTAGGTTGGATAACACCTACGTGGTCATATACTACTGTTCTCGGACGAAGAACAGGGATGATACGAATAGTCTAGTGGTCACATAATATGGGAAGCCCCCACCTGTATAGCTTACTATTGGCCCTGTAGAGCCACCT
>CL1Contig832
TGTTTCGCCGAGGGTAGCTACGACGAAACGAATGCGTTTCGTCATGAGTGAGTCTGACGAAACAGATTTGTTTCGCCAAGGGTATATACGACGAAACAAAGGGTGTTTCGTCAAGTGATCAAACCGCACAGTAACT
>CL1Contig833
AGGAGTACTGAACATGTATCTAGTATCATACAAGTCATGCATATCACTTAACAGCAGTTAATCAATCCAGTTAACATTTAACAGAGTTAAATCAGTTACTGTGCGGTTTGACCACTTCAACGAAACACCCTTTTGTTTAGTCGTATTTACCCTTGGCAAAACAAATCTTTTTCGTCAGACTTACACATGACGAAACACATTCTATTTCGTCGTGATCCCTTCGGCGAAACACATTCTGTTTCGCCGTGAGTTCCGTTTCGT
>CL1Contig834
TAACGTAATTTGAGTAGCGGAAGCAGAAGTATGTAAATCCAAAGTGAATCATAAGTTCAAAGATTAAACGTTAACAAGCCATCCACGATCCATGTCCCACAACGACCTGCTCCTCCCTGTGCAAGCTCCACCTAAGGTCCTGCAAGGCAT
>CL1Contig835
ATCCCCGGGAATCCCATGCCTTGGTACAGAGTGTGAACTCACCTTGGTTTGCTTGGTATGCTAAACTATGTGCTCACGAATAATCAATCACGTCCTATAGTATGCATGTATATTAAATCAGTTCAAGCTCGCATGCCATTTATGTCACGAAGTGTGTTTAAACAGTTATCACATATCACGTATGCAGTTTAGTCAAAATCGCACCATTTATGCTTGACAGGATTAACAGGCAGTTAACATACTTCATACAGTTAACGCACTTAACAGAACTCATACACTAGCAATGTTACATGTCTAACAGAGTTATCTTGCT
>CL1Contig836
ATGCCAAAATGCCCACTCACTTTTGGGCAGAAGCAATTGCAAATGCATGTTTTACTCAAAACAGAACTCTTATCAACAAAAGGCTAAACAAAACACCCACACGGGATGAACATCCCCTAATATCTTCGCATACCTGCCTGGGAGGCCGCGATGGAAACTAATACGATACATGACATAACGAACGAACATACTACTACTCACACTATACTATTACTGAACTGTTAACTGTGAACTCGCTCAACTAGTTGTTGACTCTCTGCTGCATGCCTTGCAGGACATTAGGTACATATGGAGCTTGCACAGGGAGGAGCAGGTCGTTGTGGAGCTTGGATCGTGGATGTTATGTTACACTTACAACACTTGAACTATTTACATACATTGGATTCTCATTGTTACGCTTCCGCTACTTAAACTATGTTTTGTTGGAACATCAATCGTATTGAATGATTTGTTTACATTTATTATACTCGACA
>CL1Contig837
AGCAAAGTTCATCACATAGCGTGTGTAACAGTTAACATCAGGCATTGCAACCAGTTAATCATCTTCATACATTTCATGCTTGATAGGAAGAACAGGCAGTTAACAGGATTCGCATAATAGAAATGTTATATGTCTAGCTGTGATAATCATCCTTGCAATCATAACGGAATTAACGTGTTTAACCGGA
>CL1Contig838
TGCACTCACAAGTAATTAATCACGTCCTATTGTATGCACGTATAACAAATCAGTTCATGTTCGCAATGATACGCATGCAATTTAATGTTCACATAGCAGTCAGTTTGCATATCGGCACAACACGTATTATTGCACGTATACAAATGTTAACGTTCATCAAGCATGGCATGCCAAATAAATCAAGCATATAATTCCATCTTTCAAAGTAGGTTCATAAATCCCTAGTATCTTTCGAATCCAACT
>CL1Contig839
AGGACCTTAGGTACTCATTGGAGCTTGCATGGGAGGCGCGGTCGTTGTGGGCACGGATTGTGAACGTTTGATAAACGCTTTTATGACATTTCATACTTTACTCGTATTGGGTTTTATTTATACGCTTCCGCT
>CL1Contig840
AGAAACTACTTTAAAACAAACACCTACTGTGAACTCGCTCAACTTTGTTGTTGACTCTCTGTTACATGCCTTGCAGGTCGTTAGGTATCTTTGGAGCTTGCATGGGAGTGGGAAGAGTCGTTGTGGGACATGGACAGCTGTGTGCCATGCTAAACATTTGAAACATTTAAACTTATGATTTGGTTTTAAACATTATGCTTCCGCTTGCAACTTAAACTATGTTTTGTTTGGACACCAATTGTATTGTGTTGGATTTTATAAACTACTTACATTTATACGATATGTTCAATATGATTGGTGGCTTAATCCT
>CL1Contig841
TCGCGGCCTTCCAAAGGCAGGTGTGCGAAGACAGTCATAATATCGCGGCCAACCCTTGGCAGGTGTGCGAAGATCAGTTCAATAAGTGTTACTAGTCTAGTTGGTTCGTATTCGTTAGGTTCTACCATCTGAGTATACACAATAATCCATCAAATCCCATTCCCACCCGGGAACCCATGCCTTGGCTGTGTGAACTCACCTTGGGTTTGCTCGGTATGCTAAGTTATGTGCTCAAAAGAAATCAATCAAGTCCTATAGTACGCACGTATTTACAATCAGTTCAAGTTCG
>CL1Contig842
ATGAAATCTCAAAATAAATATAAGTTCCAATAATGTTCATGATCCATCTGCCACAACGACCTGCTCCTCCCTGTGCAAGCTCCATAACGTACCTAAGGTCCTGCAAGGCATGCAGCAAATAATCAACAAACTAGTTGAGCGAGTTCACAGAAAGTAAGTTCATAACATAGTGTATAAGCATAGCTAGTGGGGGCTTCCCATACTAGTGATCATAATACTGGTGGGGGCTTCCCATGTTTATCCTGGCTAATGAGGGCT
>CL1Contig843
AGCCACCTGATACTCATGAACTTACTATTACGCTCTTACTTTCTGTGAACTCGCTCAACTAGTTGTTGACTCTCTGCTGCATGCCTTGCAGGACCTTAGGTACTATTTGGAGCTTGCACAAGGACGAGCAGGTCGTTGTGGGCAATGGATCGTGAACGCTTATTAAACACTTATAACATTTCATACATTGATACTTACGATTGGGTTTTTACTTTAATGCTTCCGCTACATTTACTTATGTTGGTTTTGATAAACACCTTTCGTATTGATGGATAATTATT
>CL1Contig844
TAGGACTTGACTGATTGATTGTGAGCACATAACTTAGCATACCGAGCAAACCAAGGTGAGCACATAACTTAGCATACCGAGCAAACCAAGGTGAGTTCACACAGCCAAGGCATGGGGTTCCCGGGTGGGAATGGGATTGGATGACTTATTGCATATATTCAGATGATAGAACCCAACGA
>CL1Contig845
TGACCACTCTTAGTTCAAGCAACCTTCTTTCTGTGTATCTGCCGAGCAAACCAAGGTGAGTTCACACTCTTACCAAGGCATGGGATTCCCGGGGGTTGGGAATGGGTTTGAATAATGGGATTGAACAATTACTCGTACTTACACGGCTACTAGACTATCTACCATCGTCCTCGGGTTAAGCAGGGCACTTACGTAAAACCT
>CL1Contig846
TAACTCAAGTGACCATTTTGTTTATCTGCCGAGCAAACCAAGGTGAGTTCACACTCTTCCAAGGCATGGGATTCCCCGGTGGGTAGGGAATGGGATTGAACAATTACTCGTACTTTCACTATCACTAAAATACATACCATCGTCCTCGGA
>CL1Contig847
ACAACCGAGGACGATGGTATGGTAGTCTAGTAACAGTGTCAGTAGTGTATCTATTCAACCTTATCCTTTCAATCCCATTCCCAACACCCCGGGAATCCCATGCCTTGGTAAGAGTGTGAACTCACCTTGGTTTGCTCGGTATGTTATTGCTTCTAGGGTTTATTAATCTCTAAGTCCGTTACACACGACCTAGGATATATTGCACATGATTCGATGTAAGTGTCTGAAATCAATTATCAATTAGGGTTTACAAATCTTGGCGT
>CL1Contig848
TTGGCATCCTACCCACGGAGGATGGTCGTAATTACCGTATAGTTCATTTACCCATTCCCAACCCTTGGGAATCCCATGCCTTGGAAAGAGTGTGAACTCACCTTGGTTTGCTCGGTATGTTAAATTATATGCTCGTAAGTAATCAATCACGTCCTATAGTTATGCACGTATTCACAATCAGTTTACATTCACATATTTGATTGCCAGACAATATCATCACGTACATGAAAGCAACAACTAGCACATGGCAATT
>CL1Contig849
AAGGATTGAGATTGAATAGAACTGTACTTATACTGTTACTAGACTACCATACCACTGTCCTCGGTTGTGCAGGACACATACTATACCATACCACTGTCCTCGGTTGTGCAGGACACATACCTACCCTCTACGTAGA
>CL1Contig850
CGAGATTTACGTAGGTTTTACGTAAGTGTCCTTCTTAACCTGAGGACAGTGGTACGCGGGGGTTTACGTAAGTGCCCTTTACAACCCGAGGCAGTAGTGAGTATAAGTTTACGTAGGTTTTACGTAAGTGTCCTTCGCAACCTGAGGACAGGGGTAAGTACATGT
>CL1Contig851
ACCACCGTCCTCGGATTGGGAAGGAAGCCAGCGCTAACCTACGTACCCGATACGTACCACTGTCCTCGGATTGGGAAGGGCACTTACGTAAAACCTACGTAATCTCATACACACCACTGTCCTCGGATTGGGAAGGGCACTTACGTAAAACCTACGTAAACTCATACTTACCACTGTCCTCAGATGGGGAAGGACACCTATAGATACAACTAGTCTAGTACCATACAACATGGAAAGCCCCCACTTATTATTGTAAGGGTTTGGGAAACAAGAATACTGGATAACGCATGGTTATGAACGGACTTACGATTTCTGAACGAACT
>CL1Contig852
AGCACAACACGTATCATTTCACATTTAATCATCAACTAGTGTACACGAATACAAGTGTTAACATTCACCAGCAGGCATGGCATACCAATTAATCAAGCCCAAACCTGTTATATTTCGGTCAACTGTTATCCTTCGGTCAACAGTTATCCTTCGGTCAACAGTTTTGTTTCGACACACA
>CL1Contig853
TGGTCCGAAAGATAATTGTGTTAATCATAGACCGAAAGATAAGGGTGGATCGAAAGATGCATGGTTATGAATGTACTTTGAAAGATGGAATGTATGCTTGATTATTTGACATGCCATGCTTGGTGATGAGCGTTAATAATTGCATTCGTGCATACTAGCTGATGATTTAATGTGAAATACTACGTGTTGTGCCGTT
>CL1Contig854
TACATGTTTGAAACCTGTTAGTTTATGGGGAAAACTTATGTGCACTACTTGAACCTAGACCTGACTTGTATGGTAACCATGTTAGGACGTGGTTGACCACAAATAGCTCAAGTGACCTTTTCGTGTATCTGCCGAGCTAACCTAAGGTGAGTTCACACTTTCTACAAGGCATGGGATTCCCGGTGGTTGGGAATGGGTAAAGGATTTAATCAGAAACTGCGTGACCTCCTAGTTTGGAACACGTACTACATCCT
>CL1Contig855
TGGCCCGGCGATTAAGTCGATTTAAAAATAAGGGACTTAATGATAGAGTTTTGGTCTAGAGTTCATGTTCTCACCCTTTAGTAAAGAGGGTGTGTACGTGTTCCAAACCAGGAGATCACGCAGTTTCCAATTAAATCCTTATCACATGTTGTCACCCTTCAATTAAGAGGGTGTGTACGTGTTCCAAACCAGGAGATCACGCAGTTTCAGTTTAAATCCTTTACCCATTCCCAACCCCTGGGAATCCCATGCCTTGTGGAAAGTGTGAACTCACCTTGGTTTGCTCGGCAGATACACGAAAAGGTCACTTGAGCTATAAGTGGTCAACCACGTCCTAACATGGTTACCATACAAGTCAGGACTAGGTTCAAGTAATGCACGTATGTTTACACATAAACTAACAGGTTTCGAGCACGTATGGATCATGGCAAACACGTAGAGTATGCTAACAGTCAAAAACACACATGATATCCACA
>CL1Contig856
AGGTTCTATCAACTGAGTACGTACAATAAAGTAATCCAATCCCATTCCCACCCTGGGAACCCCATGCCTTGGCTGTGTGAACTCACCTTGGTTTGCTCGGAAAGATTAGCTACGTGTTTACAGTTGATCAATCAAACCCTATCGTGGTTACAAGAGACAGTCA
>CL1Contig857
TGAACAATTACTGCTACCTGCTCTCTTAGTGTGCCTGCCGAGCAACCCAAGGTGAGTTCACCCTCTTACCAAGGCATGGGGTTCCCGGGGTGTTGGGAATGGGATTGAAAGGTTGATTAGATACTCTATTGACACT
>CL1Contig858
TCCCATTCCCACCCTGGGAACCCCATGCCTTGGCTGTGTGAACTCACCTTGGTTTGCTCGGTATGCTAAGTATGTGCTCACAGGTAATCAGTCAAGTCCTAATTTATGCACGAACACTCAATCAGTTAAGCTTGTAGACTCACATGCAATATGTATGTCTCGAAGTGGGTGTAAGCAACCATCGTCATGTAACACATAACAGTTATTTCACGTTCTTACAATCATGCATCATATGATAGAGTTCTTGGTCAATACGAACAAGGTTATTCAGTAACACAATTAACAGGGTCATCGTGTTTAACGAAATCCACATACTTAACAAGGTAACAAGTTTTGGCAGAACTCACATACTTAACATGATTAACACTTAGCACAG
>CL1Contig859
TGCATTCTATACTTTTAACTTACGAGAAAACAATGCGAAAATGAACTGATTATATATATATACATGCATACCATAGGACTTGACTGATTGTTTGTGAGCACATAACTTAGCATACCGAGCAAACCAAGGTGAGTTCACACAGCCAAGGCATGGGATTCCCGGGTGGGAATGGGATTGGATGACT
>CL1Contig860
AGCTTTGACGAAAGAATACACATGAACCGAAAGATAGATATGGTCGAAAGATAGCATAGAGTTCGAAACATAATACTTGGTCCGAATGATAATTGTGTAAACTGTTTGTTGAAAGATCTGTAATGTGTCGAAAGATAATAGGGTTTATGCTTTGAATAATGGAACATAGGTTTGATTTATTTGGCATGCCATGCTTGGGAATGAATGTTAATAATTGTATTCGTGCA
>CL1Contig861
AGTGTTACTAGTCTAGCCATATCTTATCGTTAGGTTCTACCATCTGAGTATACACAATAATTCATCCAATCCCATTCCCACCCGGGAACCCCATGCCTTGGCTGTGTGAACTCACCTTGGGTTTGCTCGGTATGCTAAGTATGTGCTCGAAGTAAATCAATCACGTCCTAAATACGTACGTATGCATAATCAGTTTATATCCAAGTTGTTCACGTATAGGCATAATCATAGAAGTACTAGCATGTATCCGTTATCACATAAGTCATGCACATCACTTAACAGCAGTTAAATAATCCAGTTAACTTTAAACAGAGTTAAATCATGTTACTGTGCAAGAATAACTAAGTTGGCGAAACAAGGATTTTTGGCG
>CL1Contig862
TACTTAAACACTAGACCTGACTTGTATGGTAACCATTTTAGGACGTGATTGACCACTAGCTGTTCGATTGACCTTTTGTTTATCTGCCGAGCAAACCAAGGTGAGTTCACACCCTTACCAAGGCATGGGATTCCCAGTGGGTAGGGAATGGGA
>CL1Contig863
ACACAAATAAATAATCCAACCCATTCCCACCCTGGGAACCCATGCCTTGGCAAGAGTGTGAACTCACCTTGGTTTGCTCGGTAAGATTAGGTACTCGATTATCAGTTAATCAATCACGTCCTAAAATGGTTATTGTCAACAGTCAGTTTCGCGTGCACATGAACCACAACTTACACGTACAATTAACTCACAAATCCAACGTT
>CL1Contig864
AAGAGTCTAGTGTATACAAATATGGGAAGCCCCCACCAATAGAACATACTACCGGCCTAGTAGAGCCACATGTTACGAAATGAACTTACTATTACGAACTTACTTACTGTGAACTCGCTCAACTAGTTGTTGACTCTCTGTTACATGCCTTGCAGGACCATAGGTACTCATGGAGCTTGCACGGGAGGCGCGATCGTTGTGGGCACATGGACTGTTGAGTTCCATGTTAAACATTTACACTTTATGAACTTATACTCATGTTTGGGTTTTCACAATTATGCTTCCGCTATACTTTAACTATGTTTGGTTTTGACCACCTTTT
>CL1Contig865
CCTCTCATGTCCGAGTTTGTGTGCTTCATGTGTGTCCGAGGTTGTATGATGATTACATGTGCTATCCGAGTTTTGAACAGGGGAGACCCCCCCCCCATACTGTCTGAGTTTTAGAAGGGCAAGGCCCTGTCTGATATTATGTGATATTCAATTTGAAACAATGAACTGTGTGATACAATAACAACATGTCCTGTTCTGCATGATGTGATATCTATGTTGCTGTAATTGTGGTATATTACTGTGCTTATGTGCAAACCATGTTAGTTGAGTCAGTAATCGAATTATCATACACAGTTGATTGAACGTCAAGACTTGTAAACCCTA
>CL1Contig866
ACACAGTTCATTGTTTCAAATTGAATATCACATAACATCAGACAGGGCCTTGCCCTACTAAAACTCAGACAGTATGGGGGGGGGTCTCCCTGTTCAAAACTCGGATAGCACATGTAATCATCATACAACCTCGGACATTAAATCAACATACAAACTCAGACATGGGTGATCAT
>CL1Contig867
CCCATCATAATGAAGTATCAAATGTCATAAGTGTTTAACAAAACTATCACGATCCAATGCCCACAACGACCCGCTTCTCCAGTGCAAGCTCCATAAGTACCTAAGGTCCTGCAAGGCATGCAGCAGAGAGTCAACAACTAGTTGAGCGAGTTCACAGAAAATAAGTTCGTAATAGTAATGAGTATGTTCATCTAGTTGGGGGCTTCCCATGCATGTATGTACTAATGGTGGGGGTTTCCCATGCCTTTGTATATAAATATTACTAGTGGGGGATTCCCA
>CL1Contig868
TGGGCATTTACAGGATCATGCATCTCTCAAAAACTCAGACAAGTATAGGGGGGGGGCTCCCCTGTTCAAAACTCGGGTAGCACATGTAATCATCATACAATAAACTCAGACTATCATGATACACACACAAGCTCGGACCCTTGATACATTCATTAAACTCGGCCCAATGTCAAGATATTAAACTCGGGCCACCATATAATAACAAACTCGGTCCACATTTGATTTTAATAAACTCGGACCAATTGAACTTAATAAACTCGGTCCA
>CL1Contig869
TACACATTTACTTACTGTGAACTCGCTCAACTAGTTTGTTGACCATTCTGTTACATGCCTTGCAGATCGTTAGGTACTTGGAGCTTGCACTGGAGAAGCGGGTCGTTGTGGACAAGGATTCGTGGTTTCTATGCTGAACTATTATAACATTTGAACTATTTACTATTGTTGGATTATTACTATGCTTCCGCTACACTTTAAAACAATAACATGTTTTGAACACCTTTTGTATTGAACGGATGGTTTTCTTTTATCTTACCTAATACTATATGCATGT
>CL1Contig870
AACCCTTCCTAACCCGAAGACCATATAATTAAGTTCCATATGCTAGGTAAGTACAAGTAAATAATCCAATCCCATTCCCACCCTGGGAACCCCATGCCTTGGCTGTGTGAACTCACCTTGATTTGCTCGGTATGTTAATATTATGTGCTCGAAAGTAATCAGTCAAACCCTATAGTTATGCACGTATTCTCAATCAGTTCAAGTTCGTAAAGTTTCACATGCAATCAATGTCACAAAATGTACGGAAACAAGCAT
>CL1Contig871
AGCCACCAATCATATAGAACAATATATATATAAAAAGGAAATAATGGCCATTAACCAAACCAAATCCATATGAAAGGTGTTCCAAAACGTAAGTAAGTTATCATTGTTTAGCGGAAGCGTATAATCAAAACCCAACATAATTAAGTACGAATGTCAT
>CL1Contig872
TGGGAAGCCCCCACCAGTAATAAGAACACAAGGTTTGGGAAGCCCCCACCTTAATACACACTAGTATGGGAAACCCCCACTAGTTATACTTATGCACTATGTTTATGAACTTACTTTCTGTGAACTCGCTCAACTAGTTTGTTGATTATTTGCTGCATGCCTTGCAGGACCTTAGGTATACTGGGAGCTTGCACAGGGAGGAGCAGGTCGTTGTGGGATACGGATCGTGGATAAACAAGTGAACTTATAACTATTTTGAGATTACATACTATGCTTCCGCTATTTAAACGATGTTTGGTTTTGAAACATCAATCATGTCATGATGATTTACATTAATTACTTTTATATTAAATGCT
>CL1Contig873
TCGCATACCTGCCTGGGAGGCCGCGATGGAAACTAATACGATACGTGACATAACGAACGAACATACTACTACTCACACTAAACTATTACTGAACTATCAACTGTGAACTCGCTCAACTAGTTGTTGACTCTCTATTACATGCCTTGCAGGCTTATAGGTGCATATCCAAGGAACTTGCTGTCTGGGAAGCTGGAGTGGTCATGGGTCGAGACA
>CL1Contig874
AGGTTTGGTCCAATGTGTATCTTGGCAACCTACTCCCAAAGGATGGTCGTAATTAACGTTTAGTTCATTTACCCATTCCCAACCCTTGGGAATCCCATGCCTTGGAAAGAGTGTGAACTCACCTTGGGTTGCTCGGTTGAACTCTTTAAAATAGCTAACGGTCGAGGTTGGTCAATCACGTCCTAATATGATTACCATTTAGTTTATTAATAATTTCAATTAAAGCACAAAGTTCCTACACGCA
>CL1Contig875
GGTCCAGTGTGTAAATCTTGGCATCCTACCTACGGAGGATGGTTGTAGTTACCGTTTAAATCATTAACCCATTCCCAACCCTTGGGAATCCCATGCCTCAGAAAGAGTGTGAACTCACCTTGGTTTGCTCGGTTTGATAAGTTTCTTGTTCACAATTAAGCAGCCATTCGTAGCCTAGTATGATTACCATAATCAATTAGTTTTACGTACACCCCATTTCACATAGCACACATTGTACACTACATACATTATCACATAGCTCGTCATCACAT
>CL1Contig876
TGAGTATGTACAATAAAGTAATCCAATCCCATTCCCACCCTGGGAACCCCATGCCTTGGCTGTGTGAACTCACCTTTGCTTTGCTCGGTAGATAAAGCGTTTGTCCTAAGTTGGTCAACCACATCCTATTATGGTTACCACTTGTTAGGACGGTATACAAGTAATCACGTATAAGCTACACGTATCTAACACGTATTCATCAAGTAGTGTACAAATATCATTTACTGCATATTACCTTAATCACGTATGTGTATATAGACATTTTGTATCATAACAGTTAATTATAAACA
>CL1Contig877
TCACGTCCTATTGTATACAAGTATAGCAAATCAGTTCATGGTCGAAATGTTACGCATGCAAATTAATGTTCACATAACAGTCAGTTTGCATATCGGCATCACACATATTATTTCACGTTAAATCATCAGCTAGAGAACGGATACAATTATTACTGTTCATCACCAAGCATAGCATGCCAAATAAATCAAACATTTGACCCATTATTTAGATCATATACCCTCATATCTTTCGGTTACACTATTATCCTTTGACTCATTTATGATCCTTCGACTAGCAGTTTTTTTTCACAATTATCATTCGGACCAATCATTATGTTTCGAACAATGTCATCTTTCGGTCAAGCTATCCTTCGGTCAAAACTATGGTTCGGTCGAGCTATCCTTCGGTCAAAACTATTATCTTTCGGCA
>CL1Contig878
AGGACAACAGCGCTAAATCTACGTACTCGCTACGTACTACTGTCCTCGGCTAGGGAAGGGCACTTACGTAAACACATACTTACCATTGTCCTCGGATTGGGAAGGACACCTATAGATACAACTAGTCTAGTACATACAACATGGGAAGCCCCCACTTATTACTGTAAAGGATTTGGGAACAAGGGTACTGGGTAAACGCATGGTTATGAACGAACTTACGATTTCTGAACGAACTCATTAACTGA
>CL1Contig879
AGCTATATGTGGTCAACCACGTCCTAACATGGTTACCGTACGAGTCAGATTCTAGGTTTTAAGTAGTGCACATAAGTTTACATAAAAGCTAACAGGTTACGAACACGTATTGATCATGGCAAACACGTATTTTCACGTTAACAGTCAAAACATAACATTCTCGAACTTGTGCGACTCAGATGATTGGGCCGTTGAGCTTGTGCGAGCCCAATCATCTTGTGCGATTCAGAATTGAAGTCCATTGAACCTTCGGCCCA
>CL1Contig880
TGTGAACTCACCTTGGTTTGCTCGACAGATAAACAAAAAGTCACTTGAGTTGTATGTGGTCAACCACGTCCTAACATGGTTACCAAACAAGTCAGGTTTATGGTTTAAGTAATGCACGTATGGTTTTCTACACGTATACTAACAAGTTGCATACAAGTATTGATCATGGCTTACACGTATAATCATGGCAGTTAACAGTACATACGAGTTCAACAGTAGCATCACGTAAACAAACAAAAACC
>CL1Contig881
CGTGCTCGTAACCTGTTAGGCTATGTGTAAACATACGTGCATTACTTGAAACCAAAACCTGACTTGTATGGTAACCATGTTAGGACGTGGTTGACCACTTATAACTCAAGTAACCTTTTCGTGTATCTGCCGAGCAAACCAAGGTGAGTTCACACTCTTACCAAGGCATGGGATTCCCGGGGTTGGGAATGGGATTGAATAATGGGATTTAACAACATCAGTTATTGGGAATTGTGAACTACT
>CL1Contig882
CGGGCATTACTTGAGTCAAAACCTGACTTGTGTGGTAACCCCGTTAGGACGAGGTTGACCACTTTAGTTCAAGAAACCTTTTATTGTGTATCTGCCGAGCAACCCAAGGTGAGTTCACACTCTTACCAAGGCATGGGATTCCCGGGGTGTTGGGAATGGGATTGATAAGGATAAGGTTGAATAGATTCATACGGACACTATTACTAGACTACCATACCATCGT
>CL1Contig883
TTACGTAAAACCTACGTAAACCCCCGCGTACACCTGTCCTCGGTTGTGAAGGACACTTACGTAAAACCTACTACGTACTACTGTTCTCGGGTTAAGGAGAACACTTATGGTTACAAATAGTCTAGTGTATATACAACTATGGGAAACCCCCA
>CL1Contig884
TGGTAACCATGGTAGGACGTGGTTGACCACCAAATAGCTTGATTGACTTTTCTGTGTATCTGCCGAGCAAACCAAGGTGAGTTCACACTCTTACCAAGGCATGGGATTCCCGGGGATTGGGAATGGGTTTGAATGATGGGATTGAACAATTACTCGTACT
>CL1Contig885
ACCCTGTTAGGACGTGGTTGACCACTCTTAGTTCAAGTAACCTTTCGTGTAATCTGCCGAGCAAACCAAGGTGAGTTCACACTCTTACCAAGGCATGGGATTCCCAGGGTCGGGAATGGGTTTGGAAGATTTCTTGTACTTAAGTTAATATCGGGATTACGTACTACGGGCCTCGAGAGAGGAAGGAAT
>CL1Contig886
TTGGCGAAACACCCCCTCTATTTCGTCAACCACCCTTGGCGAAACAAGGTCCAGTTTCGCCAACCGGTGATTCGTCGGTATACATTTCTGTTTCGTCAATTCATAACAGTAACAAAATAAATTTCTAAATCATTCTATAGGCCGCCTA
>CL1Contig887
ATGCATTTGGCGAAACACATTGTTGACGAAACACTTGCTGACGAGACACTTTCTGTTTCGCCAACCACCTTTGGTGAAACATCCCCCTCTAATTCGTCAAACAACCTTGGCGAAACCAAAGTCCAGTTTCGTCAACCGGTGATTCGTCGG
>CL1Contig888
TAGTGAAATTGTGTTAATGGATAAAACGTAACTGCCATGACCGAAAGATATCAATGGCCCGAACCATGGTAGTTTGACCGAACCATAATCTGATCGAACCATAGTTGACCGAAGGATACTGGTTGACCGACAGATAGTTGGACCGAAGGATAGTTAGGACCGAAAGATGTCATGGTCCG
>CL1Contig889
GTCCAAGTTCCCACAACGATCGCGCCTCCAGTGCAAGCTCCATGAGCACCTAACGTCCTGCAAGGCATGTAACAGAGAGTCAACAACAAAGTTGAGCGAGTTCACAGTTGATTAATCAGTTAATGTATTCGTTCAGGTATCGTAAGTTCGTTTCATAAACATGCTGGATCTACTAGGCCAATAGTATGTTCGGTTAGTGGGGGCTTCCCATGTTGT
>CL1Contig890
TTTGCTCGGTATGTTATTGCTTCTAGGGTTAATTAATGTTTAAGTCCGTTACACACGACCTAGGGTACATTGCACATAAATTCGAGATAAGTGTTTACATTCAATTAGGGTTTACAAGTCATTGATGTCTAAACAGTTGTGATTCGTGTGATAGTTGTGTACAGAATGATATGACATAGATAGTTCATACATACAACATCATCCAGTAACTTTCGGTATCATACAGTAGCATGTTGTTCTTTATACAAGGTTATGCA
>CL1Contig891
AAGCCCCCACCAGTAATAAGAACACAAGGTTTGGGAAGCCCCCACCTTTAGTACACACTAGTATGGGAAACCCCCACTAGTTAAACATGCACACTATACTATGAACTTACTGTGAACTCGCTCAACTAGTTTGTTGATTATTTGCTGCATGCCTTGCAGGACCTTAGGTACTTTATGGAGCTTGCACAAGGAGGAGCGGGTCGTTGTGGACAAGGATTCTTGAATGCTTACTAAACACTTATGATATTTCATACGTTAACACTTATGATTGGGTTTTACTTAAATGCTTCCGCTACATATACAATGTTTGGTTTTGAACATCAATTATGTCTATGGTT
>CL1Contig892
CGGAGACCTTGCTGATCAATTCTTTGTCTTCTACCCCGGACGTGATTGATTAACTGTGAGCGTGTGTACTTATTTAGCATACCGAGCAAACCAAGGTGAGTTCACACTCTTACCAAGGCATGGGGTTCCCGGGG
>CL1Contig893
TGTACGTGCAAAACTATAGGACTTGACTGATTAATTATGAGCACATAGTTTAGCATACCGAGCAAACCAAGGTGAGTTCACACTTCTAAGGCATGGGATTCCCGGTGGGTTGGGAATGGGATTGAATAACTACAACAGAATTTGTACATTCACCA
>CL1Contig894
TGGTAAGTACAAGTAAATAATCCAAACCCATTCCCACCCTGGGAACCCCATGCCTTGGCTGTGTGAACTCACCTTGGTTTGCTCGGTATGCTAAGTATGTGTTCACAAGTAATCAGTCAAGTCCTATAGCGTGCATGTATACACAATCAGTTCAAGATCATAAAGGTTCGCATGCAAGTCTATATCACATAATGCTTGGCAGTTAACATCATGCACCACATAAACAGGTAGTCACATTCATAACATTCATGCTTCACACACGTGTCTTTCACAGTTTGCTATAACATTGTTATTCATTAGCATGCTTGACAGAACCAAGTAAACTAACAGGAGTTAACAACCATTAGGGTTACCCACTTTACTGTGTT
>CL1Contig895
TGTGTTGCATGATGATTAACTGCCAAACACACTCTGTGATATTACCGTGATGCTAGTTACATGTGAAACATTACGAACGTGAACTGATTGAGTATACGTGCACTATAGGACTTGACTGATTGTTTGTGAGCACATAACTTAGCATACCGAGCAA
>CL1Contig896
ATGCTGTTACGAGCCCAACTATTTGGGCCGCATACTTGGACTTTGCTTATTTACGTAGATGAGACTATTGGATGTGTATGTGCACTGTTGATTAACTGAAGTATTTATACGTGTGTGCCATGATCAATACGTGTATGCAAATGTGTGTAGAAAACATACGTGCACTACCTAAATACGAACCTGACTTGTATGGTACACCTATGTTAGGACGTGGTTGACCA
>CL1Contig897
CTGAGGAAGCTAGGTATCGTTCACTGGTTTTCCTGGGGTGTCACACGCGCTACTGTTCTCGGACGAAGAACAGGGATGATACGAATAGTCTAGTGGTCACATAACATGGGAAGCCCCCACCTG
>CL1Contig898
CTCACCTTGGTTTGCTCGGTATGCTAGGTTATGCACTCACAAGTAATCAATCAACGCCTAGATTATGCATGTGCTCACAGTCAGTTCATGTTTGTATTGTATGGTTTTACAAGCAAAGTTCATCACAAAACGTGTGTAACGGTTAACATCATGCATTACAACCAGTTAATCATCT
>CL1Contig899
TAGGGCGTGTTTGATCGACTGTTAAGCAAGTAATTAATCATACCGAGCAAACCAAGGTGAGTTCACACAGCCAAGGCATGGGTTCCCAGGGTGGGAATGGGTTGGATTATTTATTTGTGTTTACCTAGCACATGGAACTTAGTTATATGGTCCTCGGGTGAGGAAGGGTTATTGATAAGATACAACTAGACTAATGGTACTAAATTGAACTGATCTTCGCACACACGCCAGGGTTGGCCGCGATATTATGACTAATCTTCGCACACATGCCTAGGAAGGCCGCGAACTATACTCTAAACTTCGCATACATGCCAGGGTGGCCGCGATACAAACATACCTAGTCTAGAATACTTGGGAAACTTTCCCCTAATCTTCGCATACATGCCTAGAGGGCCGCGATACGAACTAATACGATACATGACTTAACGAACAAACACAAGGCCTACTNNNNNACTACAATTNNNNNACTATAAACTGTGAACTCGNTCAACTAGTTGTTGATCCT
>CL1Contig900
TCAAGCTCATATAAGTCATGTGTATCACTTAACAGCAGTTAAATATCTCAGTTAACTTCTAACAGAGTTAAGTCAGATTACTGTGCAAATTATTCAAGTCGGCGAAACACAGATTGACGAAACATACCCTGTTTCGTCAACCACCCTTTGGCGAAACTGATTCTGTCTCGTCGACTTCCCTTGGCGAAACACCCTCTCTGTTTCGTCAACTACCCCTTGACGAAACAAGATTCTGTTTCGTCAATATTTCTGTTTCGTCAAACAAGTCAGTTACGTCGACATCAGTTACGTCAATTAGTAATTACGTCAATCATGCCGATCAGTTACAGTATCAACCCAGAAACCCTAATCATCTTCAGCCGTCACACATCAATATCAT
>CL1Contig901
TACCTAACGACCTGCAAGGCATGTAACAGAGAGTCAACAACTAGTTGAGCGAGTTCACAGTAAGTTCGTAACAGTAAGTTCCTTTCGTAACGTGTGGCTCTACTGGGCCGATAGTATGTTCTATTGGTGGGGGCTTCCCATGTTTGCATATACACTAGACTATTTGTAACCATAAGTGTTCTTCTTAACCCGAGAACAGTAGTACGTACAAGGTTTACGTAGGTTTTACGTAAGTGTCCTTCACAACCGAGGACAGGGGTACGCGGGGGTTTACGTAGGTTTTACGTAAGTGCCTGACACAACCGAGGCAGACAGGAGCATGTGTGAGTTTACGTAGGTTTTACG
>CL1Contig902
CGTATCGCAGTCTCCCAGACATGTTGCGAAGATTAGTGGGGGTTTCCCATGTATCCTAAACTAGTTGTATTTGTATCACGGTCTCCCAGACATGTTTGCGAAGATTAGTATTCGTATCGCGGTCTCACAGACATGTTTGTGAAGGTT
>CL1Contig903
AGTTGTGCGAGTTCACAGTTGGTCGTTTAGTTATCGTATTCAGTTAGCAATTCATGTGTTCATTCTGTACCAGATATCGTATTAATTCGTATCGCGGTCTCCCAGACATGTATGCGAAGGTTAGTGGGGGTTTCCCATGTATCCTAGACTAGTTGTATTTGTATCGCGGTCTCCCAGACATGTTTGCGAAGATTAGTATTCGTATCGCGGCCTCCTAGGCATGTGTGCGAAGATTAATGTTTGTATCGCGGCCTCCTAGGCATGTGTGCGAAGATTAGTGGGGGCTTCCCGTGTTTTACTAGTCTAGCTGTATCTATAGGTGTCCTACACCTAACGAGGTCAGTGGTACGTATTTCAGTAGTGATGTAAGTACAAGTAATCATTCAATCCCATTCCCAACCCCGGGAATCCCATGCCTTGGTAAGAGTGTGAACTCACCTTGGTTTGCTCGGTATGCTAAACTATGTGCTCACAAGTAATCAGTCAAGTCCTATAGTTATGCACGTATACACAATCAGTACATGTTTGTAAGGTTTCACATACAATCTATGTCACTAAGTGTGCCTAAGAAATAACATCAGGT
>CL1Contig904
AGAACAATACACAAAGTAAAAGTAATTGGCATTTAAACCAAACCAAATCCATATGAAAGGTGTTTCCAAAACATAAGTAAGTTATCATTGTTTAGCGGAAGCGTATAATCAAAACCCAACATAATTAAGTACGAAATGTCATAAGTGTTTAATAAGATAATCACGATCCAAGCCCACAACGACCCGCTCCTCCATGTGCAAGCTCCATATACCTAACGACCTGCAAGGCATGTAACAGAGGATCAACAACTAGTTGAGCGAGTTCACAGAAAGTAAATGCGT
>CL1Contig905
TAGACATAATTGATGTTCAAAACCAAACATTGTATATGTAGCGGAAGCATTTAAGTAAAAAAACCCAATCATAAGTGTTAACGTATGAATTATCATAAGTGTTTAGTAAGCATTCATGAATACTTGCCCACAACGACCCGCTCCTCCTTGTGCA
>CL1Contig906
TAGTTCATAAAAATCCAACTCAATACAATTGATGTTCAAACCAAACGTAGTTTAGTAGCGGAAGCATAATATGAAAACCCAATGTATGTAATAAGTTCAAGTGTTATAAAGTTTAACATAACATCCACGATCCATGCTCCACAACGACCTGCTCCTCCCTGTGCAAGCTCCAAATGTACCTA
>CL1Contig907
ACGCACGTAAAACCTACGTGTACGCATTACTTACTCCTATCCTCGGTTACGAAGGATACGCACGTAAAACCTACGTGTACGCATTACTTACTCCTATCCTCAGGTTACGAAGGATACGTGCGTAAAACCTACGCACACT
>CL1Contig908
AAGGACACTCACGTAAAACCTACGTGAACTTATACTCACTACTGCCTCGGTTGTGTCAGGCACTTACGTAAAACCTACGTTGTGACAACACGTAATTCGAACCTACTTTGTGTAACGTTACGTGCTTACGTGAACTATGTTAATTGAATGAATGTATGAATGTTATGTTTTATTATACGTGAATGCGTGTATATGCAACCAAACCGAACCGCACAACACTACACTCAACCGCACAAGTCATCTGGGCTTTGCACTTGTGCGCGGACCCTT
>CL1Contig909
ATGTACTGATTATTTGTCTGAGGTTGTATGAGTGCTAAACAGGGGAGACCCCCCATACTTGTCTGAGTTTTTGTGTGATGCATGATCCTGTATATGTTCATATGAATTACGTGAATTGCATGAACGGGTTAACTGTTATATGATACATGATTGATACATGAT
>CL1Contig910
GCGTAATAGTAAGTTCGTTTGCAACAAGTGGCTCTACTGGGCCGATTGTATGTTCTATTGGTGGTGGTGTTCCACGTTACTTGTGGTGGTGTTCCACGTTTCCTGTGGTGGTGTTCCACGTTTCCTGTGGTGGTGTTCCACGTTTCCTGTGGTGGTGTTCCACGTTTCCTGAACCACTAGACTACTCGT
>CL1Contig911
ACGTGCTATGTGCTACATGGTAATTGTTTATGTGTTATTTTATACGATGGTATGTGCATGCATGAATTTCGAGAATATAAACTGATTGCGTATACGTGCGTACTTTAGGACGTGATTGATTAACTGTGAGCACTTACTTAGCATACCGAGCAAACCAAGGTGAGTTCACACTCTTACTAAGGCATGGGATTCCCAGGGCTTGGGAATGGGATTGAAGGAATAAGGTTGAATAGATTCGTACTGACACTAATACTAGACTACCATACCACTGTCCTCGGTTGTGCAGGACACTTATACATATTACCATCCTCGGATGTGAAGG
>CL1Contig912
ATCACTGACTGTAAACCCTACTTGAATGTAACGCTTACATCGAATTATGTGCAATATATCCTAGGTCGTGTGTAACGGACTTAGACAATTGTTAAACCCTAGAGCATAACATACCGAGCAAACCAAGGTGAGTTCACACCCTTACTAAGGCATGGGATTCCCGAGGCTTGGGAATGGGTTTTAAAGGAATAAGGTTGA
>CL1Contig913
CGACTCGAGACCGACAATACTCGTTATTGGACCTGCACTGTTACAGCCCAACTGTTTGGGCCGAATACTTGGAAATTGTTATCTGATTTCTATTGGACTGCTGATACGTATGTGAATTGCCATGATTGCTTTTGTGTACAATACGTGTAGAACATACGTGCTATATACGAACCTGACTTGTATAATAACCATGATAGGACGTGGTTGACCACTT
>CL1Contig914
TGCGAATCATTACCAACATGAACTGACTGTGTGTAAATGCATTACCTTAGGCCTTGATTGATTGATTGATTACTTTCGAGCACATAGTTAGCATACCGAGCAAACCAAGGTGAGTTCACACTCTTACCAAGGCATGGGATTCCCGGGGTTTGGGAATGGGATTGAAGGAATGAGATTTGAATAGATACTTGTACTTACACTGTTACTAGACTACC
>CL1Contig915
ACCTCATTAATTCAATCCCATTCCCAAACCCCGGGAATCCCATGCCTTGGTAAGAGTGTGAACTCACCTTGGTTTGCTCGGTATGCTAACTATGTGCTCGTAAACAATCAATCAATCAATCAATCAAGGCCTAAGGTAATGCATTTACACACAGTCAGTTCATGTTGGTTAAGATTCACACACATTCTATGTCACAAAGTGCTTGACA
>CL1Contig916
TAGTCTAGGAAAAGCATATGTACGTTCTTAGTCAATGGTAACCTTTATTCCCATTCCCACGACCCGGGAATCCCATGCCTTAGTAGGAGTGTGAACTCACCTTGGGTTTGCTCGGTATGCTAAGTATGTGCTCAAAGTAAATCAATCACGTCCTAGGGTATGCACGTATACACAATCAGTTTATATCCAAGTTGTTCACGTATAGGCAATAATAGAAGTACTAGCATGTATTCGTTATCACATAAATCATGCACCTCACTTAACAACAGTTAAATAACCCAGTTAATTCCGACAGTATTAAATTAAGT
>CL1Contig917
AGTACGAGTAATTATCCAATTCAATTCTTCCAACCCAATTCCCACCCGGGAATCCCATGCCTTGGCTGTGTGAACTCACCTTGGTTTGCTCGGTATGTTATGCTCTAGGGTTTATCAAATGTCTAAGTCCGTTACACACGACCTAGGATAGGTTGCACATACTTGTTGTAAGTATATAGAATAAATTAGGGTTTGCTAGTCT
>CL1Contig918
TGAGTATCAAGTGGCTCTACTGGGCCGATATTGGTTTCTATTGGTGGGGGCTTCCCATGTTATTTATCCACTAGACTACGCGTAACCATAAGTGTTCTTCACAACCTGGGGTTTACGTAGGTTTTACGTAAGTATCCTTCACAACCGAGGATAGGAGTACGCGGGGGTTTACGTAGGTTTTACGTAAGTGCCTGACACAACCGACGCAGTAGTGAGTATAATTTCACGTAGGTTTTACGTGAGTATCCTTCACAACCGAGGATAGCGAGTATCCTTCACAACTGAGGATAGCGAGTAGCATAAGTATACGTAGGTTTTACGTATGTGTCCTGCACAACCGAGGACGATGGTATGGTAGTCTAGTAATAGAGTAAGTACGA
>CL1Contig919
TACTCGTTTAACAACAGTGATTTACCAAGCCCTATGATAGTTACACATAACAGTCAGTTTGCATATCAGCACAACACGTATCATTTCACATTTAATCATCAACTAGTGTACACGAATACAATGTTAACACCTCAATATCTTTCGGTTCACACTTTTCATTCGACACATCAACTATCTTTCGACATACTATCTTTCGGTTTACAGTTATGTTTCGACACATCAGCTATCTTTCGGCAT
>CL1Contig920
TCATTCAACCCATTCCCTATTCCCCGGGAATCCCATGCCTTAGTAAGGGTGTGAACTCACCTTGGTTTGCTCGGTATGCTAGGTTATGCACTCACAAGTAATCAATCAAAGCCTAGAGTATGCATGTGTCCACAGTCAGTACATGTTGTAAGGTTTCGCATGCAAAGTTCATCACAAAGTGTGTGTAACAGTTAACAGCAGGCAATACAACCAGTTAATCGTCTTCATACAATTCATGCTCGATAGAAAGAACATGTAGTTAACATACTTCACCAAGTTTACACACT
>CL1Contig921
CGCACTTTAGAACTCGACTGATTATTTGCGGGCACATACCTTAGCATACCGAGCAAACCAAGGTGAGTTCACACTCTTACCAAGGCATGGGATTCCCGGGGTAGGGAATGGGATTGAATGGTTACTTGTACTTACATTGTTATTGGAAATTACGGATCACTGACCTTGTTAAGGAAGGTCACTTATAGA
>CL1Contig922
ATGCACGTATAACAAATCAGTTCATGTTCACAATGATACGCATGCAATTTAATGTTCACATAACAGTCAGTTTGCATATCCGAACAACACGTATTACTTCACATTAAATCATTCAAAGTATGCTTATAACCACATATCTTTCGGTATATAAGTTATCACAGTTGTCTTTCGGATCAATTGCTATGTTTCGAACCATATGTCATCTTTCGACCAACCTATCTTTCGGTTACAACTATGTTTCGACT
>CL1Contig923
AGGTTTTACGTGCGTGCCTGACATCCGAGGCAGTAATGGCATATGACCACGTAGGTGTTATCCCAACCTACGGAAGAAGTAAGTAATGCGTACACGTAGGTTTTACGTGCGTATCCTTTGTATCGAGGATAGTAATTGGCATGTGACCACGTAGGTGTTATCCCAACCTACGGAACCGTCCTGACATCCGAGGACCATGGTAGGTGATAGTCTAGGAAAAGCATATATACGTTCTTAGTCAATGGTAACCTTTAACCCATTCCCACGACCCGGGAATCCCATGCCTTAGTAGGAGTGTGAACTCACCTTGGTTTGCTCGGTATGCTAGGTTATGCACTCACAAGTAATTAATCAAGTCCTATTGTATGCACGTATAACAAATCAGTTCATGTTCGCAATGATACGCATGTAATCTAATGTCACATAGTGCTTGATAGCCAATATCATGTATCAATCATGTATCACGTAACAGTTAACCCATTCATACAATTCACGTAATTCATATGAACATTTACAGGATCATGCATCTCTCAAAAACTCAGACAAGTATGGGGGGGGGTCTCCCCTGTTCAAAACTCGGATGGCACATGTAATCATCATACAACCTCAGACATATAATCAACATATAAATTCGGGCATGGTTGATCATGTTTTAAACTCGGTCCAATATATATTCATTATACTCGGCCCAATACATACTCATTAAACTCGGTCCAACATAGGGTCATTAAACTCGGTCCACTATCAAATCATTAAACTCGGTCCCCTATCTAACCATTAAACTCGGACCAAGTATATTTATCAAACTCGGACAACATCCAATCCATTAAACTCGGACAACATCCAATCCATTAAACTCGGGTA
>CL1Contig924
AACCTTTCCATCATTCAACCCATTCCCTATCCCCGGGAATCCCATGCCTTAGTAAGAGTGTGAACTCACCTTGGTTTGCTCGGTATGTTATTGCTTCTAGGGTTAATTAGTGTTTAAGTCCGTTACACACGACCTAAGGTACATTGCACATAAACTTGATGTGAGTGTTTCACGTGCAATTAGGGTTTACAACTCCTTAAAATCCAAACAACGGTGATTCCGTGTGA
>CL1Contig925
AGGTTTACAATTCCTTGGTGTCCAAACAACTGTGTTCCGTGTAATAATTGTTTACAGATTAACATGACATAGATTGCACATTCATACAGTAACATACAGTACATACAATAACATAGTAACATACAGTAACATACAGTGGCAGGATAAGTGTTTTTCATTCAACATTTAACCTGATTCCAGCTCTGAATATTATTAAACTTGGACCTTACAAGCATCAACAAACTCGGACTATATAAACATTAACAAAACTCAGACCATACACCCCCTAAAGCTCGGACCATACATCCCCTACAAAGCTCGGACC
>CL1Contig926
TTGCATCAAATTAGGGTTTGCGAGTCATTGGAAATCAAGCAACTGTGTTTTGTGTGCTTATTGTGTACAGGATGATATCACATTCATACACGCAAGATCATACAGTTGTATTCAATATCATACGATCATATATAATATCATACGTCACGTAATCAGTTCA
>CL1Contig927
CCGAACTGTTAACTGTGAACTCGCTCAACTAGTTTGTTGATCCTCTGTTACATGCCTTGCAGGTCGTTAGATATTTGGAGCTTGCACAAGGAGGAGCAGGTCGTTGTGGAGCATGGATCATGAATGCTTAATTAAACACTTATGATTTTCATACATTACTATTTATGTTGGGTTTACTTACATGCTTCCGCTACTTAAACAATGTTTGGTTTTGAACATCAATCATGTCTTGTTGAATTAAATTATCTACTTTTATTATTAAATGCTG
>CL1Contig928
CGTGGTGCATGTTGTCAATTGCCAAACACACTTTGTGACATAGATTACATGCGAAATATTGCGAACATGAACTGATTTGTTATACGTGCATACAATAGGACGTGATTAATTACTTGTGAGTGCA
>CL1Contig929
ATGCAACTCCGTTAAGTTGTAAATTCTGTTTAAGTGTGATGTTCTGAAGTATGTTAACAGTGGCATCTAGGTTAACGTCTACGTTAGATTAAAACTATGTAATCAAGGACGCGACGTATGAATTATGTGAATACGATTAACTGTTTACATGATGTATGATTCTATGTGTATAATCGTATGATACTGAAAGCAACTATATGATTTTACATGCGTGA
>CL1Contig930
AGGCTTACTATACTATTACAATTGCTGAACTATTAACTGTGAACTCGCTCAACTAGTTGTTGATCCTCTGTTACATGCCTTGCAGGTCGTTAGATACATGGAGCTTGCACAGGGAGGAGCTGGTCGTTGTGGAGTATGGATTCGTGGATGTTTTGTTACACGTTATAACACTTGAATTTATTACATACATTGGGTTTCATATTATGCTTCCGCTACTTAACTATGTTTGGTTTGAACA
>CL1Contig931
TCGTACATTAAGTCATGTATCGTAATAGTTCGTATCGCGGCCCTCTAGACATGTATGCGAAGTTTAGAGTATAGTTCGCGGCCTTCCTAGGCATGTGTGCGAAGATTAGTCATAATATCGCGGCCAACCCTGGCGTGTGTGCGAAGATCAGTTCAATTTAGTACCATTAGTCTAGTTGTATCTTATCAATCACCTTCCTCACCCGAGGATCATATCATATCACTACGTTCCATTATCTAGAGATGTACAAGTAAATAAATCCAATCCCATTCCCACCCTGGGAACCCCATGCCTTGGCTGTGTGAACTCACCTTGGTTTGCTCGGTATGCTATGTTATGCACTCACAAGTAATCAGTCAAGTCCTTGAATGATTCTAGAGAAAAAGAGGAATCAAACTTGTGATGATTTCTTGTGCCAAATGATTTGGTGATGATTGCTAGAGA
>CL1Contig932
ACGGCCTTCCAAAGGCAGGTGTGCGAAGACAGTCATAATATCGTGGCCAACCCTTGGCAGGTGTGCGAAGATCGTTCAATAAGTGTTACTAGTCTAGCAGCAGGTTCTATCATCTATGCAAGTACAGTAAATCCTTAACCTCCCATTCCCACCCT
>CL1Contig933
AGAAAGGTCAAGTCTAACTGCTAGTGGTCAACCACGTCCTAACAGGGTTACCATACAAGTCAGGTTTTGGTTTCGAGTAGTGCACATAAGTATCACATAAGCTAGCAGGTGATTAACACATATCGATCATGGCAAACACACAGTGCACGTAAACATATTAGCAGTCAATTCCATAACATCTGATACTTGTACGATCCAAAGGTAAAGCCCAAAAATCAGGTGGCCCAACATGTTGTGCGGTCGGCACAGCCT
>CL1Contig934
ACGTGCTCGTAACATGTTAACTTGTGTGATACTTATGTGCACTACTCGAAACCAAAACCTGACTTGTATGGTAACCATGTTAGGACGTGGTTGACCACTAGCAGCTAGACTTGACCTTTCTGTGTATCTGCCGAGCAAACCAAGGTGAGTTCACACTCTTACCAAGGCATGGGATTCCCAGGGTCGGGAATGGGTTTGGAAGATTTCTTATACTTAAGTTACAATCGGGA
>CL1Contig935
ATCAACCTCTTTCCTTTAATCCCATTCCCAAGCCCCTGGGAATCCCATGCCTTAGTAAGGGTGTGAACTCACCTTGGTTTGCTCGGTATGCTAAGTTATGTGTTCGCAAATAATCAGTCAAGTCCTATAATATGCATGTACACTCAATCAGTTTATATCCTCACAGTTCACGTATCGTTCATGATCATACGGTATTTATTAAGTAACACCCGACTCATAGCATTAAGCAGTTAATCGCATCTTCACATGAGTTACACAT
>CL1Contig936
TGTCAGCACAAATCTAGTCAACCTCATTCCTTCAATCCCATTCCCAAGCCCTTGGGAATCCCATGCCTTAGTAAGGGTGTGAACTCACCTTGGGTTTGCTCGGTATGCTAAGTAAGTGCTCAAATAAATCAATCACGTCCTAGGGTAGGCACGTATACACAGTCAGTTTGTATTCATCTTGTTCACGCA
>CL1Contig937
TCGCACACCTGCCTGGGAGGCCGCGATGGAAACTAATACGATACATGACATAACGAACGAACATACTACTATACTATTACTGAACTGTTAACTGTGAACTCGCTCAACTAGTTGTTGACTCGTTGCTGCATGCCTTGCAGGACCCTAGGTACTTATGGAGCTTGCACTGGAGGCGCGGTCGTTGTGGACA
>CL1Contig938
TCCCATTCCCACGACCCGGGAATCCCATGCCTTAGTAGGAGTGTGAACTCACCTGGGTTTTGCTCGGCAGACAGTAAAATGCTCAAATATACAAGTAAGGGATCAACCACGTCCTATCATGGTTACTTATGCAAGTTAGGTTCGTATAAAGCACGTGGGTTTCTAACACGTATTGATCATGGCAATTCACACATATTTCATAGCAGTCCAATAACAATCAGTTAAACAGAATCCAAGTGTTCGGCCCAAATCAGTTGGGCTTGCAACGGTGA
>CL1Contig939
AGCACGTTTGCATCACGTATGGTATCAAGTATGATCATGACAATTCACATAAACGTATTAGCAGTACAAATCATGTAACGAGTCCAAGTAATCGGCCCAAACAGATAAGCAGTCCAATTAGCAAACAACCCAAAAGGGCCCGTGACAAGG
>CL1Contig940
TTGGGCCGGGTTATGTTGGGCCAGGGTTAACACGCATAAGTACACACATGACTGCTAATTGGACTGCTTATCTGTTTGGGCCGATTACTTGGACTCGTTACACGACATGAACTGCTGATACGTTTATGTGTTTTGCCATGATCATACTTGATAGCATACATGAATATACGTGTTATATACGAACCTGACTTGTGTGGTAACCCTATTAGGACGTGGTTGATCACCCTTAGTTCAAGGATC
>CL1Contig941
TGGTTGTTATGCAAGTTAGGTTCGTATATAGCACGTTTGTATCACTTATGGTATCAAGTATGATCATGGCAAATCACATAACGTATCAGCAGTTCATATCGGGTAACGAGTCCAAGTAATCGGCCCAATAAATATAAGCAGTCCAATAACAACCAGTTAAACAGAATCCAAGTGTTCGGCCCATTTCAGTTGGGCCT
>CL1Contig942
AGTAAGTACCACTAATGAGAAGCCCTCATTAGCCAGGATAAACGTGGGAAGCCCCCACCAGTAATATGAACACAAGGTTTGGGAAGCCCCCACCTTTAGTACACACTAGTATGGGAAGCCCCCACTAGCTATACTTATGCACTATGTTATGAACTTACTTTCTGTGAACTCGCTCAACTAGTTTGTTGATTATTTGCTGCATGCCTTGCAGGACCTTAGGTATACTGGAGCTTGCACAGGGAGGAGCAGGTCGTTGTGGGATACGGATCATGAACTTTATCTGAACTTATAATTATTTTGAGATACATTACTATGCTTCCGCTACTTAAAACAGGATTTGGCTTTGAAACATCAATCATGTCATGGTGACCTACGTTATTTAC
>CL1Contig943
TGGAGAAGCGGGTCGTTGTGGACAAGGATTGTGGTTTCTACGTTGGACTATTATGACACTTAAAACCACTACTATTGTAGGATTATTTACTATGCTTCCGCTACATTTTGTAAAACTATGGTTATGTTTTGAACACCCATCGTATTGAATGGATGGTTTACGTTTATTTTACTT
>CL1Contig944
TAGAGTATCTAATCAACCTTTCAATCCCATTCCCAACACCCCGGGAACCCCATGCCTTGGTAAGAGTGTGAACTCACCTTGGTTTGCTCGGTATGCTAAATAAGTGCTCACAGTTAATTAATCACGTCCTATGTATACACGTATAGCAAATCAGTTCATGCTCGAAATGTTACGCATGCAATTAATTGGTTCACATAGCAGTCAGTTTGCATATCAGTACAACACGTAGTATTACACGAATAAGTTCATCACCAAGCATGGCATGTAAATTAATTCAACATATGTTCCTCTGTTCAAAGCATTTTCAAAACCCTAGTATCTTTCGATTCATAATTCATCCTTCGACAGTCCATTATCCTTCGGACCGAAGGTTATGCTTCGGACCATGCCATCTTTCGGTCCAACTATCTTTCGGTCCAACTATCTGTCGGTCAAACTATGGTTCGGTCAACGAGTATCTTTCGGCCAAACAATCCTTCGGTCAACTACTATGGTTCGAGGGATCGGTATCTTTCGGTGTATTGATAAGTAACAGTTACGTTTATCCGATTAACCATTAACACAATTTTCACAAATCTGCTAACA
>CL1Contig945
AAGTAAAAATAAATGCCATTCAATCACCAATACGAAAGGTGTTCCAAAACATAAGTATGTTAACACTGTTTAGCGGAAGCGTATAAATAAAACCCAACATAAATAAGTAATGTCATAAAGTGTTTAACAAACAATCACGATCCAAGCCCACAACGACCT
>CL1Contig946
AGGAGCTGGTCGTTGTGGGCTTGGATCGTGATTGTTTCATTAAACACTTATGACATTTCACACTTTATTATGTTGGGTTTTACTTATATTGTCACACCCCCAAAATCCACACGCGGAGTACCACCGCGTGGAGGCGTGACATG
>CL1Contig947
AACCATGCTAGGACGTGGTTGATCACTATATAGCTTAACCGAACTTTGTGTATCTGCCGAGCAAACCAAGGTGAGTTCACACAGCCAAGGCATGGGGTTCCCAGGGTGGGAATGGGTTTTGGATTATTTATTCGTACTTACTCAGATGATAGAATTTAATGATATGGTCCTCAGGGTGAGGAAGGGTAATGATGAGATACGACCTAGACTAGTATACTAATTGAACTGATCTTCGCACACACGCCAGGGGTTGGCCGCGATATTATGACTGATCTTCGCACACATGCCTTGGAAAGGCCGCGAACTATACATACTAAAACTTCGCACACATGCCAGGGTGGCCGCGATACAAATATACATAGTCTAGAATACTTGGGAATTTTCCCTAGTCATCGCACACATGCCTAGAAGGCCGCGATACGAACTAATACGAATTAATACGATACATGACTTAACGAACGAACACAAGGCTTACTTTACTATTACTATTACTGAACTGTTTACTGTGAACTCGCT
>CL1Contig948
TGACATTCCCCTAACGAGGTTAGTGATCCGTAATTCCCAATAACAATGTAAGTGCAAGTAATTATTCAATCCCATTCCCTACCCCGGGAATCCCATGCCTTGGTAAGATTGTGAACTCACCTTGGTTTGCTCGGCAGATAAACAAAAGGTCACTTGAGCTGTATATGGTCA
>CL1Contig949
CGCATAACAAGTTGGGCCAGATATTATTGGGCTTCCATTCGAATCGCACAAGTATGAATATGTTATGTACTTAACTGTTAGCATGTGCCATGATCATTACGTGTTGTAACATGTTAAGCTATGTGTAGAACTTATGTGCACTACTTGAAACCAAAACCTGACTTGTATGGTAACCA
>CL1Contig950
TGAAAATTGTGTTAATGGATAAACATAACTGATATTGACCGAAAGATATTAGCTGTTCGAACCATTATTTGACCGAAGGATACTTGTTGACCGAACCATAGTTTGACCGAAAGATAGTTGGACCGAAAGATAGTTGGACCGAAAGATAGTTGGACCGAAAGATAGACATGGTCCGAAGCATAACCTTCGGTCCGAAGGAAAATGGTGATAATGGACTGTCGAAGGATGAAATATGAATCGAAAGATATTAGGGTTTTGATAATGCTCTGAACAGTAGAACATATGTTGAATTAATAGTCATGCCATGCTTGGTGATGAACATATTCGT
>CL1Contig951
AACATGGGAAGCCCCCACTTACTATTGTAAAGGTTTGGGAAAACAAGGGTACTGGGTAACGCATGATTATGAAACGAACTTACGATTACTGAAACGAACTCTTTAACTGAACAACCAACTGTGAACTCGCTCAACTTTGTTGTTGACTCGCTGTTGCATGCCT
>CL1Contig952
AGGCATGGGATTCCCGGGGTAGGGAAAGGGAACTGGTTGATGAATCGTACTTACATGGTTATGAGAATTACCACTAGACTAGTGATACCTGGGGAAACCCCCACTACTCTTCGCACACATGCCTGTAATGGCCGCGATACTGATACTGTTCTTCGCACACATGCCTGGTATGGCCGCGA
>CL1Contig953
TAGGTTTCGTTTTAGCTTCTTAACCCATTCCCTAACCACCGGGAATCCCATGCCTTATAGAAAGTGTGAACTCACCTTGGTTTGCTCGGTACGATAAACTACTCATTCACAATTAATTCAATCAAAGCCT
>CL1Contig954
TACGATTTACATTTCTATTACGAACACCGAACAACCAACTGTGAACTCGCTCAACTAGTTGTTGACTCTCTATTACATGCCTTGCAGGACCTTAGGTACCCATGGAGCTTGCACGGGAGGCGCAGTCGTTGTGGGGCATGGATCGTGGATGCCATGATAAACATTATGACATTTTAAACTATTACTTATGTTGGGTTTTACAT
>CL1Contig955
AGGTCAGTAGTACGTAATTCCCATAACCATGAAAGTACAATCAATCAATCAATCAATCCCATTCCCATGCCCCGGGAATCCCATGCCTTAGTAAGAGTGTGAACTCACCTTGGTTTGCTCGGTATGCTAAGTATGTGTTCACAAGTAATCAGTCAAGTCCTATAGTGTGCATGTTTTCACAATCAGTTCAAGATCATAACAGTTTGCATGCAATTTCTATATCACATATTGCTTGGCAGATAACATCATGCACCACATAACAGGTAGTCACATTCATAGCATTCATGCTTCACACACGTGTCTTTCACAGATAACTGAGTTAATAAACTCAACTGAATTATCA
>CL1Contig956
TGCACATGATACGATGTAAGTGTTTGCATCAAATTAGGGTTTGCAAATCGTTGTCATTCAAGCAGTTGTGTCTTGTGTGTTTATTGTGTACATGATGATATCACATAGAATGTTCACGCATGTAAAATCATACAGTTGCATTCAGTATCATACAATTATACATATACAGAATCATACATCACACAAACAGTTAATCATATTCACATAATTCATGCGTCACGTCTTTGTTTTCATAGTTTAGTCTAACGTGT
>CL1Contig957
TAGAGAGTTTTGGTCTAGTATCCGTGTTATCACCCTTCAGTAAAGAGGGTATGTACGTGTTGTCACCCTTCAACAAAGAGGGTGTGTACGTGTTCCAAACCAGGATATCACGCGGTGTTAGTTTAAATCCTTTACCCATTCCCAACCCTTGGGAATCCCATGCCTTGTGAAAGTGTGAACTCACCTCGGTTTGCTCGGTATGCTAAACTATGTGCTCACAAGTAATCAGTCAAGTCCTATGGGATGCACGTATACATAATCAGTTTAAGTTCGTAACGATTCACATGCAATCTATGTCACAAAGTGTGTTTGGCAGTTAACATCATGCATCAGGTAAGCAGTTAATCATTTCCATGCAATTCATGCTCCACATAAATGTCCTTCACAGTTTATACTAACATGGTTATTCTTTAACATACTTGACAAAGTTAACAAAATTAACACAAATAACAGGAATAATAAGCTAACAGTGT
>CL1Contig958
CGAACATATAGTTTACAATGCGATTACATTAACCGAACAACCTACTGTGAACTCGCTCAACTAGTTGTTGACCCTCTGTTACATGCCTTACAGGACCTTAGGTACATACGGAGCTTGCACGAGAGGCGCAGTCGTTGTGGAACATGGATCGAGGATGCCATGTTAAACCT
>CL1Contig959
TAGGTTCTATCAGCTGAGTATGTACAATAAAGTAATCCAAACCCATTCCCACCCTGGGAATCCCATGCCTTGGCTGTGTGAACTCACCTTGGTTTGCTCGGTATGCTCAAAGGGTTACACGTTCACAATTAATCAATCACGACCTATAGTACGCACGTGTATATGATCAGTTTAAGTTCGTACGTCACTTATGTCACGAAGCGTGTGTTTAAGCAATTATCATGTATCACATAAGTAATTAATCAAAGTCATGCAAATCCATGC
>CL1Contig960
AAGGTGTTCCAAAACATAAGTGTAATAACAAAGTTTAGCGGAAGCAAATGAGTAAAAGCCCAATCATAAATAAGTATGTAATGTCACAATGTTCAATCAAAGCATTCACGATCCTTGTCCACAACGACCGCGCCTCCCCATGCAAGCTCCATGTATACCTAACGACCTGCAAGGCATGTAACAGAGAGTCAACAACTAGTTGAGCGAGTAACAATGTTCATTTCGTAAAACGTTTGCTT
>CL1Contig961
TGCCGCATGATGAATAATTGCCAAACACAATGTGACATTAGATTTGTGTGCAAGATTTGTTACGAACGAAAAACTGATTTATTACACGTGCATACAATAGGACTTGACTGATTACTTGTGAGTGCATAACCTAGCATACCGAGCAAACCAAGGTGAGTTCACACAGCCAAGGCATGGGGTTCCCAGGGTGGGAATGGGTTTGGATTATTTACTTGTACTTACCTAGCTTATGGAACTTAGTTATATGGTCCTCGGGTGAGGAAGGGTTATTGATAAGATACGACTAGACTAGTGATACTTATAGAACTGATCTTCGCACACACGCCGGGGTTGGCCGCGATAATATGACTAATCTTCGCACACATGCCTAGGAAGGCCGCGAACTAAATATACCTAGTCTAGAATACTTGGGAAACTTTCCCC
>CL1Contig962
CAGGAGATCACGCAGTTTCTAATAAAAACACAAACCCATTCCCAACCACCGGGAATCCCATGCCTTAAAAAGAGTGTGAACTCACCTTTGCTTTGCTCGGTAGATAAATCGTTTGTCCTAAGTTGGTCAACCACATCCTATTATGGTTACCACTTGTTAGGATGGTAAACAAGTAATCACGTATAAGA
>CL1Contig963
AGGCAGCAGTGAGTATCCGTTCACGCAGGTTTTACGTGAGTATCCTTCACAACCGAGGATAGCGAGTAGCATAAGTGTACATAGGTTTTACGTACGTGTCCTGCACAACCGAGGACGATGGTATGGTAGTCTAGTAATGGTATCCGAATGAATCTATTCAACCTTAACAATCCAACCCAATTCCCAACCCGGGAATCCCATGCCTTGGCTGTGTGA
>CL1Contig964
TAGTAAATCAGTTCATGGTCGAAATGTTACGCATGCAATTAATTGTTCACATAGCAGTTAGTTTGCATATCGGCACAGCACGTAGTATGGCACGAATACGTTCATCACTAAGCATGGCATGTCAATTAAATCAACATATGTTCTATTGTTCCAGACATTATTCAAAACCCTAATATCTTTCGAATCAAATCATTATCTTTCGACATCAGTAATCATAATCATCAAAATGATCCTTCGGTCCGAAGGTTATGTTTCGAACTAACACTATCTTTCGACCCAAGTTATCTTTCGGTCAAACTAGGTTTCGGTCAATTAATGGTTCGGTCAAACTATCTGTCGGTCAAACTATCCTTCGGTCACTACTACT
>CL1Contig965
TCCAAACAACTGTGATTCGTGTGATGGTTGTGTACAGAATGACATCAAATAGAATGTTCATACATACAGTAGCGTACAGTTATATACAGTGATATACAGTAACATGCAATGTGTTCCTCACTCAGGGTTTTGAATTCAGCATTATACGTAAACTCAGATCAAACA
>CL1Contig966
TACACAAATAAAAGATAGGTAGCAAGTAAATGGTCAACCACGTCCTATCATGGTTATTATGCAAGTCAGGTTCGTATATAGCACGTTTGTATCACGTATGGTATCGAGTATGATCATGGCAAATCACATAAACGTATCAGCAGTTCAAATCATGTAACGAGTCCAAGTAGTCGGCCCAAACAGATAAGCAGTCCAATTAGCAGTCAAGAGCATACTTGTGCGTGTTAACCCTGGCCCAACATAACCCGGCCCAAATAGTAAACGCATACTAGTCCAATAACAA
>CL1Contig967
AGTCGTATTCTTATCGTTAGGTTCTATCAACCGAGTATGTACAATAAAGTAATCCAATCCCATTCCCACCCTGGGAACCCCATGCCTTGGCTGTGTGAACTCACCTTGGTTTGCTCGGTATGCTACTCTATGTGCTCGTAAACAAGTCAATCAATCAGTCGAATCCT
>CL1Contig968
TGCGAGCCCAATCTTTTAATCACACAAGTTGAATATGTTATGACTGTTAAACGTGATGATGTGTAACTGCCATGATCTGTACGTGTTCCTTATCTGCTAGCTTATGTGATACTTATGTGCACTACTCGAAAACAAAACCTGACTTGTATGGTAACCATGTTAGGACGTGGTTGACCACTAGCAGCTAGACTTGACCT
>CL1Contig969
AGACAAAATCAACCCTTCAATCCCATTCCCAAGCCCTTGGGAATCCCATGCCTTAGTAAGGGTGTGAACTCACCTCGGTTTGCTCGGTATGTTAGTCTACGTGTTCACGAATAATCAATCACGTCCTATTGTATGTACGTATAATTAATCAGTTCAAGTTCGCAATATTTCACATGTAATCTATCAGGGT
>CL1Contig970
AACACTTGGCAGTCAATAGCACACTTGTGCGTGTTAATCTTGGCCCAACATAACCCGGCCCAATTAACATTCACCCCAAATAGTAAACGCACACTAGTCCAATAGCAAACAGTCCACAAATCCAATCGTTGGGCCCAATTGATTGGGCCCGTGACAGTGAAGGCCCAAACAGTGTACGTGCA
>CL1Contig971
TGGTGAACATTGATTGTGCTATTACGTGAACCTCATGAATATAAACTGATTAAGTACACGTGCGTACTTTAGGACTTGATTGATTAACTGTGAGCACATACTTAGCATACCGAGCAAACCAAGGTGAGTTCACACTCTTACCAAGGCATGGGATTCCCGGGGGTTGGGAATGGGATAGAATGATTACTTGTACTTACATTGTTACTGCTAGACTAGTGATACATGGGGAAGCCCCCACTACTCTTCGCACACATGCCTGTAATGGCCGCGATACAGATACTAATCTTCGCACACATGCCTGTAATGGCCGCGATACTGATACCGATCTTCGCACACATGCCTGGAATGGCCGCGATACTGATACTAAACTTCGCAAACATGCCTGGAGGGCCGCGATGAAATTATAAACGATACATGGGTTACAATACAAACAAACGTTTTACTAATTGAACACTATTACTAAACAAACCA
>CL1Contig972
TGGAAAAAAGGAATTAATCATACCGAGCAAACCAAGGTGAGTTCACACAGCCAAGGCATGGGGTTCCTAGGGTGGGAATGGGTTTGGATTATTACTTGTACTTATCTAGCTTATGGAAACTAGTTATATGGTCCTCGGGTGAGGAGGGGTTATTGATATGATACGACTAGACTAGTGATGCT
>CL1Contig973
AGTATGTACGAATAAATCATTCAATCCCATTCCCACCCTGGGAACCCCATGCCTTGGCTGTGTGAACTCACCTTGGTTTGCTCGATATGCTAAGTTAAGTGCTCACAAGAAATCAGTCAAGCCCTTGAATGATTCTAGAGAAAGGG
>CL1Contig974
TTGTCACCCTTCAGTTAAGAGGGTGGAGGTACGTGTCCCATACAAGGAGATCACGCAGGTTCCAATGTTGTCACCCTTCAATTAAGAGGGTGGAGGTACGTATTCTACCCAAGGAGAATACGCAGGTTTCCTTTCAATCAATTACCCATTCCCAACCACCGGGAATCCCATGCCTTGTAGAAAGTGTGAACTCACCTTAGGTTAGCTCGGCAGATAAGCAAAAAGGTCAATCGAGCTGCTTGTGGTCAAACACGTCCTA
>CL1Contig975
TCGCGAACGAACTGATCAATTGCCTTCGCACACACCCTGGTCGGTAAAGACTACGGTCGCGAACTAACGAACCTAATCTTCGCACACCTGCCTTTGGAAGGCCGCGAACTGTAATTTACTATTCTTCG
>CL1Contig976
TCTTGATTATTAAGGGAACTTCGTGAATACAAACTGATTATGTGCACATGCGTACTTTAGGATTTGATTGATTATTTGTGAGCACATACCTTAGCATACCGAGCAAACCAAGGTGAGTTCACACTCTTACCAAGGCATGGGATTCCCGGTGGGTTGGGAATGGGATTTGTATGACTACCCGTACTTTCATCACTACTAGACTACTTACTACCGTCCTCGGTTTGGGAAGGACGCCAGTGCTAAAACCTACGTAAAACCTACGTACTATTGTCCTCGGTTTGGGAAGGACACCAGTGT
>CL1Contig977
AGGACTTGATTGATAAACTGTGAGCACATACTTAGCATACCGAGCAAACCAAGGTGAGTTCACACTCTTACCAAGGCATGGGATTCCCGGGGTTGGGAATGGGATTGAATGATTTACTTGTACTTACCTAGTTAATGGAACTTAGTGATATTGTCCTCGGGAGAGGAAGGTTATTGATAAGATACTGCTAGACTAGTGATACATATACTTCTCTTCGCACACACGCCTGGAATGGGGATGCG
>CL1Contig978
AATAATAAATGTAATTCATCCAATCAATATGAAAAGGTGTTCCAAAACAAAAGTATAGTTTCAATGTTTAGCGGAAGCATAAATGTAAAACCCAACATAAGTAATAAGTTTGAAATGTCATAAATGTTTAACATGGCATCCACGATCCATGTCCACAACGACCGCGCCTCCCAGTGCAAGCTCCATGAGTACCTATTGACCTGCAAGGCATGTAACGAGTCAACAACAAAGTTGAGCGAGTTCACAGCTGGTTGTTTAGTTATAGTATTCGTTGCAAAAATCCCATGTTCGTTTTCTAAAACTGGAAGAGCACACGTCTGAACTCCAGGCACTG
>CL1Contig979
AGGATCAAGCCACCAATCATATCGAACAATGTAATTAATGTCCGTTATAATAAATGTAAACCAATTATTCAATACGATTGATGTTTCCAACAAAACATAATTTAAGTAGCGGAAGCGTAATAATGATATCCAATGTATGTAAATAGTTCAAGTGTTGTAAGTATAACATAACATCCACGATCCAATCTCCACAACGACCTGCTCCTCCCTGTGCAAGCTCCATGTATCTAACGACCTGCAAGGCATGTAACAGAGGATCAACAAACTAGTTGAGCGAGTTCACAGTTAACAGTTCA
>CL1Contig980
AGGACCTTAGGTACTCATGGAGCTTGCACGGGAGGCGCGGTCGTTGTGGGCACGGATTGTGGATATTATGATAAACACTTTTATGACATTTCAACTTAATACTTATGTTGGGTTTTTACATTATTGCTTCCGCTACACATTTGACTATGTTTGGTTTTGAAAACACCTTTCGTATTGATGA
>CL1Contig981
TAGGACTTGACTGATTACCTGAGAACATACTTTAGCATACCAAGCAAACCAAGGTGAGTTCACACAGCCAAGGCATGGGGTTCCCGGGTGGGAATGGGATTGGATGAACTATTGTACATACTCCGCTGAT
>CL1Contig982
TGGGCCGGGTATTATTTGGGCTTCTTTGGATGAATCGCACAAGTTGGATTTGTTACATGACTGTTAACGTGTTACCATGATCAATACGTGTACATAACCTGTTAGATCTGTGTAAACTTATGTGCACTACGTAAAACCTAGACCTGACTTGTACGGTAACCATGTTAGGACGTGGTTGACCACTTATAGCTCAAGTAACCTTTTCGTGTATCTGCCGAGCAAACCAAGGTGAGTTCACACTCTTACCAAGGCATGGGATTCCCGGTGGGTTGGGAATGGGATTGAATGATTACTCGTACTTTCATCGCTACTGGTTTACGTACCACTGTCCTCGGGTTGGGAAGGACACCTATAGATACAACTAGACTAGAACACATGGGAAGCCCCCACTAATCTTCGCAAACATGTCTGGGAGGCCGCGATACGAATACTAATCTTCGCAAACATGTCTGGGAGACCGCGATACGAATACAGATACAACTAGTCTAGAACACATGGGAAACCCCCACTAATCTTCGCAAACATGTCTGGGAGACCGCGATACGAATTAATACGATACTTGGTACAGAACGAACAAATGATTTACGAAACGAATACTATAACTAAACAACCAACTGTGAACTCGCTCAACTTTGTTGTTGACTCGTTGTTACATGCCTTGCAGGTCGTTAGGTACTCATGGAGCTTGCACTGGGAGGCGCAGTCGTTGTGGACATGGATCGTGGATGCCATGTTAAACATTTATGACATTTCAAACTTAATACTTATGTTGGGTTTTACATTTATGCTTCCGCTACACACTTGATTATGTTTTGGTTTTTGAACACCT
>CL1Contig983
ACACACTTCATGACACAAATGGCAAGTGTATCATTACGAACATGAACTGATTTATTACATGTGCACACAATAGGACTTGACTGATTACTTGTGAGTGCATAACCTAGCATACCGAGCAAACCAAGGTGAGTTCACACTCTTACTAAGGCATGGGATTCCCAGGGCACGGGAATTGGGATTGAAGGAATGAGATTGAATAGAATCGTACCTACACTGTTACTAGACT
>CL1Contig984
TTCCCAACAACAACGTAAATACAGATAATCATCCAATCCCATTCCCTACCCCGGGAATCCCATGCCTTGGTAAGAGTGTGAACTCACCTTGGTTTGCTCGGTTTGTTATTGTGCTTCTAGTGTTAATTAATGGTTAGGTCCGTTACACACGACCTTAGATTGTTTCTAGATGAAGAGAGGGATCAAAAGTGATGATTGAGAGCTTGTGCCACCAAGAATGATGAAAAGATGATTGTAGAGGAAGATTGACAAT
>CL1Contig985
TACAAAAGGTGTTCAACAATAAATCGTTTCAAAGTGTAGCGGAAGCATAATAAATAACCAGTAATAGTTAACAGTTTAAGTGTCATAATAATTCAATGGAAAAGCCACGATCCTTGTCCACAACGACCCGCTTCTCCAGTGCAAGCTCCAAGTACCTAACGACCTGCAAGG
>CL1Contig986
TAGTACGTAATTCCAGTAACAATGTAAGTACAAGAAATCATTCAATCCCATTCCCAACCCCGGGAATCCCATGCCTTGGTAAGAGTGTGAACTCACCTTGGTTTGCTCGGTATGCTAAAGTATGTGCTCACAAGTAATCAATCAAAGCCTAGAGTATGCATGTGTATACAATCAGTTCATGTTGGTGAAGTTTAACATTCAATCCAAGTCACTAAGTATACTGGATAGTTAACATCAAGTAACACGTAAACAGTTATTCAAGTTCACATAATTCACGCT
>CL1Contig987
ACCTTGGTTTGCTCGGTATGCTATGCTCTAGGGTTTAACAATTGTCTAAGTCCGTTACACACGACCTAGGATACATTGCACATACTTGACGTAAGTATATAAACTCAATTAGGGTTGGCAACTCTTCGGTGATCAAACAATCACATACGATATTGTATCATACAGTACAAGCAGTATCTTAACATGCAGGACCAAGTAACAAGTATCAGTCAACATGTTCTTCATCCAAAGTTTTGA
>CL1Contig988
CAGTCCATGTCCCACAACGACCACTCCTTCTCGTGCAAGCTCCATCTAGATACCTAACGACCTGCAAGGCATGTAACAACCAGTCAACAACAAAGTTGAGCGAGTTCACAGTTGGTTGTTTAGTTTTAAAAGTTTGTTTTGAAAACCGTAAGTTGTTTCGTAAACCACGTGT
>CL1Contig989
ACTCGCTCAACTAGTTTGTTGACTATTTGCTGCATGCCTTGCAGGACCTTAGGTATACTTGGAGCTTGCACAGGGAGGAGCAGGTCGTTGTGGGATACGGATCATGAACTATTTATGAACTTATTACTCGTATAACTATTTTGAGATTACATACTATGCTTCCGCTACTTAAACGATGTTGGTTTTTGAAACATCAATCATGTCATGA
>CL1Contig990
TCTCATCATTAACCCCTCCTCACCCGAGGACCATATAATTAAGTTCCATAAGCTAGGTAAGTACAAGTAAATAATCCAAACCCATTCCCACCCTGGGAACCCCATGCCTTGGCTGTGTGAACTCACCTTGGTTTGCTCGGTATGCTAAGTATGTGCTCACAGTTAATCAATCACGTCCTAGAGTACGCACGTATACATAATCAGTTTATATCCAAGTTGTTCACGTATAGGTATAATCACAGAAGTACTAGCATGTAACCATTATCACATAAGTCATGCATATCACCTAACAGCAGTTAAATATCTCAGTTAACTTCTAACAGAGTCAAACTAAGTTACTGTGCAGTTAACCAAGTTGACGAATCACAGGTTGGCG
>CL1Contig991
AGACCCCCGCGTACCACTGTCCTCGGGTGAAGGACGCTTACGTAAAACCTACGTAAACCTCGTACGTACTCATGTTCTCGGGTTAAGAAGAACACTTATGGTTACCGCTAGTCTAGTACATACAAACATGGGAAGCCCCCACTAAATATTGTAAAAAGGTTTAGGAAATAGGGT
>CL1Contig992
CGCGGCCCTCTAGGCATGTGTGCGATGACTAAGGGAGGTTTTCCCCAAGTATGCTAGACTAGGTATATTCGTATCGCGGCCACCCGGCATGTGTGCGATAATTAGTGTATAGTTCGCGGCCTACCCCGGGCATGTGTGCGA
>CL1Contig993
AGGCCTCGGCGATTAAGTTGATTTAGTGAGGGACTTCAATGATAGAGATTTGGTCCAGTGCGTAATCTTGGCATCCTACCCACAGAGGATGGTAGTAATTACCGTTTAGTTCGTTTACCCATTCCCAACCCTTGGGAATCCCATGCCTTGGAAAGAGTGTGAACTCACCTTGGTTTGCTCGGCAGATACACGAAAAGGTTACTTGAGCTATATGTGGTCAACCACGTCCTAACATGGTTACCATACAAGTCAGGTTTTGGTTTCAAGTAGTGCACATAAGTTTTACACATAGCCTAACAGGTTACGAACACGTATTGATCATGGCAAACACGTATTTTCACGTTAACAGTCAAAACATAACATTCTCGAACTTGTGCGACT
>CL1Contig994
TGGGATTGAAGGGATAAGATTGAATAGATTCGTACTGACACTAATACTAGACTACCATTCACTGTCCTCGGTTGTGCAGGACACATACTTACGTAGACTTATACTTACTACTATCCTCGGTTGCGAAGGATACGCACGTAAAACCTACGTGCAT
>CL1Contig995
ACGTAAATAGTAAAAGTAAATGTCATTTAACCAAACCAATCCATATGAAAGGTGTTCAAAACATAAGTATAAATTCAACGTTTAGCGGAAGCAAATGAGTAAAAGCCCAATCATAAGTAAAGTATGAAATGTCAAATGTTTAATCAAAGCATTCACGATCCTTGTCCACAACGACCGCGCCTCCCAGTGCAAGCTCCATGTATACCTAACGACCTGCAAGGCATGTAACAGAGAGTCAACAACTAGTTGAGCGAGTTCACAGTAAGTAAGTTCGTAATAGTAAGTTCGTTGCATCACCATGCGTTATTAACTAAGTCAATTGTATGTTCATGTAGTGGGGGTTTCCCAAGTGGTATATTCAGTTAGTGGGGGCTTCCCATGTTGTATATACTAGACTAGTGGTAACCATAAGTGTTCTTCTTAACCTGAGAACAGGAGAACGTACAAGGTTTACGTAGGTTTTACGTAAGCATCCTTCTCAACCCGAGGACAGTGATTAGTGTGAAAAAACCCT
>CL1Contig996
AAACATAGTTTAAGTAGCGGAAGCATAATATGAAAACCCAACATAAGTATTAAGTTCAAAATGTCATAATGTTTTTAACATGGCACCCATTGTCCATGTCCCACAACGACTGCACCTCCCAGT
>CL1Contig997
AGCGGAAGCATAGTTGTAAAACCCCAAGACAACAATTAAGTACGAAATAAAGTAATGTTTTTAGCATGGCACACACTGCCATGTCCCACAACGACCGCGCCTCCCTCTGCAAGCTCCATGAGTACCTAACGACCTGCAAGGCATGTAACAACGAGTCAACAACAATCTCTTGTTGCAATGTTCTGTACAAGTGCATAAGTAAGATTATTACGGATAGAATAAAGGGTAGCCTGGAGTCGCTTGTGGGGATTAACCAAGCCGCCTTTGTGCCGGGT
>CL1Contig998
TGACTGATCTTCGCACACATGCCTAGGAAGGCCGCGAACTGTACATACTAAAACTTCGCACACATGCCAGGGTGGCCGCGATACAAATATACATAGTCTAGAATACTTGGGGAAAACCTCCCCTAGTCATTGCACACATGCCT
>CL1Contig999
AACCATGCGTTACCCAGTACCCTTATATTCTCAAACCTTTACAATAGTAAGTGGGGGCTTCCCATGTTGTATGTACTAGACTAGTTGTATCTATAGGTGTCCTTCCCAATCCGAGGACAACGGTAAATATGAGTTTACGTAGGTTTTACGTAAGTGCCCTTCCCTAACCGAGGACAGTACGTAGCGAGTACGTAGGTTTAGCGTTGGTGCCCT
>CL1Contig1000
AGTACGTAATTCCCATAATCATGTAAGTACAATCAATCAGTCAATTCCATTCCCACCCCACCGGGAATCCCATGCCTTGGAAAGAGTGTGAACTCACCTTGGTTTGCTCGGTATGCTAAGGTATGTGCTCACAAATAATCAGTCAAGGCCTAGAGTACGCACGTATACATAATCAGTTGACATTCACAAAGTTCGACTAACAGTCAAGATCATCACGTACACGCAAGTAACAACCAACACATTGCATTTATCGGCTATACAAGTTCAAATTAATCCAATGAATACGCTATACAACTGAAAACATGCTCTGATTAACATTGAACATTCACAATCCGAGAAATCAGATTAAATCAACTATATCAGGCTTTACCATATCATCGGGTCTT
>CL1Contig1001
GCTCAAGTAACCTTTTCGTGTTCTGCCGAGCAAACCAAGGTGAGTTTACACTCTTACCAAGGCATGGGATTCCCGGCGGGTAGGGAATGGGATTTGATTGAACAATTACTCGTACTTACACTGTTACTAGACCATCTACCATCGTCCTCGGA
>CL1Contig1002
CGCGGCCACCCGGCATGTGTGCGAAGTTTTAGTGTATAGTTCGCGGCCTTTCCAAGGCATGTGTGCGAAGATCAGTCATAATATCGCGGCCAACCCCTGGCGTGTGTGCGAAGATCAGTTCAAGTAGGTATACTAGTCTAGCCGTATCTTATCATTACTCTTCCTCTCCCGAGGACCAT
>CL1Contig1003
AGTTTACAGTTAACAGTTCAGTAATAGTATAGTGTGGGTAATAGTATGTTCGTTCGTTTATATCATGTATCATATTTCCATCGCGGCCTCCCAGGCAGGTATGCGAAGATTAGGGGATAACTATCCCAAGTATTCTAGACTAGGTTTATCCGTATCGCGGCCTACCAGGCAGGTGTGCGAAGAATAACAAGTTTAGTTCGCGGCCTTCCTAAGGCAGGTGTGCGAAGAATAGTAAGTTTAGTTCGCGGCCTTCCTAAGGCAGGTGTGCGAAGTCAGTCATAATATCGCGGCCAACCCTTGGCAGGTGTGCGAAGATCAGTTCAATAAGTGTTACTAGTCTAGTCGTATCTTATCGTTAGGTTCTATCATCTGAGTATATACAATAATTCATCAAATCCCATTCCCACCCGGGAACCCCATGCCTTGGCTGTGTGAACTCACCTTGGTTTGCTCGGTATGCTAAGTATGTGCTCACAGTTTATCAATCGAGTCCTAGAGTACGCACATATACATAATCAGTTTATATCCAAGTTATCATCACAGAAGTACT
>CL1Contig1004
ATGGAGCTTGCACGGGAGGCGCGGTCGTTGTGGGCACGGATCGTGAATGTTTCACTAAATACTTTATGACATTCCATACTCTACTTATGTTGGGTTTTTATTAATACGCTTCCGCTAAAAAGTGATAACATACTTATATTTTGAACACCT
>CL1Contig1005
TCGCCAAGGGTGTTCAACGAAACAGAAACTTGTTTCCCCAAAAGAACGATTGACGAAACAGATTGTGTTTCGTCAACCAGTGTTTCGCCAAATAATCTGTTTCGCCAACCTGAATAACCTGCACAGTAAACTGATGTAATTCTGTTAAGTGTTAACTGAGTTAACTAACTGATGTTAAACACTATGCATGACTTGTGTGATGTTGACTAGTGATGTGTACTACTTGGTGACCA
>CL1Contig1006
AGGCGTGACATGACCAGGATCTTAACCACCAATCATATTGAACATGTAATATAGTTAAGTATAGCGGAAGCATTTAAGTAAACCCAAACATAAATATTAATGTATGAAACATCATAAGTGTTCAAATAGCATTCACGATCCTTTGCCCACAACGACCTGCTCCTCCCTGTGCAAGCTCCAAAATGTACCTAAGGTCCTGCAAGGCATGCAGCAAATAATCAACAAACTAGTTGAGCGAGTTCACAGAAAGTAAATGCGTAATAGTAAGTTCATGAGTATCAAGTGGCT
>CL1Contig1007
ACAACCGAGGATAGGAGACGCGGGGGTGTACGTGGGTTTCACGTACGTATCCTTCACAACCGAGGATAGAAGTAAGTAATGCGTACACGTAGGTTTTACGTGCGTGCCTGACATCCGAGGCAGTAATGGCATATGACCACGTAGGTGTTATCCAACCTACGGAACCACGTAGGTGTTATCCCAACCTACGGAACCACGTAGGTGTTATCCCAACCTACGGAACCGTCCTGACATCCGAGGACCATGATAGGTGATAGTCTAGGAAAAGCGTTTGTACG
>CL1Contig1008
TAACTGTTCAATCCCATCATTCAACCCATTCCCAACCCACCGGGAATCCCATGCCTTGGTAAGAGTGTGAACTCACCTTGGTTTGCTCGGCAGATACACAGAAAGGTCAAGTCTAGCTGCTAGTGGTCAACCACGTCCTAACAGGGTTACCA
>CL1Contig1009
ACGAATAAATCATCAAAATCCCATTCCCACCCTGAGAACCCCATGCCTTGGCTGTGTGAACTCACCTTGGTTTGCTCGGTATGCTAAGTATGCTCAAAGTAAATCAATCACGTCCTAAAGTATGCACGTATACACAATCAGTTTGTATTCATGAAGTTGGCACGTAAATATATTCATAGTAGACATCGCATCAGTAAACACCAAGTATCATGAACTCAATTCAGTTTCGCCTGGAATCCCGTTTCGTGAACCCA
>CL1Contig1010
TAGGACGTGGTTGACCACTTTAGTTCAAGAACCTTTTATTGTGTATCTGCCGAGCAACCCAAGGTGAGTTCACACCCTTACTAAGGCATGGGATTCCCAAGGGCTTGGGAATGGGATTAAAGGAATGAGATTGATTAGATTCGTACAGACACTGTTACTAGACT
>CL1Contig1011
TCATAAAACCCAGTTCAATACGATTGATGTTCAAACCAAACTTTGTTTAAGTAGCGGAAGCATGTAAGTAAAACCCAACATAAACAATAATGTATGAACTGTCATAAGTGTTTAGCAATCATTCACGATCCAATGCCCTCAACGACCTGCTCCTCCCTGTGCAAGCTCCATAAGTA
>CL1Contig1012
ATGCACGTACAGTAAATCATTAACTTCCCATTCCCACCCTGGGAACCCCATGCCTTGGCTGTGTGAACTCACCTTGGTTTGCTCGGTATGTTAAGCTATGCGCACAAGAAATCAGTCAAGTCCTATAGTAAGCACGTACACCAGATCAGTTTAT
>CL1Contig1013
AAGCCCTTGGGAATCCCATGCCTTAATAAGGGTGTGAACTCACCTTGGTTTGCTCGGTATGCTTAACTTTGTGCTCGCAAATAATCAATCAATCAAGGCCTAATGTAATGCATTTACACACAGTCAGTTCATGTTCGCAATAATTCGCATGCAACTAACATCACAGTATAACACCGAGTGTGCTTAGCAGTTAGCATCTTGTATCATGTAAACAGTAAATCGAACTCATGCAACTTCATGCTTCG
>CL1Contig1014
AGGACGCGTTTGACCGACTATTAAACAAGTAACTAATCTTACCGAGCAAACCAAGGTGAGTTCACACTTTCTACAAGGCATGGGATTCCCGGTGGTTGGGAATGGGTAAAGGATTTAATCGGAAACTGCGTGACCTCCTGGTTTGGAACACGTACCACATCCTCTTTATTGAAGGGTGACAACATGTACTAAGGATTTAATCGGAACCTGCGTGATCTCCTGGTTTGGGGACACGTACCACATCCTCT
>CL1Contig1015
CGACCTTGTTAGGGAAAGGTCACTTTTAGACATAGCTAGACTGGTAACACATGGGAAGCCCCCGCTAATCTTCGCAAACATGCCTGGAAGGCCGCGATACGAATACTAATCTTCGCAAACATGCCTGGAAGGCCGCGATACGAATACTAATCATCGCAAACATGTCTGGGAGACCGCGATACAAATACAACTAGTCTAGAAACATGGGAAACCCCCACTAATCTTCGCAACATGTCTGGGAGACCGCGA
>CL1Contig1016
AGGGCCAATAGTAAATTATACAGGTGGGGGCTTCCCATGTTATGTGACCACTAGACTATTCGTATTATCCCTGTTCTTCGTCCGAGAACAGTAGCGCGTATGAGGTGTGCGTAGGTTTTACGCACGTATCCTTTGTATCGAGGATAGTAATTAGTATATGACCACGTAGGTGTTATCCCAACCTACGGAAGAAGTAAGTAATGCGTACACGTAGGTTTTACGTGCGTGCCTGACATCCGAGGCAGTAATGGCA
>CL1Contig1017
TACATGATGTTAACTGCCAAGCAATATCCGATATGAACTTGCATGCGAATCTTTATGATCTTGGACTGATTGCGTATACCTGCAAACAATAGGACTTGATTAATTACTTGTGAGTGCATAACCTAGCATACCGAGCAAACCAAGGTGAGTTCACACTCCTACTAAGGCATGGGATTCCCGGGTCGTGGGAATGGGTTAAAGGTTTCAATTGACTTATAACGTACAAACGCTTTTCCTAGACTATCACCTATCATGGTCCTCGGATGTCAGGACGGTTCCGTAGGTTGGGATAACACCTACGTGGTTCCGTAGGTTGGATAACACCTACGTGGTCATATGCCATTACTGCCTCGGATGTCAGGCACGCACGTAAAACCTACGTGTACGCATTACTTACTTCTTCCGTAGGTTGGGATAACACCTACGTGGTCATATGCCATTACTGCCTCGGATGTCAGGCACGCACGTAAAACCTACGTGTACGCATTACTTACTTCTTCCGTAGGTTGGGATAACACCTACGTGGTCATATGCTACTTCTATCCTCGGTTTTGAAGGATACGTGCGTAAAACCTACGCACACCTCATACGCGCTACTGTTCTCGGACGAAGAACAGGGATAATACG
>CL1Contig1018
AACACTGGTGTCCTTCCCAAACCGAGGACAATAGTACGTAGGTTGTACATAGGTGTTCGCACTGGCGTCCTTCCCAAACCGAGGACGGTAGTAAGTAGTCTAGTAGTCTAGTAGTGATGCAAGTACGGGTAGTCATTCAATCCATTCCCAACCCACCGGGAATCCCATGCCTTGGAAAGGGTGTGAACTCACTTTGGTTT
>CL1Contig1019
AGTCTAGAACACTTGGGAGGAACATCCCCTAATATCTTCGCATACCTGCCTGGGAGGCCGCGATGGAAATACGATATATGATATAACGAACGAACTTACTACTCACACTATACTATTACTGAACTATTAACTGTGAACTCGCTCAACTAGTTGTTGACTCTCTGCTGCATGCCTTGCAGGACCTTAGGTACATACGGAGCTTGCACAAGGAAGGAGCAGGTCGTTGTGGACAAGGATTAGTGATTGATTGCTAAACATTATGACATTTCAAACTATTAACTATGTTGGGTTTATTTATATGCTTCCGCTACTTAAACAAAGTTTGGTTTTTGAACATCAATCATGTCGTG
>CL1Contig1020
TGGGAAGAACATCCCCTAATAATCTTCGCATACCTGCCTGGGAGGCCGCGATGGAAACTAATACGATACATGACATAACGAACGAACATACTACTACTCGCACTATTACTGAACTATTAACTGTGAACTCGATCAACT
>CL1Contig1021
GTATGTACGCGTAATTGTTCAATTCCATCATTCAACCCATTCCCTATCCCCGGGAATCCCATGCCTTGGTAAAGAGTGTGAACTCACCTTGGTTTGCTCGGTATGCTAAAAGGGTTACACGTCCACAATTAATCAATCACGACCTATAGTACGCACGTGTATACAATCAGTTTTCGTTCGTAACAATCTTGCACACAAATCTAACGTCGCATAGTGTGTTTATGCATTTCTCATCAAGTAGCACATAACAGTTGGTTCATGTTCACACAGTCATACTCCATATAAATGAGTTCTTAGTAATATCTAATACGGTTAATCAATTAACATGCTCGACAGAGCTAACAGGTTTAACAAAGTTTACAACTTAACGGAAGCAACATACATACAGGAATATAAACTAACAATGTTAATTATCTAATAGAGTTCACAAACAATTAGGTTATCAGCTT
>CL1Contig1022
ACACCTACGTGGTCACATGCCAATTACTATCCTCGGTACAAAGGATACGCACGTAAAACCTACGTGTACGCATTACTTGCTTCTATCCTCGGTTGTGAAGGATACGTTCCGTAGGTTAGGATAACACCTACGTGGTCATATGCCAATTACTGCCTCGGATGTCAGGCACGCACGTAAAACCTACGTGTACGCATTACTTACTTCTATCCACGGTTCCGTAGGTTAGGATAACACCTACGTGGTCATATGCCAATTACTGCCTCGGATGTCAGGCACGCACGTAAAACCTACGTGTACGCATTACTTACTTCTATCCTCGGTTGTGAAGGATACGTGCACCATGGTCCTCGGATGTCAGGACGGTTCCGTAGGTTAGGATAACACCTACGTG
>CL1Contig1023
TAGTCTAGTCGTATTCTTATCGTTAGGTTCTATCAACTGAGTATGTACAATAAAGTAATCCAATCCCATTCCCACCCTGGGAACCCCATGCCTTGGCTGTGTGAACTCACCTTGGTTTGCTCGGTATGCTAGGTTATGCACTCACAAGTAATCAGTCAAGTCCTATTGTGTGCACGTGTAATAAATCAGTTCATGTTCGTATTAATACGCAGGTAATCTATATCATAAAGCGTTTGACAGTTAACATCATGTATCACATACGATAGAGTTCTTGGTTAATACGAACAAGGTTATTCAGTAACACAATTAACAGGGTCGTCGTGTTTAACAAGATCAACATGCTTAACAAGATAACATGTTTCCGCAGAACAAAAACCCTAATCATGGATACTACTTAGCACCGTTAAC
>CL1Contig1024
AGCGGAAGCATTAATGTAAAACCTAACATAAGTAAATAGTTTGTAATGTCATAAATGGTTAGCAGGGCATCCACGATCCATGTCCCACAACGACTGCGCCTCCCGTGCAAGCTCCATGTGTACCTAAGGTCCTGCAAGGCATGTAACAGAGAGTCAACAACAAAGTTGAGCGAGTTCACAGTTGACAGTTCAGATAATGTATTCGTTCAAGTATCGTAAGTTCGTTTCATAAACATGCGGGATCTACTAGGCCACTAGTATGATCGGTTAGTGGGGGCTTCCCATGATTGTATGTACTAGACTAGTTGTAACCATAAGTGTTCTTCTTAACCCGAGAACAGGAGTACGTACGAGGTTTACGTAGGCTTTACGTAAGTGCCCTTCTTTACCCGAGGACAGTGGTACGCGTGGG
>CL1Contig1025
AGTCTAGTCGTAGTTCTATCAGCTGCGTAAGTACAATAATCTAACAAATCCCATTCCCACCCTGGGAACCCCATGCCTTGGCTGTGTGAACTCACCTTGGTTTGCTCGGTATGCTAAAGAATACACACGCTCACAGTTAGTCAATCGCGACCTATCGTATGCACGTATATTCAATCAGTTCACGTTCGTAACAACCCCGCATGCAATCTAATGTCACA
>CL1Contig1026
TAAGTAGCGGAAGCATGTAAGTAAACCCAACATAAATAATAATGTATGAAAAGTCATAAGTGTTTAATTAAGCATTTCATGATCCATGCTCCACAACGACCTGCTCCTCCCTGTGCAAGCTCCATGTATCTAACGACCTGCAAGGCATGTAACAGAGGATCAACAACTAGTTGAGCGAGTTCACAGTTTATAGTTCAGTAATTGTAATAGTATAGTAAGCCTTGTGTTCGTTCATTAAGTCATGTATCGTATTAGTTCGTATCGCGGCCCTCTAGGCATGTATGCGAAGATTAGGGAAAGTTCTCAAGTATTCTAGACTAGGTATATTTGTATCGCGGCCACCCGGCACCTGTGCGAAGTTTAGTGTATAGTTCGCAGCCTTCCTAGGCATGTGTGCGAAGATTAGTCATATTATCGCAGCCAACCCTGGCATGTGTGCGAAGATCAGTCATATTATCGCAGCCAACCCTGGCATGTGTGCGAAGATCAGTCATATTATCGCAGCCAACCCCGGCGTGTGTGCGAAGATCAGTTCTATAAGCATCACTAGTCTAGCAGTATCTTAACCAATCACCTTCCTCACCCGAGGATCATATCACTACGTTCCATTATCTAGAGAAGTACAAATAAATAAATCAATCCCATTCCCACCCTGGGAACCCCATGCCTTGGCTGTGTGAACTCACCTTGGTTTGCTCGGTATGCTATGCTCTAGGGTTTATCAAATGTCTAAGTCCGTTACACACGACCTAGGATATGTTGCACATAAATCCAAGATAAGTGTTGACGTTCAATTAGGGTTTACAGGTTCTTGACATTCAAGCAGTGA
>CL1Contig1027
TGTGAACTCGCTCAACCAGTTGTTGACTCTCTTTTACATGCCTTGCAGGACCATAGGAACTCATTGGAGCTTGCACGGGAGGCGCGGTCGTTGTGGGCACGGATTGTGAACGCTTTGATGAAAACTTTATGACTATTTAAACTTGATGCTT
>CL1Contig1028
TAGTAACAGTGTGAATACAGTTCTATTCAATCTCAATCCTTCAATCCCAATTCCCGTGCCCTGGGAATCCCATGCCTTAGTAAGAGTGTGAACTCACCTTGGTTTGCTCGGTATGCTAACTTACGTTCTCACAATGATCTATCAAACCCTATGGTGGTTACCAGAGAACGGTCAGTTTCATGAATTCATAATTCACGTATTCCAATCACGCA
>CL1Contig1029
ATGACCTAAGGTACATTGCACATAAACTCAATGTAAGTGTTTACGTTCAATTAAGGTTTACAATTCCTTGGTGTCCAAACAACTGTGTTCCGTGTGATAATTGTTTACAGATTGACATGACATAGATTGCACATACATACAGTAACATACAGTAACATACAGTAACATACAGTAACATACAGTAACATACAGTAACATACATACAGTGGTGGCAGGAGGA
>CL1Contig1030
AAGCCACCAATCATATTGAACATGTAATTAATAAGTAAAAGTAAATGCCATTCAACCACCAATATGAAAGGTGTTCAAAATATAAGTATGTTATCACTGTTTAGCGGAAGCGTATAAATAAAACCCAACATAATAAAGTATGAAATGTCATAAAGTGTTTAACGAAACATTCACGATCCGTGCCCACAACGACCAGCTCCTCCCTGTGCAAGCTCCAAATGTACCTATGGTCCTGCAAGGCATGTAACAGAAAGTCAACAACTAGTTGAGCGAGTTCACAGCAAGTAAGTGCGTAACAGTAAGTTCGTTTGTACGT
>CL1Contig1031
TACATGCACTACTTGAATACGAACCTAACTTGTATGGTAACCATGATAGGACGTGGTTGACCACCATATAGCTTAATAGAACTTTTCTGTGTATCTACCGAGCAAAACCAAGGTGAGTTCACACCCTTACCAAGGCATGGGTTCCCAGGGTCGGGAATGGGTTTGG
>CL1Contig1032
TGGAGCTTGCACAAGGAAGGAGCAGGTCGTTGTGGACAGATGGATCATGAACGTTATTAAACTTATAACTTACTTGGGTTTACTTTATATTGCTTCCGCTATTTAAACAGTATTTGGTTTTTGAACATCAATTATGTCTTTGATTGTTATTAAATGCTATGTTTGATA
>CL1Contig1033
AGTGATTGCAATATAAACCAAACCAATTCCATATGAAAGGTGTTTCCAAAACATAAGAAAGATATCATTGTTTAGCGGAAGCGTATTAATAAAAACCCATCGTAAATAAGTATCAAATATCAAAAGTGTTTAACAGGATAATCACGATCCAAGCCCACAACGACCCGCTCCTCCATGTGCAAGCTCCATATACCTAACGACCTGCAAGGCATGTAACAGAGGAT
>CL1Contig1034
CAGTGGTATGGTAGTCTAGTAACAGTGTTTCTAGTCAATCTCATTCCTTTAATCCCATTCCCAAGCCCTTGGGAATCCCATGCCTTAGTAAGGGTGTGAACTCACCTTGGTTTGCTCGGTATGCTTAACTATGTGCTCGAAACGATTCAACCAATCAATAAATGCCTAGGGTAATGCATTTACTCACAGTCAGTTCATATTCGCAATGATTCGTATGCAAGTAACATCACAGTATAATGCAGAGT
>CL1Contig1035
ACGAACCAGAACTGACTAAATATATGTACATACTTTAGGACTTGACTGATTACTTGTGAGCACATACTTTAGCATACCGAGCAAACCAAGGTGAGTTCACACTCCCTACAAGGCATGGGATTCCCAAGGGTTGGGAATGGGTAAAAGAACTAAAACGGAGTTACAACCATCCTCTGGGAGTAGAATGCCGA
>CL1Contig1036
ATGTGTCCTGCACAACCGAGGACAGTGAATAGCATAAGTATGTGTCCTGCACAACCGAGGACAGTGAGTAGCATAAGTATGTGTCCTGCACAACCGAGGACAGTGAGTAGCATAAGTATGTGTCCTGCACAACCGAGGACAGTGGTATGGTAGTCTAGTATTAGTGTCAGTACGAATCTATTCAACCTTATTCCTTCAATCCCATTCCCAAGCCCTTGGGAATCCCATGCCTTAGTAAGAGTGTGAACTCACCTTGGTTTGCTCGGTATGCTATGCTCTAGGGTTTATCAAATGTCTAAGTCCGTTACACACGACCTAACTGCTCGTCGATAGTGAGTTCCTTCAGAGGAACTACGTGGGTCTCATCTGACAGACACTTCTTCAGATTCGACACGTGAAAAACGTTGTGAACTGCACCGAGTTCTGCTGGTAAGTTTAGTCGG
>CL1Contig1037
TGCCTGGGAGGCCGCGATGGAACTGATACGATATGAAACTTAATTGAACAAACGCACTATTACCCAAACTAAACTATTAACTGTGAACTCGCTCAACTAGTTTGTTGATTATCTGCTGCATGCCTTGCAGGACCTTAGGTACATATTGGAGCTTGCACAAGGAAGGAGCAGGTCGTTGTGGGAATTGGATCGCGAACGTTAATTGAACTCATAACTACATTTGAGAATTTTATTACTATGCTTCCGCTACTTAAACAATGTTTGGTTTTGAAACATCAGTCATATCTTTATGAATTGTATTAACTACTTTTGATTATTAAATACTATGTTTGATATGATTGATGGCTTGATCCTGGTCATGTCACGCCT
>CL1Contig1038
AAGGCTGCGAACTATACATACTAAACTTCGCACACATGCCAGGGTGGCCAGCGATACAAATATACATAGTCTAGAATACTTGAGAACTTTCCTTAATCTTCGCGAACACGCCTAGAGGGCTGCGATGGAAACCAATACTATACATGAACAATGAACGAACATAATACGACACATACAATTACTATTACTGAACTTACTTTCTGTGAACTCGCTCAACTAGTTGTTGACTCTCTGCTGCATGCCTTGCAGGACCTTAGGTACATTATGGAGCTTGCACAAGGAGGAGCAGGTCGTTGTGGGCAAAGGATCGTGAATGCTATCTGAACACTTATGATATTTGAACTTATAACTTATTTTGGGGTTTTCATTATTATGCTTCCGCTACTTAAACAAAGTTTGGTTTTGAACATCAATCATGTCGTAA
>CL1Contig1039
AGGAAAAGCGTTTGTACGTTTAAGTCAATGAAAACCTTTAACCCATTCCCACGACCCGGGAATCCCATGCCTCAGTAGGAGTGTGAACTCACCTTGGTTTGCTCGGTATGCTAAGTTAAGTGCTCACAAGAAATCAGTCAAGTCCTATAGCGTGCACATATATTCAATCAGTTTAGACTCGCAACGATTAACATATGACCTAATGTCACACAGTGCGTTTGACAATCAAATTATCATGTAGCT
>CL1Contig1040
CGCAGCTGATAGAACTACGACTAGACTAGTACCACTTACTGAACTGATCTTCGCACACCTGCCTTTGGAAGGTCGCGAACTGAACTTACTAATCTTCGCATACCTGCCTGGTAGGCCGCGATACAAATAAACCTAGTCT
>CL1Contig1041
AGGTACATATGGAGCTTGCACAGGGAGGAGCAGGTCGTTGTGGGGCATGGATCGTGGATGCCATGTTAAACTTTAAAAACACTTGAACTTGTTGATTACAATGGGTTTTCATATTATGCTTCCGCTACTTAAACTATGTTTGTTGAACACCAATTACATCATGATGGGTTTTATTAACTACTCT
>CL1Contig1042
ACTGATTGTATACAGATGCGAGTACTATAGGTCGTGATTGATTAACTGTGAGCGTGTGTATTTCTTTAGCATACCGAGCAAACCAAGGTGAGTTCACACAGCCAAGGCATGGGTTCCCGGGTGGGAATGGGGTTGATGGATTATTGTGTATACTTAGATGATAGAACTTATCGAATACAAACCGACTAGACTA
>CL1Contig1043
TGTCGAAACATAGATGTGACCGAAAGATGCTTGACCTTCGAACCATAGTAGTGTTGACCGAAGGATAACTTTGACCGAAAGATGTTAGTATACGAAACATAGTTGAGACCGAAAGATAACTGTTTGACCGAAAGATGACACATGAACCGAAAGGTGGATGTGCGTCGAAAGATAAGGCTGGATTCGAAAGATATTGTAGGA
>CL1Contig1044
ACGTTAGTGCCCTTCGCAACCTGAGGACAGTGGTAAGTACAAGTTTACGTAGGTTTTACGTAAGTGCCCTTCGCTATCCGAGGACGATGGTAAATAGTCTAGTAATAGTGAAAGTACGAGTAATTGTTCAATCCCATTCCCTACCCACCGGGGAATCCCATGCCTTGGAAGAGTGTGAACTCACCTTGGTTTGCTCGACAGATAAACGAAAAGGTTACTTGAGCTATACG
>CL1Contig1045
TCACAATCCTTCAAACCCAATTCCCGTGCCCTGGGAATCCCATGCCTTAGTAAGGGTGTGAACTCACCTTGGTTTGCTCGGTATGCTTAACTATGTGCTAGCAATTACTCAATCAAATCCTATAGTAAGCACGTATACTTGATCAGTTCATGTTCGTAATGTTTCATATGCAATTAATACCACAGAGTATGTTCGACAATCGATATCATGCATCATACGTCAGTTAATCACATTAGTACGATCCCTGTTTCTCATCAAGGCTTTCTCAATTTAATCTAACAATAACATCCGCGCGTAGCTGGATTAATACACTTTGCATAGTTCACATGCGCATCAGAGTTAATCAGGACAGTATTACAGTTAATTCACGCAACGTGGTTATCATACGGAGTCAATCACATTTAACATATCATATTTAACAGTGTTCGTGGCTTAGCAAAGTAACCTTCACATCTTAACAGATTCAACACGTTATAGCATACATTCATAGTTTCAATTTATCATCACACAAAGCCTTGCCCTA
>CL1Contig1046
TTGACGTAACTGAAACTGGTTTACGAAACGGAATTGTTGGCGAAACAGATAGGGTGTTTCGCCAAGGGGTAATCGACGAAACTGGATAGTGTATCGCCAAGGGTGTTTGACGAAATAGAGGGGGGTGTTTCGCCAAGGGTAGTTGACGAAACAGAACTGTGTTTCGTCAACGGGTTGAACGACGAA
>CL1Contig1047
CGATAATGCCTTAACTATAAGATATCTTCCAAAACCCATTCCCGACCCTGGGAACCCCATGCCTTAGTAAGAGTGTGAACTCACCTTGGTTTGCTCGGCAGATACACAGAAAGCTCAAGTTTAGCGGCTAGTGGTCAACCACGTC
>CL1Contig1048
TGACCAGGACCAAGCCACCAATCATATTGAACATAGCATTTAAATAATAAAAGTAATCAAAACAACCCATCACAATATAACTGGTGTTTAACAAAACATAATTTGAGTAGCGGAAGCATAAGTATGTAAACCCAATGTAAATCATAAGTTCAATTGTTTAAACGTTTAACATGGCATCCACGATCCATGTCCCACAACGACCTGCTCCTCCCTGTGCAAGCTCCATAAGTACCTAAGATCCTGCAAGGCAT
>CL1Contig1049
AGGTTATCACTGTTTAGCGGAAGCGTATAAATAAAGCCCAAGATAAATAAGTTTGAAATGTCATAAGTGTTTAATAAGTAATCACGATCCATTTGCCCACAACGACCTGCTCCTCCCTGTGCAAGCTCCATAAGTACCTAAGGTCCTGCAAGGCATGCAACAGAGAGTCAACAACTAGTTGAGCGAGTTCACAGAAAGTAAGTTCAGTAATAGTAATTATATAAGTCGCATTATGTTCGTTCGTTG
>CL1Contig1050
AAAACCCAACAAAAGTATTAATGTTTGAACACGTCATAAGTGTTTAAAAGTAATCACGATCCATCTGCCCACAACGACCTGCTCCTCCTTGTGCAAGCTCCATTAGTACCTAAGGTCCTGCAAGGCATGCAGCAGAGAGTCAACAACTAGTTGAGCGAGTTCACAGAAAGTAAATGCGTAATAGTAAGTTCATGAGTATCAGGTGGCTCTACTGGGCCAATATAGGTTTCTATTGGTGGGGGCTTCCCATGTTATTAATCCACTAGACTATGCGTAACCATAAGTGTTCTTCACAACCGAGAACAGTAGCGCGTATGGGGTTTACGTAGGTTTTACGTAAGTATCCTTCACAACCGAGGATAGGAGTACGCGGGGGTTTACGTAGGTTTTACGTAAGTGCCTGACACAACCGAGGCAGTAGTGAGTATAAGTTCACGTAGGTTTTACGTGAGTATCCTTCACAACCGAGGATAGCGAGTAGCATAAGTATACGTAGGTTTTACGTATGTGTCCTGCACAACCGAGGACGATGGTATGGTAGTCTAGTAATGGTATCCGTATGAATCTATTCAACCTTATCCTTTCAATCCCATTCCCAACACCCCGGGAATCCCATGCCTTGGTAAGAGTGTGAACTCACCTTGGGTTGCTCGGCAGATACACAGAAAGTACAGGTAAGCTAGTAAGTGGTCAACCACGTCCTATCATGGTT
>CL1Contig1051
TGATGGGTACTACTTGGTGAACATTGATTGTGCTTATACGTGAACTACATGAACATGAACTGATTATGTATACGTGCGTACCTTAGGACGTGATTGATTAACTGTGAGCACATACTTAGCATACCGAGCAAACCAAGGTGAGTTCACACAGCCAAGGCATGGGGTTCCCAGGGTGGGAATGGGTTTTGGATTATTTATTCGTACTTACTCAGATGATAGAATTTAATGATATGGTCCTCAGGGTGAGGAAGGGTAATGATGAGATACGACCTAGACT
>CL1Contig1052
TGAAACATACGTATACAATCCTAACTTGCAGCGAGAATGCGTGTTGGTATGGATACTTGCTACAACTTGTGTGATTGTAAGAACTACGCTTGTTATGACATACGTGATGATTATATGTTTGGGTGTTTATTGTTTGAGCAAAACGTGTGACAAGATACGTGAATTGTGAATTCATGAAACTAACTGTCTCTGGTAACCACGA
>CL1Contig1053
TTAAAAGTAGATAATATAATTCAACAAGACATGATTGATGTTCAAAACCAAACATTTGTTTAAGTAGCGGAAGCATGTAAGTAAACCCAACATAATTAATAATGTAATGTCATAAGTGTTTAAAGAAACAATCACGATCCAAGCCCACAACGACCTGCTCCTCCCTGTGCAAGCTCCATGTACCTAACGACCTGCAAGGCATGTAACAGAGGATCAACAACTAGTTGAGCGAGTTCACAGTTTATAGTTCAGTAATTGTAATAGTATGGTAAGCCTTGTGTTCGTTCATTAAGTCATGTATCGTAATAGTTTCCATCGCGGCCTCCCAGGCAGGTATGCGAAGATATTAGGGGATGTTCATCCCA
>CL1Contig1054
CGTGCGTGCCCTTTAATCCGAGGACAATAGTAAGTAGTTTAATCGTAATGATAGTTCAAGTAGTTATTCAATCCCATTCCCAAACCACCGGGAATCCCATGCCTTGGAAAGAGTGTGAACTCACCTTGGTTTGCTCGGCAGATACACAAAAAGGTTACTTGAGCTATATGTGGTCAACCACGTCCTAACATGGTTACCATACAAGTCAGGTCTAGGTTCAAGTAGTGCACATAAGCTAACAGGTTGCGAACACGTATTGATCATCGCAAACACGTATAATCACGTTAACAGTCAAGTACACACAAAATGCCCAAATTGTGCGACTCAGATGGTTGGGATCGCACAAGTTCATTAGCCCAATGGTCTTGTGCGATTCAATAAATGAAGCCCA
>CL1Contig1055
ATCCTGTTGTATGGGGAATACGCAAGTTTGTAGTTACCGTTCAGTGTCTTTAACCCATTCCCAACCCTTGGGAATCCCATGCCTTGGATAGAGTGTGAACTCACCTTGGTTTGCTCGGCAGATACACGAAAAGGTTACTTGAGCTATAAGAGGTCAACCACGTCCTAACATGGTTACCATACAAGTCAGGTCTAGGTTCAAGAAGTGCACGTATGATTACACATAGTTTAACAGGTTATGAACACGTGTTGATCATGGCAAACACATAATACATGTTAACACATCAATAGTAACAGTCAAGTACCAACAGGTCCAAACTTATGCGACCCGAAAGATGAAGCCCAATAAACAGGCGGCCCAACCCGTTGTGCGATCA
>CL1Contig1056
CCCTCTTTCCTTTGTGTATCTACCGAGCAACCCAAGGTGAGTTCACACAGCCAAGGCATGGGTTCCCGGGTGGGGAATGGGATTTGATGGATTATTGTGTACACTCAGATGGTAGAACCTAACGAATACGAACCAACTAGACTAGTAACACTATTTGAACTGATCTTCGCACACCTGCCTTTGGAAGGCCGCGATACCAAACTTGTTAACATCTTCGCACACCTGCCTTTGGAAGGCCGCGATACCAAAAATTATTAACGTCTTCGCACA
>CL1Contig1057
TGGTTTTCAAAACAAACCTTTAAACTAGACAACCAACTGTGAACTCGCTCAACTTTGTTGTTGACTCGTTGTTACATGCCTTGCAGGTCGTTAGGTATTTATGGAGCTTGCACGAGCAGGAGGAGTCGTTGTGGGACATGGACCGTTGGGTGCCACGTTAAACTTTATGAACTTATGACTTATGTTTTGGTTTTACATTTTATGCTTCCGCTGATTAACTTGAACTTGGTTAACTTGTTTTTGAACACCAA
>CL1Contig1058
TGCTCGGTTTGGGAAGGACACCAGTGTTAAAACCTACGTACTACTGTCCTCGGTTTGGGAAGGGCACCAGCGCTAAACCTACGTACTCGCTACGTACTACTGTCCTCGGTTAGGGAAGGGCACTTACGTAAAACCTACGTAAACTCATACTTACCACTGTCCTCGGATTGGGAAGGACACCTATAGATACAACTAGTCTAGTACATACAACATGGGAAGCCCCCACTTATTATTGTAAAGGTTTGGGAACAAGGGTACTGGGTAACGCATGGTTATGAAACGAACTTACGATTTCTGAAACGAACTCATTAACTGAACAATCAACTGTGAACTCGCTCAACTTTGTTGTTGACTCTCTGTTACATGCCTTGCAGGACGTTAGGTACTCATGGAGCTTGCACAGGGAGGCGCGGTCGTTGTGGGACATGGACAGTGGATGCCATGTTAAAAACATTATGACATTTTGAACTTAATACTTATGTTTGGGTTTTCACATTTATGCTTCCGCTAAACACTTAACTATGTTTTGTTTTGAACACCT
>CL1Contig1059
TGACGGCATAGCAAACCTATCCTCTGTTCGAAGGATTTCCATTCCGTAATCCAGATTTCCGGACGTGATTAAATACCTGTGAGTGCATAACCTAGCATACCGAGCAAACCAAGGTGAGTTCACACAGCCAAGGCATGGGTTCCCGGGTGGGGAATGGGATTT
>CL1Contig1060
AGCCCCATTATAAAGGATAAACGTGAGAATCCCTCACCAGTAGTATATACTTGTATGGGAAGCCCCCACTAGATGAACATACGCATTATTAATACGAACTTACTTTCTGTGAACTCGCTCAACTAGTTGTTGATTATTTGCTGCATGCCTTGCAGGACCTTAGGTACTTATGGAGCTTGCACAAGGAGGAGCAGGTCGTTGTGGGCAAATGGATCGTGATTACTTATGTCATTTCATACATTAATACTTATGATTGGGTTTTTACATTAATGCTTCCGCTATACTTAACTATGTTGGTTTTGATAAACACCTTTCGT
>CL1Contig1061
CGTGCAACGTGCTACTTGATGATCATTGATGCTGCTTATACGCGAACTGCATGAGTACAAACTGATTGTGTATACGTGCATACTCTAGGACGTGATTAACTTGCTTGTGCACATACTTAGCATACCGAGCAAACCCAAGGTGAGTTCACACAGCCAAGGCATGGGGTTCCCGGGTGGGAATGGGATTTGTTGAATTATTGTACATACTCAGCTGATAGAACCGAACGAATAAGCTACGACT
>CL1Contig1062
ATGACTAATCTTCGCATGCATGCCTTGGAAAGGCCGCGAACTATACATACTAAACTTCGCACACATGCCAGGGTGGCCAGCGATACAAATATACATAGTCTAGAATACTTGAGAACTTTCCCTAATCTTCGCATACATGCCTAGAGGGCTGCGATACGAACTAATACGATACATGATTAAATGAACGAACGCAATGCTTACTATACCATTACTATTACTGAACTTACTTACTGTGAACTCGCTCAACTAGTTGTTGACTCTCTGCTGCATGCCTTGCAGGACCTTAGGTACATATGGAGCTTGCACAAGGAGGAGCAGGTCGTTGTGGGCACGGATCGTGAATGTTTCGTTAAAACACTTTATGACATTTCGTACTCTATTATGTTGGGTTTTATTTATACGCTTCCGCTAAACAGTGATATCATACTTTTATTTTGGAACACCTTTCATATTGGTGGTTGAATGACA
>CL1Contig1063
TATAAAAGTAAATAATGTAAATCATCATGACATGATTGATGTTTCAAAACCAAACACTGTTTAAGTAGCGGAAGCATAGTAATGTAAACCCAAATAATATTATAAGTTCAATATCGTTCACGATCCATCTGCCCACAACGACCTGCTCCTTCCTTGTGCAAGCTCCATAAAGTACCTAAGGTCCTGCAAGGCATGCAGCAAATAATCAACAAACTAGTTGAGCGAGTTCACAGAAAGTAAGTTCATAATCATAGGGCGTGAGTTAACTAGTGGGGGCTTCCCATGTTTATCCTGGCTAATGAGGGCTTCTCATTAACGGTACTTACTAGACTAACTTCCGACCATGT
>CL1Contig1064
TAGTTCAAATTCGTAAAGTTTCACATGCAATTAATATTATAGAGCGTGTTCGACAGTTGATACCATGCATCATGCGTCAGTTAATCACATTCATACAATCCACGTTTCACATAAAGGCTTACTTCAATTTATTCGAACAATATTAACCACCAACATGTCTAACGGCGTTTAACAGGTTTAACGAGGTTCCACACTTGACAAGATTTACGCACT
>CL1Contig1065
TAGGTCCGACTTTGTGAAAGGGGTTTCTCCCAGGTCCGAGTTTCAGGGCAGCCCCCCCCCACCTTTATCCGAGTTTTGAAAGATGATGGCATGTCCGAGTTTTAAAGCATGAAACTTGGTCCGACTTTCACTTGTATAAGTGTTAGGTCCGACTTTTATCCCTCATAGTTATAGTCCGACTTTTATACATCATGTGCATGATCCGACCTCGGTAGATTAAGTAATGTCTAACATGATAAGTCACATGCTTGTTAACCTAATCCGAGTTTCGTTATCTGTTTGTATGTTAATACTGGTGATATGATAACACTGTTACGTATGTAAACTCTCTTATGCATGCTAGTTCTGTAATTCTGAGCAACGATATAACACGATTAAAATTACTAAGACTGTTGATGAATAACTGAGTTAAAACGACTGAGAACAACCCTGATTGTAAAGCTTAAGCTGCATAAATGTGATTAGCTGTTTATGTGATACATGATGATAACTGTCAAACGCCTTGTGACATAGATTACCTGCGTATCGTTACGAACATGAACTGATTTAATATACATGCATACTATAGGACTCGATTGATTAATTGCAAGCACATAGTTAAGCATACCGAGCAAACCAAGGTGAGTTCACACAGCCAAGGCATGGGGTTCCCGGGTGGGAATGGGATTTGATGAACTATTGTACATACTCCGCTGATAGAACTACGACTAGACTAGTAACACTT
>CL1Contig1066
TAGTATCACTAGTCTAGCAGTAATCTTAACCAATCACCTTCCTCACCCGAGGATCATATCACTACGTTCCATTATAGATAAGTACCAGTAAATAATCAAATCCCATTCCCACCCTGGGAACCCCATGCCTTGGCTGTGTGAACTCACCTTGGTTTGCTCGGTATGCTAGGTTATGCACTCACAAGTAATCAGTCAAGTCCTATTGTATGCACGTATAATAAATCAGTTCAAGTTTGTAAAGTTTCACGTGCAATTTAATACCATAGAGCATGTTTGACAATCGATATCATGCATCATTCATCAGTTAATCACAGTCGTACAGAATCCACGT
>CL1Contig1067
TTCCTTCAAATCCCATTCCCAAACCCTGGGAATCCCATGCCTTAGTAAGGGTGTGAACTCACCTTGGTTTGCTCGGTATGCTAGGTTATGCACTCACAAGTAATCAATCAAGTCCTATTGTATGCACGTATAATAATCAGTTTCGAATTCGCAATACTTCACATGTAATCTATGTAACACACAAATGTACATCACAGTTTGCACTAACATGATCATTGATTCACATTCTTGGGAGAGTCGCAGCCTTAACAATGTTAGCAACTT
>CL1Contig1068
AGGTCACTTATGGATACTACTAGACTAGTAATACCTGGGGAAACCCCCCACTACTCTTCGCACACATGCCTGTAATGGCTACGATACTGATACGGTTCTTCGCACACATGCCTGGAGGGCCGCGATACAAATAAAAACTAGTCT
>CL1Contig1069
AGCTGTACATGTCCCACAACGACTCTTCCCACTCCCATGCAAGCTCCATAGATACCTAACGACCTGCAAGGCATGTAACAGAGAGTCAACAACAAAGTTGAGCGAGTTCACAGGAGGTGTTTGTTTTAAAGTAGTTTCTCAAGAACTAAGAGTTTGTTTGCAACTATGGTAAACCAACTTTCCTTGTTTTCCAAACCATGATCAGTGGGGGCTACCCCATGTTATAATCACTAGACTAGATGCATATTATTGGTGTCCTTCCCCAAACCGAGGA
>CL1Contig1070
TATTGCTTCTAGTGTTAATTAATGGTTAAGTCCGTTACACACGACCTAAGGTACATTGCACATAAATTCGATGTAAGCGTTTACGTTCAATTAGGGTTTACACCCCCTTGATGTCCAAACAGCTGTGTTTCGTGTGATAACTGTGTACAGAATGTCATGGCATAGATTGTTCATACATACAGCATCCAGTAACAAACAGTATCA
>CL1Contig1071
CCCAAACCAGGAGATCACACAGTTTCAGTTTAAATCCTTTACCCATGCCCAACCCTTGGAAATCCCATGCCTTGTAGAAAATGTGAACTCACCTTTGCTTTGCTCGGCAGATAAAGCATTTATCCTAAGTTGGTCAACCACATCCTA
>CL1Contig1072
AGCGCATACTTAGCATACCAAGCAAACCAAGGTGAGTTCACACTCATACCAAGGCATGGGATTCCCGGGGTTGGGAATGGGTTGGAATATTGGAATTGAACAGTTACTCGTACCTACGCTATTGCTAGACTATCTACCATCGTCCTCAGTTAGGCAGGGCACTTACGTAAAACCTA
>CL1Contig1073
ACGTGTTCGTAATCTGTTAGCTTATTTGTAAACATACGTGCATTACTTAAACCTAGACCTGACTTGTATGGTAACCATGTTAGGACATGGTTGACCACAAACAGCTCAAGTGACCTTCTGCTTATCTACCGAACAAACCAAGGTGAGTTCACACAGCCAAGGCATGGGTTCCCAGGGTGGGAATGGGTTGGA
>CL1Contig1074
TGCACGTTTAACAAATCAGTTCATGTTCGAAATGATACGCATGCAATTTAATGTTCACATAACAGTTAGTTTGCATATCGGCACAACACGTATTATTTCACATTGAATCATCAGTTAGTGTGCACGAATACAATTATTAACATTCATTCCCAAGCATGGCATGCCAAATAAATCAAACATATGTTCCATTATTCAAAGCATAAACCCTAATAACCTTCGACACATTACGGATCTTTCGACAAATAGTTACACAATTATCCTTCGACACATAAATGATCTTTCGACCAACAGTTTCACAACTATCCTTCGACTCATAAACGATCTTTCGACCAACAGT
>CL1Contig1075
ACCAAAACATATGTTTAAATGTTTCAAATGTTTAACATGGAACTCAACAGTCCATGTCCCACAACGACCCCTCCTCCTCGTGCAAGCTCCATCTAAGCACCTAACGACCTGCAAGGCATGTAACAACGAGTCAACAACAAAGTTGAGCGAGTTCACAGTTGGTGTTCATTATTAAGTTGTTTCAAAACCATGAGTTCATTTGTAAGTCATAAGTTAAGCAGTTTTCCAA
>CL1Contig1076
CCGTCCTGACATCCGAGGATCATGGTAGGTGATAGTCTAGGAAAAGCATATGTACGTTCTTAGTCAATTGTAACCTTTATCCCATTCCCACGACCCGGGAATCCCATGCCTTAGTAGGAGTGTGAACTCACCTGGGTTTGCTCGGCAGACAATAAAATGCTCAAGTATACAAGTAAGGGATCAACCACGTCCTATCATGGTTACTTATGCAAGTTAGGTTCGTACTCAACTATTGCACGTATAAGCTACACGTATGTATACACATATAATCATGGCAATGTACACGTATTCCAATAGCAGCCCAAAACAAACAGTAAACAAATATCCAAGTGCCCGGCCCAAACCAATTGGGCATGTATAGTAAAAGTCCAATAGCATGGCCCGTCT
>CL1Contig1077
AGGGACTTTATGATAGAGAGTTTTGGTCTAGTATCCGTGTTGTCACCCTTCAATAAAGAGGGTGTGTACGAAATCCCCAAACCAGGAGATTACGTAGGTTCCAAATCAATTCCTTATCACATGTTGTCACCCTTCAATAAAGAGGGTGTGTACGTGTTCCAAACCAGGAGATCACGCAGTTTCAGTTTAAATCCTTTACCCATTCCCAACCCTTGGGAATCCCATGCCTTGTAGAAAGTGTGAACTCACCTTGGGTTGCTCGGTTGGACTCTTAAAAATAGCTAACGGTCAGGGTTGGTCAATCACGTCCTA
>CL1Contig1078
AGTTCGCGGCCTTTCCAAGGCATGTGTGCGAAGATCAGTCATAATATCGCGGCCAACCCCGGCGTGTGTGCGAAGATCAGTTCAATTAGTATACCAGTCTAGCCGTATCTTATCATTTACCATCCTCACCCTGAGGACCATAAACATCTATCATCTGAGTATGTGCAAATAAATCATCCAATCCCATTCCCACCCTGGGAACCCCATGCCTTGGCTGTGTGAACTCACCTTGGTTTGCTCGGGAAGATAGTCTACTTGCTAAATAACTTTTGGTCAATCGCGT
>CL1Contig1079
ACCCCATGCCTTGGCTGTGTGAACTCACCTTGGGTTTGCTCGGTATGCTAAGTATGTGCTCGAAGTAAATCAATCACGTCCTAGGGTATGCACACATACACAATCAGTTTGTATTCAAGTTGTTCACGTACAGATATAATCACAGAAGTACTGAACATGT
>CL1Contig1080
TAGTAACAGTGTAAGTACAAGTAATTGTTCAATCCCATTCCTTCAAATCCCATTCCCTACCCACCGGGAATCCCATGCCTTGGTAAGAGTGTGAACTCACCTTGGTTTGCTCGGCAGATACACAGAAAAGTCAATCAAGCTATATTGTGGTCAACCACGTCCTAACATAGTGTACCATACAAGTCAGGTCTATGGTTTAAGTAGTGCACGTATATGTTCTACACGTATTCTAACAAGTTGTGTACAAGTATTGATCATGGCATACATGTATAATCATGGCAGTTAACAGTTCATACGAGTTCAACAGAAGCATCATGTAACAAGACAAAGCCCAA
>CL1Contig1081
CCGGGCCGATTGTATGTTCTATTGGTGGTGGTGTTCCACGTTACTGTGTGGTGGTGTTCCACGTTACTGTGTGGTGGTGTTCCACGTTACTGTGTGGTGGTGTTCCACGTTCGCGGCCTCACAGGCATGTGTGCGAAGATCATGTTCGT
>CL1Contig1082
AAATACACGTAGGTTTTACGTGAGTATCCTTCACAACCGAGGATAGTGAATAGCATAAGTATGTGTCCTGCACAACCGAGGACAATGGTATGGTAGTCTAGTAACAGTGTAAGTACAGTTCTATTCAATCTAAATCCTTCAATCCCA
>CL1Contig1083
ATACCTAAATTATATACACACTTACGCACAAGGGACTTCATGATAGAGAGTTTTGGTCTAGTATCCGTGTTGTCACCCTTCAATAAAGAGGGTGTGTACGTAATCCCCAAACCAGGAGATTACGCAGGTTCCGATTAAATTCTTATCACGTGTTGTCACCCTTCAATAAAGAGGGTGTGTACGTGTTCCAAACCAGGAGATCACGCAGTTTCAGTTTAAATCCTTTACCCATTCCCAACCCTTGGGAATCCCATGCCTTGTGGAAAGTGTGAACTCACCTTGGTTTGCTCGGTATGCTAAATTACGTGCTCACAAATAATTAGTCAAGGCCTATAGTATGCATGTATACACAATCAGTTTAAGTTCGTAACGATTCACATGCAATCTCTGTCCCAAAATGTGCTTAGGCAATCATTATCAAGTAATACATAACAGTTATCTCATGTTGGTATAATTCGTGTTTCACAAAATTAAGTTTTCAGTCTATTCTAACATGGGTTATTAGTTAACTGACCT
>CL1Contig1084
TGGGAAACAAGGAATACTAGGTGACACATGATTCTGAAACAAACTTATGGTTTCTGAAATGAACTCAATAACTAAACAACCAACTGTGAACTCGCTCAATTTGTTGTTGACTCGTTGTTACATGCCTTGCAGGTCGATAGGTACTCATGGAGCTTGCACAGGGAGGCGCGGTCGTTGTGGGACATGGACAGTGGGTGCCAT
>CL1Contig1085
ACACGCAGCGGTTCATGTCCCACAACGACTCCTGCTCCAATACAAGCTCCAGCTAAAAACCTAACGACCTGCAAGGCATGTAACAACGAATCAACAACAAAGTTGAGCGAGTTCACAGTTGGTTGTCCATTTTAAAGTTGTTTCAAAAACCATGAGTTAACAATTTCCTTGTTTCCCAAACCATAACCAGTGGGGGCTTCCCCATGTGAACCACTAGACCCG
>CL1Contig1086
AGGGCTTCCCATGTGTTACTAGTATAGCTATAACTATAATCATTCAATCCCATTCCCAACCCTGGGAATCCCATGCCTTGGTATGAGTGTGAACTCACCTTGGTTTGCTCGGTAGATACACAGGAAAGTTACTTGAGAAATAAGGGGTCAACCACGTCCTATCATGGTTACCATACGAGTTAGGTCT
>CL1Contig1087
ACAACTTAGCAATAAACACCAACTGTGAACTCGCTCAACTTTGTTGTTGACTCGTTGTTACATGCCTTGCAGGTCGTTAGGTACTTCTGGAGCTTGCACGGGGAGGCGTGATCGTTGTGGGATATGGACTGTTATGTCCTATGCTTAACATTTGAACTTTAAACTATGTTTTGGTTATTTAAACATTAATATGCTTCTGCTGATTTCTTAAACATGTTTGGTT
>CL1Contig1088
CAGTTCTATTCAATCTCAATCCTTCAATCCCAATTCCCGTGCCCTGGGAATCCCATGCCTTAGTAAGAGTGTGAACTCACCTTGGTTTGCTCGGTATGTTATTGCTTCTAGGGTTAATTAATGTTTAAGTCCGTTACTCACGACCTAAGGTATAATGCACATAAATCCAAGATAAGTGATTGCATTAAATTAGGGTTTACATATCCTGGATATTCAAGTAACTGTGTTTGTGTGTTTATCGTGTACATGATGATATCACATAGAATATTCACGCATGCAGGATCATACAGTTGCATTCAACGCCATACAATCATACAGTCCTTTCAAGTTTAAACAGAATTCAGTGCATGCACCT
>CL1Contig1089
TGACTGATCTTCGCACACATGCCTAGGAAAGGCCGCGAACTATACATACTAAAACTTCGCACACATGCCAGGGTGGCCGCGATACAAATATACATAGTCTAGGATATTTGGGAATATTTCCCCTAATCTTCGCATACATGCCGAGAGGGCCGCGATGGAAACTAATACGATACATGACTTAACGAACGAACATAATGCTACTCATACTATTACAATTACTGAACTATACACTGTGAACTCGCTCAACTAGTTGTTGACTCTCTGCTGCATGCCTTGCAGGTCGTTAGATACATGGAGCTTGCACAGGGAGGAGCAGGTCGTTGTGGGCATGGATCATGAATGCTTAATTAAACACTTATGACATTTCATACATTATTATTTATGTTGGGTTTACTTACATGCTTCCGCTACTTAAACAATGTTTGGTTTTGAACATCAATCATGTCGTGATGAATTACATTATCTACTTTTATTATTAAATGTTGT
>CL1Contig1090
AAGGCGTTTTCAAAACCAAACAAAATCAAACGTGTAGCGGAAGCAATAATGTAAAACCCAACATAGTATTAAGTTGAAATGTCATTAAAGTGTTTATCATAACATCCACAATCCGTGCCCACAACGACCGCGCCTCCCGTGCAAGCTCCATGAGTACCTATGGTCCTGCAAGGCATGTAACAGAGAGTCAACAACTAGTTGAGCGAGTTCACAGTAAGTAAGTTCGTAATAGTAAGTTCGTTGCATCACCATGCGTTATTAACTAAGTCAATTGTATGTTCATTTAGTGGGGGCTTCCCATGTGTGTATGTACTAGACTAGAGGTAACCATAAGTGTTCTTCTTAACCCGAGAACAGTAGTACGTACGAGGTTTACGTAGGTTTTACGTAAGTGTCCTTCTCAACCCGAGGACAGTGGTACGCGGGGGTTTACGTAGGTTTTACGTAAGTGCCTGTCACAACCCGAGGCAGTAGTGAGTATAAGTTTACGTAGGTTTTACGTAAGTGTCCTTCGCAACCTGAGGACAGTGATGAGTACAAGTATACGTAGGTTTTACGTATGTATCCTGCGCATCCGAGGACGATGGTAGATAGTCTAGTAACAGTGTAAGTACAAATCTATTCCTTCAATCCCATTCCCAAACCCCGGGAATCCCATGCCTTGGTAAGAGTGTGAACTCACCTTGGTTTGCTCGGTATGCTAAACTATGTGCTCACAAGAAATCAGTCAAGTCCTATAGTTATGCATGTATACACAATCAGTTAAGCTCGCATGGATTCGCATGCAATATATGTCACGAAGTGTGTTTAAGCAATCATCGTCATGTAACACATAACAGTTATTTCACGTTCATCCAATCATGCATCATATGACAGAGTCAATCAG
>CL1Contig1091
TGTTCACATAACAGTCAGTTTGCACAACGGCACAACACGTATCATTTCACATTTAATCATCAACTATCATTCGATTCACATTACCCATCCTTCGATACATTGCTCATCCTTCGGTCTAACAATTATCACAATTATGTTTCGACACGTCTTTCAATACACAATTATCATCTTACGATTCATGGTT
>CL1Contig1092
TCCCATCATTCAACCCATTCCCAATCCCCGGGAATCCCATGCCTTGGTAAGAGTGTGAACTCACCTTGGTTTGCTCGGTATGCTAAGTTAAGTGCTCACAAATAATCAATCAAGTCCTATAGTATGCACGTATACTAAATCAGTTCAAGTTTATAAAGTTCCACATGAAACCGAAATCTCTAAGTGTACGGGATAGTTAACATCAAGTAACACGTAAACAGATAGTCACCTTCATATCATTCATGCTTCACATAATTGTCTTTCACAGTTTGTGCTAATGTGGTTATTAAATAACACAATTGTGAGTTATCAGTCATAACGAAGTTAATAACTCAACAGGGTTTATAAACATACAGGAATAATAAACTGACAGTGTAGTTAACTAACAGAGGTAACCAACA
>CL1Contig1093
CGCTTTTCCTAGACTATCACCTATCATAGTCCTCGGATGTCAGGACGGTTCCGTAGGTTGGGATAACACCTACGTGGTCATATACTAATTCCGTAGGTTGGGATAACACCTACGTGGTTCCGTAGGTTGGATAACACCTACGTGGTCATATGCCATTACTGCCTCGGATGTCAGGCACGCACGTAAAACCTACGTGTACGCATTACTTACTTCTTCCGTAGGTTGGGATAACACCTACGTGGTCATATACTAATTACTATCCTCGATGCAAAGGATACGTGCTACGCACACCTCATACGCGCTACTGTTCTCGGACGAAGAACAGGGATAATACGAATAGTCTAGTGGTCACATAACATGGGAAGCCCCCACCTATATAACTTACTATCGGCCCAGTAGAGCCAACCTGTACTTACTGTTACGTACTTATTTACTGTGAACTCGCTCAACTATTTTGTTGATCCTTTCTTTTACATGCCTTGCAGATCGTTAGGTACTGGGAGCTTGCACTGGAGGCGCGGACGTTGTGGACTTGGATCGTGAACGTCATATGAAACCCATATGATACTTGATACACTTTTACATTGGATATTTTTATATATACGCTTCCGCTAAACATTGATAACTGGCTTATGTTTTGGAAACACCTTTCATATGGATTTGTTCTGAATTATACTGCA
>CL1Contig1094
ACTCACCTTGGTTTGCTCGGTAGATACACGAAAAGGTTTCTTGGGTTATAAGTGGTCAACCACGTCCTAACATGGTTACCATACAAGTCAGGACTAGGTTCAAGTAATGCACATAAGTTTTCACGGAATTAACAGGTTATGAACACGTATTGATCATGGCAAACACATAATACATGTTAACACTTCAATAAAATCAGTCAAGTACCAACAGGTCCAAACTTGTGCGACCCG
>CL1Contig1095
TGCGAGATTAACTAAAGCAATTGTATGTTCAATTAGTGGGGACTTCCCATGTTTAAATACACTAGACTATTCGTAACCATAAGTGTTCTTCTTAACCCGAGAACAGGAGTACGTACGAGGTTTACGTAGGCTTTACGTAAGTGCCCTTCTTTACCGAGGATAGTGGTACGCGGGGGTTTACGTAGGA
>CL1Contig1096
ATGCCATGATCGTTGTGTGTACGTAGCTTGCTACTTTATGTGTAAACATACATGCATTACCTGAACCTAGACCTGACTTGTATCGTAACCATGTTAGGACGTGGTTGACCCCAAATAGCTCAAGTGACCTTCTATTTATCTGCCGAGCTAATCTAAGGTGAGTTCACACTTTCTACAAGGCATGGGATTCCCGGTGGTTTGGGAATGGGTTAATGTTTAATAAGGAAACCTGCGTATTCTCCTTGGGTAGAATACGTACTCCCACCCTCTTAGGTGAAGGGTGACAACATTGAAACCTGCGTGTTCTCCTTGGGTAGGACATGTGCTCCCACCCTTTTAAGTGAAGGGTGACAACA
>CL1Contig1097
ACCATGCTAGGACGTGGTTGATCACCCTATAGCTTACTCGAACTTTCTGTGTATCTGCCGAGCAAACCAAGGTGAGTTCACACAGCCAAGGCATGGGGTTCCCGGGTGGGAATGGGATTGGATGACTTATTGTATATACTCGGATGATAGAACCTAACGACAAGATACGACTAGACTAGTAACACTTA
>CL1Contig1098
CAACCCATTCCCACCCTGGGAACCCATGCCTTGGCTGTGTGAACTCACCTTGGTTTGCTCGGTATGTTATTGCTTCCAGGGTTTATAAATCTCTAAGTCCGTAACACACGACCTAGGATGTGTTGCACATGATACGATGTAAGCGTTACATTCAAGTAGGGTTTACAATCCAATGATGTCCAAATAGTTGTGATCTGTGTGCGGGTGGTGTACAGATTGATATGATAAGGGTTGT
>CL1Contig1099
TACAATCCCATTCCTTCAATCCCATTCCCAACCCCGGGAATCCCATGCCTGGTAGGGGTGTGAACTCACCTTGGTTTGCTCGGCAGATACACATAAAGTCAATCAAGCTATATGGTGGTCAACCACGTCCTACCA
>CL1Contig1100
TGCATCACCTTAGGCCTTGATTGATTGATTGACTGATTTCTTGTGAGCACATAGCTTAGCATACCGAGCAAACCAAGGTGAGTTCACACCCTTACTAAGGCATGGGATTCCCAAGGGCTTGGGAATGGGATTGAAGGAATAAGGTTGAATAGATTCGTACTGACACT
>CL1Contig1101
TGGGGTTCCCAGGGTGGGAATGGGATTGAATAAACTATACGTACATACTTAGTTAACAGAACATAATGATATGAGTCCTCAGGGTGAGGGTGGTGAATGATAAGATACGGCTAGACTAGTATACCAATTGAACTGATCTTCGCACACACGCCAGGGGTTGGCCGCGATATTATGACTGATCTTCGCACACATGCCTTGGAAAGGCCGCGAACTATATACTAAAACTTCGCACACATGCCAGGGTGGCCGCGATACAAATATACATAGTCTAGAATACTTGAGAACTTTCCCCTAATCTTCGCATACATGCCTAGAGGGCCGCGATACGAACTAATACGATACATGACTTAATGAACGAACACAAGGCTTACTATACTATTACAATTACTGAACTATTAACTGTGAACTCGCTCAACTAGTTGTTGACTCTCTGCTGCATGCCTTGCAGGACCTTAGGTACATATGGAGCTTGCACAGGGAGGAGCAGGTCGTTGTGGAGCATGGATCGTGGATGCCATGTTAAAACTTAAAACATTTGAACTTATGTTACACGTTTGGGTTTTCATACTTATGCTTCCGCTATACTTTGAAACTATGATTATGTTTTGATCACCTATCGTATTGAATTACTGG
>CL1Contig1102
AGCACACTTTGTGATATAGATTGCATGTGAAACCTTACAAACATAAACTGATTTTGTATACGTGCATACTATAGGCTTTGACTGAATTGTTTGTGCAAGTAAATAAGCATACCGAGCAAACCGAGGTGAGTTCACACACTTTCTAAGGCATGGGATTCCCGGTGGTTGGGAATGGGTTAATGAACTAAACGGAACT
>CL1Contig1103
AGGGTGTGTACGTGTTCCAAACCAGGAGATCACGCAGTTTCAGTTTAAATCCTTTACCCATTCCCAACCCCTGGGAATCCCATGCCTTGTAGAAAGTGTGAACTCACCTCGGTTTGCTCGGTATGCTTATCTACTTGTGCACAAACAATTCAATCAAAGCCTATAGTATGCACGTATACACA
>CL1Contig1104
TGCAAACCAATCATTCAATACGATAGGTGTTCAAAACATAATCATAGTTTCAAAGTATAGCGGAAGCATAAGTATGAAAACCCAATGTATGTAAAAAGTTCAAGTGTTGTAAAGTGTAACATAACATCCACGATCCAAGCTCCACAACGACCTGCTCCTCCCTGTGCAAGCTCCATAAGTACCTAAGGTCCTGCA
>CL1Contig1105
TGATCTTCGCACACACGCCAGGGTTGGCCGTGATATTATGACTGATCTTCGCACACACGCCAGTAGTTGGCTGCGATATTATGACTATCATTCGCACACATGCCTTAGAAAGGCTGCGAACAAAAAAATACTAAAACTTCGCACACATGCCAGGGTGGCCAGCGATACAAATATACATAGTCTAGGA
>CL1Contig1106
AGTAGTTCAAAAACTCATCGTGACATGACTGATGTTCATAACCAAACATTGTTTAAGTAGCGGAAGCATAATAATGAAAACCCAAAATAAGTTATAAGTTCAAATATCGTTCACGATCCGTATCCCACAACGACCTGCTCCTCCCTGTGCAAGCTCCATAATGTACCTAAGGTCCTGCAAGGCATGCAGCAGATAATCAACAACTAGTTGAGCGAGTTCACAGTTAACAGTTCAGTAATAGTATAGTGTGAGTAGCGTTTTGTTCGTTTGTTAAGTCGTATATCGTTTAGTTCGTATCGCGGCCTCCCAGGCAGGTGTGCGAAGATATTAGGGGATGTTCCTCCCGAGTATTCTAGACTAGGTTTGTTTGTATCGCGGCCTACCAGGCAGGTGTGCGAAGATTAGCAGATTACAGTTCGCGGCCTTCCAAAGGCAGGTGTGCGAAGTCAGTCATAATATCGCGGCCAACCCTTGGCAGGTGTGCGAAGATCGTTCAATAAGTGTTACTAGTCTAGCAGTAGGTTCTATCATCTATGTATGTACAGTAAATCATCAAATCCCCATTCCCACCCTGGGAACCCCATGCCTTGGCTTGTGTGAACTCACCTTGGGTTGCTCGGCAGATACACAGAAAGTACAG
>CL1Contig1107
AATTCAATGTAAGTGCTTACGTTCAATTAGGGTTTAAAAATTCCTGGGTGTCCAAACAACTGTGTTCCGTGTGATAATTGTTTACAGATTGACATGACATAGATTGCACATACATACAGTAACATACAGTAACACACAGTGGCATGCAAGGTGTTCCTCATACAGGGTTTTGAACT
>CL1Contig1108
CGATACATGGTTTACTAAACAAACATACGGTTTACGAAATGAATACTATAACTAAACAATCAACTGTGAACTCGCTCAACTTTGTTGTTGACTCGTTGTTACATGCCTTGCAGGTCAATAGGTACTCATGGAGCTTGCACAGGGAGGCGCAGTCGTTGTGGGACATGGATCGTGGATGCCATGTTAAACATTTATGACATTTCAAACTTATTACTTATGTTGGGTTGTTACATTTATGCTTCCGCTACACACTTGATTATGTTTGGTTTTTGAACACCTTTCGT
>CL1Contig1109
AACCCCATGCCTTGGCTGTGTGAACTCACCTTGGGTTGCTCGGCAGATTGCACAAACGTTCATATGGTGGTCAACCACGTCCTACCATGGTTACCATACAAGTTAGGTTCGTATTCAAGTAGTGCACGTATGTTCTACACGTATTGTACACAA
>CL1Contig1110
ACATACATACGTGGGAAGCCCCCACCAAATGAACATACGTATTACTGTTACGAACTTACTTTCTGTGAACTCGCTCAACTAGTTGTTGACTCTCTGCTGCATGCCTTGCAGGTCGTTAGATACATGGAGCTTGCACAGGGAGGAGCAGGTCGTTGTGGAGCATGGATCGTGGATGCCATGT
>CL1Contig1111
ACGTCCTATCGTATGCACGTATAACAAATCAGTTCATGTTCGAAATGATACGCATGCAATTAATTGTTCACATAGCAGTCAGTTTGCATATCGGCACAACACGTAGTATTACACGAATATGTTCATCACCAAGCATGGCATGACAATTAATTCAACATATGTTCCACTGTTCAAAGCATTATCAAAACCCTAATATCTTTCGATTCATAAGTCATCTTTCGACCAACAGTTTTGTCACGTTTCGAAGCATGCTATCCTTCGATCAAATCTATCCTTCGGTCAAATTATGGTTCGGTCAAACTATCTTTCGGTCACTACTATTATCTTTCGGCATATACATTATCTTTCGATAATATCAGTTACGTTTTATTCAAGTTTCCAATTTATCCGT
>CL1Contig1112
ACGGTTCTATTCAATCACAATCCTTCAATCCCAATCCCAAGCCCCTGGGAATCCCATGCCTTAGTAAGGGTGTGAACTCACCTTGGTTTGCTCGGTATGTTAACTATGTGCTCACGAATAATCAATCACGTCCTATAGTTATGCATGCATACACAATCAGTTAAGCTCGCATTGATTCGCATGCAATATGTATCACGAAGTGTATTTAAACAGTTATCACATATCACGTTTGCTGT
>CL1Contig1113
TAGGGTTTCTGTAAAACGTAACTGATAATTGACGTAAATGATAATCGACGTAACTGATGTTTGACGAACTTGACTGGTTTGACGAAACAGAACTCTCGGCGAAACAAAATGTGTTTCGCCAAGGGTGATCGACGAAACAGAACTCTGTTTCGCCAAAGGCAGGATTGACGAAACAGGTTGTGTTTCGCCAAAGATGTGATTCGCCAAAGTGTGATTCGCCAAAGTGTGTTTCGCAAATTCGAATACTTGCACAGTAATCTGACTTAACTCTGTTAGAAATTAACTGGA
>CL1Contig1114
AGTTCAACCCATCAATACAAAAGGTGTTCAAAACAAAACATAGTTAAGTGTTTAGCGGAAGCATAAATGTGAAAACCCAACATAAGTATTAAGTTCGAAATGTCATAATGTTTTTAACATGGCATCCACTGTCCATGTCCCACAACGACCGCGCCTCCCTGTGCAAGCTCCATGAGTACCTATCGACCTGCAAGGCATGTAACAACGAGTCAACAACAAAGTTGAGCGAGTTCACAGTTGATTGTTCAGTTAATAAGTTCGTTTCAGAAATCGTAAGTTCGTTTCATAACCATGCGTTTACCCAGTACCCT
>CL1Contig1115
AGTGCAAGCTCCAAGTGTACCTAACGACCTGCAAGGCATGTAACAGAGAGTCAACAACTAGTTGAGCGAGTTCACAGGGGGTTGTTTAATAATAGTGTTCTTTTCGTAAATCGTTTGTTTGTTTAGTAACCCATGTATCGTTTATAATTACATCGCGGCCCTCCAGGCATGTTTGCGAAGATTAGTGGGGGTTTCCCATGTATTGTAGACTAGTTTTATTTGTATCGCGGCCCTCCAGGCATGTGTGCGAAGTTTAGTATCAGTATCGCGGCCATTCCAGGCATGTGTGCGAAGATCAGTATCAGTATCGCGGCCATTACAGGCATGTGTGCGAAGAGTAGTGGGGGCTTCCCCATGTATCACTAGTCTAGCAGTATCTATAAGTGACCTTTCCCAACCGAGGTCAGTATTTCATAATTCCCAACAACAACGTAAATACAGATAATCATCCAATCCCATTCCCTACCCCGGGAATCCCATGCCTTGGTAAGAGTGTGAACTCACCTTGGTTTGCTCGGTTTGTTATTGTGCTTGCTCACAAATAATCAATCAAGTCCTATAGTATGCACGTATGCCAGGTCAGTTTATGT
>CL1Contig1116
AGTTAACAGAAGATAGATGATTATGGTCCTCAGGGTGAGGATGGTAAATGATAAGATACGGCTAGACTAGTATACCTACTTGAACTGATCTTCGCACACACGCCAAGGGTTGGCTGCGATATTATGACTGATCTTCGCACACATGCCTTAGGAAGGCTGCGAACTATACATACTAAACTTCGCACACATGCCAGGGTGGCCAGCGATACAAATATACATAGTCTAGAATACTTGAGAACTTTCCTTAATCTTCGCATGTATACATAGTCTAGAATACTTGAGAACTTTCCCTAATCTTCGCATACATGCCTAGAGGGCTGCGATACGA
>CL1Contig1117
AAGTACCATAATGGGAATCCCCCATTGTTAAGGATAATCGTGAGAATCCCTCACCACTAGATGAACTTACGCATTACTGTTATGAACTTACTTTCTGTGAACTCGCTCAACTAGTTTGTTGATTATTTGCTGCATGCCTTGCAGGACCTTAGGTATACTTGGAGCTTGCACCAGAGGAGAAGCGGGTCGTTGTGGACAAGAACACGTGAATGCTT
>CL1Contig1118
TGGGGGCTACCCCGTGTTATGAACCACTAGACTAGAAGCATGTATTGGTGTCCTTCCCAAACCGAGGACAGAGGTATGTACATGAGTACATAGGTTTATCGCAGGCGTCCTTCCCAATCCGAGGACGGTGTACGTATAAGAACACGTAGGTTTTGCGCAGGTGCCCTTCCCAAACCAAGGAAAGTGGTACGTAATGGGTACGTAGGTTTAGCGCTGGCGTCCTTACCAAACCAAGGACGGAGGTACGTATAACAATACGTGGGTTTAGCGCTGGCGTCCTTTACAATCCGAGGACGGAGGT
>CL1Contig1119
ACTCAACAGCCCATGTCCCACAACGATCACTCCTCCCTGTGCAAGCTCCATAAGCACCTAACGACCTGCAAGGCATGTAACAACGAGTCAACAACAAAGTTGAGCGAGTTCACAGTTGGGTGTTCGTTTTAAGTTGTTTCAAAAACATAAGTGTCACACCCCGACCACGTAAAACAACAAATCATGGCGGAAACGTCGGGGAGTGTTG
>CL1Contig1120
TACAGGTATACGTAGGTTTTACGTATGTGTCCTTCACAACCGAGGACATGTGATAAGTACAAGTATACGTAGGTTTTACGTATGGGTCCTTCGCATCCGAGGACGATGGTAGATAGTCTAGTAACAGTGTAAGTACAAGTAATTCTTCAATCCCATTCCCTACCCACCGGGAATCCCATGCCTTGGTAAGAGTGTGAACTCACCTTGGTTTGCTCGGCAGAACACACGAAAGGTTACTTGAACTAAGAGTGGTCAACCACGTCCTA
>CL1Contig1121
TTGGAAGGCCGCGAACTGTAAATCTGCTATCTTCGCACACCTGCCTGGTAGGCCGCGATACAAACAAACCTAGTCTAGAATACTCGGGAAGAACATCCCCTAATATCTTCGCACACCTGCCTGGGAGGCCGCGATACGAACTGAACGAGACAAGAATACTTGGGAAAAACATTCCCTAATATCTTCGCATACCTGCCT
>CL1Contig1122
TCCCATGTATTCTAGACTAGGTATAGTTGTATCGCGGCCCTCCAGGCATGTGTGCGAAGTTAAGTATATGTATCGCGGCCATACCAGGCATGTGTGCGAAGATTAGTATTAGCGTCAGTATCGCAGCCATACCAGGCGTGTGTGCGAAGAGTAGTATATGTATCACT
>CL1Contig1123
ATGTGAATCTACGAGCTTAACTGATTGAGTGTTCGTGCATAAATTATGACTTGACTGATTACTTGTGAACACATATCTAGCATACCGAGCAAACCAAGGTGAGTTCACACTCTTTACCAAGGCATGGGATTCCCGGGGATAGGGAATGGGTTG
>CL1Contig1124
AGGAAATCTATGTTTTTAAAACAAACTAAAAACGAACACCCAACTGTGAACTCGCTCAACTTTGTTGTTGATTCGTTACTATATGCCTTGCAGGTCGTTAGGTGCTTAGATGGAGCTTGCACAGGAGGACGAGGTCGTTGTGGGACATGGACTGTTGAGTTCCATGTTAAACTTATGAACTTTTAAACTTTATTATGGTTTTGAACTTAATGCTTCCGCTGATAACTTAAACTTTGTTGGATTGTTTTGACACCA
>CL1Contig1125
ATGGTAGTCTAGTCATAGTGTCAGTAGTGTATCTATTCAACCTTATCCTTTCAATCCCATTCCCAACACCCCGGGAATCCCATGCCTTGGTAAGAGTGTGAACTCACCTTGGTTTGCTCGGTATGCTATGCTCTAGGGTTTAACAATGGCCTAAGTCCGTTACACACGACCTAGGATATATTGCACATGATATAATGTAAGTGTTTGAAATCAGTTATCAATTAGGGTTTACAAGTCTTGGCGTTCAATCAACTGAGTTTGATAATCGATTACATACTCAACTAACATGGTTTGCACATAAACATAGTAATATACCACCATTACAGCAACATAGATATCACATCATGTAGAACAGAACATGCTGTTATTGTATCACACAGTACAAGCAGTATCTTAACATGTAGAACCAAGTAACAAGTAAACTCGTGAT
>CL1Contig1126
CGAGACCGATAGTCTCGACTCGAGACCGACAATACTTGTTATTGGACCTGCACTGTTACAGCCCAACTGTTTGGGCCGAATACTTAGAATTGTTATCTGTTTTCTATTGGATTGCTGATACGTTTATGTGATTTGCCATGATCATACTTGATACAATACGTGTAGAACATACGTGCTA
>CL1Contig1127
ATGGTAGGTGATAGTCTAGGAAAAAGCATATGTTCGTTCTTAGTCAATTGTAACCTTTATCCCATTCCCACGACCCGGGAATCCCATGCCTTAGTAGGAGTGTGAACTCACCTGGGTTTGCTCGGCAGACAGTATAATGCTCAAGTATACAAGTAAGGAATCAACCACGTCCTATCATGGTTACTATGCAAGTTAGGTTCGTATGTAGCACGTTTGTATCACGTATGGTATCAAGTATGATCATGGCAAATCACATAAACGTATCAGCAGTTCATATCAAGTAACGAGTCCAAGTAGTCGGCCCAATTAACATAAGCAGTCCAATTAGCAACTATGTAAACAAGTCCAATAACAAAACAGTCATAGGATTGGGCCCGTGACAG
>CL1Contig1128
ATAAACTGATTATGTGTACGTGCGTATTTAGGACGTGATTAATTAACTGTGAGCACTTACTTAGCATACCGAGCAAACCAAGGTGAGTTCACACTCCTACTAAGGCATGGGATTCCCGGGTCGTGGGAATGGGTTAAAGGTTTCAATTGACTTATAACGTACAAACGCTTTTCCTAG
>CL1Contig1129
CGTTAGGTTCTATCAGCGGAGTATGTACAATAGTTCATCAAATCCCATTCCCACCCGGGAACCCCATGCCTTGGCTGTGTGAACTCACCTTGGTTTGCTCGGTATGTTATTGCTTCTAGGGTTTGTTAATCGTCTAAGTCCGTTACACACGACCTAGGATGTATTGCACATGATTCGATGTAAGTATTTTACGTTCAATTAGGGTTGACAACTTCTTGGTGTTCAATCAACTGTGTGTGGTAACTGATTACAGATTGTCA
>CL1Contig1130
TAATGTTTAAGTCCGTTACACACGACCTAAGTACATTGCACATGATTTGACGTAAGTGTTTGCATCCAATTAGGGTTTGCAAGTCATTGATATTCAAGCAACAGTGTTTTGTGTGTTTATTGTGTACAGGATGATATCACATAGAATGTTCATACATGCAGGATCATACAGTTGCATTCAGTAGCATACAATCATATATAGAATCATACAGCAAGCTTCAACACTGATGTTTGTCATAAGCATATATCATATGTGGAATTCTGACTAGTAGCATGCAAATCAGGGTGGCA
>CL1Contig1131
ATGCAGGTTCCGTTATAGTTCCTTAACCCATTCCCAAACCACCGGGAATCCCATGCCTTGTAGAAAGTGTGAACTCACCTTAGGTTAGCTCGGCAGATAAACGAAAAGGTCAATCGAGCTGCTAGTGGTCAACCACGTCCTAACATGGTTACCATACAAGTCAGGTCTAGGTTCAAGTAGTGCACGTAAGTTTACACATAAGCTAACAAGTTACGAACACATAACGATCATGGCATACACATAGATCACGTTAACAGTAGCAGTCCAGTACATAT
>CL1Contig1132
CGTAGGTTTCAATTTGATTCCTTGTCATATGTTGTCACCCTTCAATACAGAAGGTGTGTACGTGTTCCAAACCAGGATATCACGCAGTTTTAGTTTAAATCCTTTACCCATTCCCATCCCTTGTGGAAAGTGTGAACTCACCTTGGTTTGCTCGGTAAGATTAAAATACGTATTCCAAATTGATCAATCAGTCCCTA
>CL1Contig1133
TCGGGCAAAGAAGGGCACTTACGTAAAGCCTACGTAAACTTCGTACGTACTCCTGTTCTCAGGCTAAGAAGAACACCAATGGTTACAAATAGTCTAGTAAAAATAAGCATGGGAAGCCCCCACTAATAGTAAATACAAACATGGGAAGCCCCCA
>CL1Contig1134
TCAACCTTATTCCTTCAATCCCATTCCCAAACCCTGGGAATCTCATGCCTTAGTAAGAGTGTGAACTCACCTTGGTTTGCTCGGTATGTTATTGCTTCTAGGGTTAACTAAATGTCTAAGTCCGTTACACACGACCTAGGATTCATTGCACATGATACGATGTAAGTGTTTGCATCAAATAAGGGTTGCAAATCA
>CL1Contig1135
AGATAAACGTGGGAATCCCCCACTAGTAACATATATACAAGGCATGGGAAGCCCACACTAGATGAACTTACGAATTACTGTTAATGAACTTACTTTCTGTGAACTCGCTCAACTAGTTGTTGACTCTCTGCTGCATGCCTTGCAGGACCTTAGGTACTTATGGAGCTTGCACAAGGAGGAGCAGGTCGTTGTGGGCATGGATCATGAATGCTTAATTAAACACTTATGACATTTCATACATTATTACTTATGTTGGGTTTTACTTACATGCTTCCGCTACACTTGATTATGTTGGTTTTTGAAAACACCTTTCGTATTGTCGAATAACGAT
>CL1Contig1136
AGTTTAGCGGAAGCAAATGCATAACAGCCCAATCATAAATAAAGTGTGTATTTGTCAAAATGTTCAAATCAAAGTAAACACGATCCTTGTCCACAACGACCGCGCCTCCCTGTGCAAGCTCCAAGTACCTAACGTCCTGCAAGGCATGTAACAGAGGATCAACAACTAGTTGAGCGAGTTCACAGAAAGTAAATGCG
>CL1Contig1137
TACGCATTTACTTTCTGTGAACTCGCTCAACTAGTTGTTGATCCTCTGTTACATGCCTTGCAGGTCGTTAGATACATGGAGCTTGCACAGGGAGGAGCTGGTCGTTGTGGGCTTGGATCGTGATTGTTTGTTAAACACTTTATGACATTACATACTTATTTATGTTGGGTTTTATTTATACGCTTCCGCTAAACAGTGATAACTTACTTATGTTTTGGAACACCTTTCATATGGATTTGGTTTGGGTTAATTGCTATTACTTTAACTA
>CL1Contig1138
ATGAACATGGGAAACCCCCACCTTTAGTACACACTAGTATGGGAAGCCCCCACTAGCTATACTTATGCATTATTATGAACTTACTTTCTGTGAACTCGCTCAACTAGTTTGTTGATTATTTGCTGCATGCCTTGCAGGACCTTAGGTACATTATGGAGCTTGCACAAGGAAGGAGCAGGTCGTTGTGGCAGATGGATCATGAACATTATTGAACTTATAACTTTATTTGGGTTTACTTTACATTGCTTCCGCTACTTAAACAGTATTTGATTTTTGAACATCAATCATGTCATGGTGACTTACATTAACTACTTCTATTATTAATTGCTATGGTTTGATATGATTGATGGCTTGA
>CL1Contig1139
TGGAGCGTAAGTAGTATAAGCATACGTAGGTTTACGTATGTGTCCTGCACAACCGAGGACAGTAAGTAGTATAAGCATACGTAGGTTTACGTATGTGTCCTGCACAACCGAGGACGCTGGTATGGTAGTCTAGTGGTAGTGTCAGTATGAATCTATTCAACCTTATTCCTTCAATCCCATTCCCAACCCTGGGAATCCCATGCCTTAGTAAGAGTGTGAACTCACCTTGGTTTGCTCGGTATGTTATTGCTTCTAGGGTTAATTAATGTTTAAGTCCGTTACACACGACCTAGGGTACATTGCACATACTCGACGTAAGTATTTATATTCAATTAGGGTTTACAAGTCTTTGATATCCAAGCAATTGTGTTATGTGCGTTCATTGTGTACAGAATGATATGATAAAGATTGTTCATGCATACGGTATCATTCAGTAAAGTACAGCATCATATAATCACATACAAGCAGGGTGTAGTAGCA
>CL1Contig1140
AGTAATCGTTCAATCCCATTCCCTACCCACCGGGAATCCCATGCCTTGGTAAGAGTGTGAACTCACCTTGATTTGCTCGGCAGATAAACAAAAAGTCACTTGAGTTGAATGTGGTCAACCACGTCCTAACATGGTTACTATACAAGTTAGGTTCGTATTTAGGCAGTGCACGCAAGGTTTTCTACACGTATACTAACAAGTTG
>CL1Contig1141
ATGGAGCTTGCACAGGGAGGAGCAGGTCGTTGTGGGATACGGATCGTGAACGATATTTGAACTTATAACTTATTTGGGTTTTCATTATTATGCTTCCGCTACTTAAACAAAGTTTGGTCTTCTTTGAAACATCAATCATGTCGTGATGAATTACTTTATCTACT
>CL1Contig1142
ACGTGTTCCAAACCAGGAGATTACGCAGTTTTGATTTCAATCCTTTACCCACTCCCAACCCTTGGGAATCCCATGCCTTGTGGAAAGTGTGAACTCACCTTAGGGTGCTCGGTTGAACTCTTAAAATAGCTAACGGTCAGGGTTGGTCAA
>CL1Contig1143
ACACTTCCAAGGCATGGGATTCCCGGTGGGTTGGGAATGGGATTGTATGACTACCCGTACATTCATCACGACTAGACTACCTACTTAACACCGTCCTCGGTTTGGGAAGGACGCCAGTGCTAAAACCTACGTAAAACCTACGTACTATTGTCCTCGGTTTGGGAAGGACACCAGTGTTAGAACCTACGTAAAACCTACGTACTATTGTCCTCGGTTTGGGAAGGACACCAGCGCTAAACCTACGTACTCGCTACGTACTACTGTCCTCGGTTAGGGAAGGGCACTTACGTAAAACCTACGTAAACTCATACTTACCACTGTCCTCGGATTTGGGAAGGACACCTATAGATACAACTAGTCTAGTA
>CL1Contig1144
AGGATAAATGTGAGAATCCCTCACCAGTAGTTTACACTTGTATGGGAAGCCCCCACTAGATGAACTTACAAATTACTTTCTGTGAACTCGCTCAACTAGTTGTTGACTTTCTGCTGCATGCCTTGCAGGACCTTAGGTATCATATGGAGCTTGCACAAGGAGGAGCAGGTCGTTGTGGGCAAAGGATCGTGAATGTTATTTGAACACTTATGATATTTAATACTTATGTTTGGGTTTACTTAAATGCTTCCGCTA
>CL1Contig1145
AGGTACTTATGGAGCTTGCACAAGGAGGAGCAGGTCGTTGTGGAGCATGGATCGTGGATGCCATGTTAAACGTTTAAACAATTGAACTTATAACTTTACTTGGGTTTTTTTTCATATTATGCTTCCGCTACTTAATTTACATTTTGTTAAACATCAATCATGTCATGGTGAATTACATTAAATACT
>CL1Contig1146
AGGCATTAGTTAACTCGTGGTTTACGAAACAACTTATGATTTCAAAACAAACTGGTAAAACTAAACAACCAACTGTGAACTCGCTCAACTTTGTTGTTGACTCGTTGTTACATGCCTTGCAGGTCGTTAGGTACTTTTGGAGCTTGCACGAGGAGGCGTGGACGTTGTGGGACATGGATAGTCATATGCCATGTTAAACATTTATCATACTTTTGAACTTATACTTTGGTTTTAAACATTATGCTTCCGCTTACAACTTAAACTATGTTTTGGTTGGACACCAATTATATTGTATTTGGGTTTTGCGTTTATTTATATGCT
>CL1Contig1147
ACGACCTGCAAGGCATATAATAACGAATCAACAACAAAGTTGAGCGAGTTCACAGTTGGTTGTCCATTTTAACGTTGTTCCAAAAACCATAGTTATGTTTCAAAAACCACAAGTTAACCAGTTCCTTGTTTCCCAAACCATACTCAGTGGGGGCTTCCCCA
>CL1Contig1148
TGACCACCAAATTGCTTGATTTACTTTTCTGTGTATCAACCGAGCAAACCAAGGTGAGTTCACACTCTTACCAAGGCATGGGATTCCCGGGGTTGGGAATGGGATTGTACCTACACTGTTACTAGACTATCTACCATCGTCCTCGGATGCGAAGGATACATACGTAAAACCTACGTATACTTGTACTCATCACTGTCCTCAGGTT
>CL1Contig1149
AGCCCTCATTAGCCAGGATAAACATGGGAAGCCCCCACTAGTTAACTCACGCTCTATGATTATGAACTTACTTTCTGTGAACTCGCTCAACTAGTTTGTTGATTATTTGCTGCATGCCTTGCAGGACCTTAGGTATACTTGGAGCTTGCACCAGAGGAGAAGCGGGTCGTTGTGGACAAGAACTCGTGAATGCT
>CL1Contig1150
ACTCGCTCAACTTTGTTGTTGACACTCTGTTACATGCCTTGCAGGTCGATAGGTACTCATGGAGCTTGCACAGGGAGGCGCGGTCGTTGTGGGACATGGACAGTGGATGCCATGTTAAAACATTATAACATTTTCGAACTTAATACTTATGTTGGGTTTTCATATTATGCTTCCGCTACTTAAACTATGTATTGTTTGAACACCAAGTGTATTGTGA
>CL1Contig1151
AAACATAGCATTTAATAATAAAAGTAATCAATGTAAATCATCATGACATGATTGATGTTTCAAAACCAAACATCGTTTAAGTAGCGGAAGCATAGTAATGTAATCTCAAAATAGTTATAAGTTCAGATATCGTTCATGATCCGTATCCCACAACGACCTGCTCCTCCCTGTGCAAGCTCCATAATGTACCTAAGGTCCTGCAAGGCATGCAGCAAATAATCAACAAACTAGTTGAGCGAGTTCACAGAAAGTAAGTTCATAACATAATGCATAAGTATAGCTAGTGGGGGCTTCCCATACTAGTGTGTACTAAAGGTGGGGGCTTCCCATGTTCATCCTGGCTAATGAGGGCTTCTCATTAACGGTACTTACTAGACTAACTTCCGACCATGTGTTCT
>CL1Contig1152
TGGGCTTCAACGGGTGAATCGCACAAGACTGTTAGACTTGTGCGAGCCCATTCTTTTGAATCGCACAAGTCGGACATGTTATGTACTTGACTGTTACGTGTTTGCCATGATCCATACGTGCTCGAAACCTGTTAGTTATGTGTAAACATACGTGCATTACTTGAACCTAGACCTGACTTGTATGGTAACCATGTTAGGACGTGGTTAACCACAACTAGCTCGATTGACCT
>CL1Contig1153
ATAAAAGTAAATAAGGTAAATCATCATGACATGATTGATGTTTCAAAACCAACATCGTTTAAGTAGCGGAAGCATAGTATGTAATCTCAAAATATAAGTTCGAATAACGTTCATGAATCCATCTGCCCACAACGACCTGCTCCTCCCTGTGCAAGCTCCA
>CL1Contig1154
TAGTCGTGTCATATCGTTAGGTTCTATCATCTGAGTATATACAATAATTCATCAAATCCCATTCCCACCCGGGAACCCCATGCCTTGGCTGTGTGAACTCACCTTGGTTTGCTCGGTATGCTAAGTATGTGCTCGAAGTAAATCAATCACGTCCTAGGGTATGCACGTATACACAATCAGTTTGTATTCATTTTGTTCACGTATAGACATATCACCAAGTAGCACATTGCACGTATTCAAGATTATGCAAGTCATGTTCATCATTTAACAGCAGTTAGTTAATACAGTTAACTTCTAACAGAGTTAAATCAGGTTACTGTGCAAATTATCCAAATCGGCGAAACACAGATTGGCGAAACACATTCTGTTTCGTCGTGATCTCCGTTGGCGAAACACATTCTGTTTCATCGTTCACCCCTTTGGCGAAACAAAGTTCATTTTCGTCAATTACCCTTGGCGAAACACCCCATCTGTTTCGCCAAAAATTCCGTTTCGTGAGCCAGCTTCAGTTACGTCAATTAACATCAGTTACAAACT
>CL1Contig1155
TCGGTATGCTAGGTTATGCACTCACAAGTAATTAATCACGTCCTATTGTATGCACGTATAACAAATCAGTTCATGTTCACAACGATACGCATGCAAGTTAAATGTTCACAGAACAGTCAGTTTGCATAACGGCACAACACGTAGTATTTCACATTAAATCATAAGCTATCATTCGATTCACACCACCCATCCTTCGATTCATTGCTCATCCTTCGGTCTAACAGTTATCACAATTGTCACAATTATGTTTCGACACGTCTTTCGATACACAGTTATCTTTCGGACCAAAGTTATGTTTCGAACCAATGTTATCCTTCAGT
>CL1Contig1156
AAGTACGAGAAATCACCCATTCCAAATAATCCAACCCAATTCCCCACCCGGGAATCCCATGCCTTGGCTGTGTGAACTCACCTTGGTTTGCTTGGTATGCTAAGTATGTGCTCAAGGTAAATCAATCACGTCCTAAAGTATGCACGTGTACAATAATCAATTTATGTTCATGTTGATCACGTTAGAGTTCAATCAATAATCACCAAGTAGTACATTGCACGTTTTCGTAATCATACAAGTATTGTTTTATACTTAACAGCAGTTAAATATCTCAGTTAACTTCTAACAGGGTTAACTCAAGTTA
>CL1Contig1157
AGAAACAAACGCAAAAACTAAACAACCAACTGTGAACTCGCTCAACTTTGTTGTTGACTCGTTGTTACATGCCTTGCAGGTCGTTAGATGCTTAGCTGGAGCTTGCAGGGGAGCAGGAGTCGTTGTGGGACATGGACTGTTGAGTTCCATGTTAAACTTATGAACTTTTAAACTTATACGTTGGTTTTAAACTTAATGCTTCCGCTGATAACTTAAGTTTGGTTGAATTGTTTTGGACACCA
>CL1Contig1158
ACATAGTATCAATAGCGGAAGCATAATAATGTAAACCCAAAGTAAATCATAAGTTCGAATATTCGAAACGTTAAACATAGTGTTCATGATCTGTGCTCCACAACGACCCGCTCCTCCTTGTGCAAGCTCCATATGATACCTAAGGTCCTGCAAGGCATGCAGCAGAGAGTCAACAACTAGTTGAGCGAGTTCACAGAAAATAAGTTCGTAATAGTAATGAGTATGTTCATCTAGTTGGGGGCTTCCCATGCATGTATGTACTAATGGTGGGGGTTTCCCATGCTTATATATATATTACTAGTGGGGGATTCCCACGTGTATCCTT
>CL1Contig1159
ATGGCACACACTGTCCATGTCCCACAACGACTCCTCCCACTCGTGCAAGCTCCATAGATACCTAACGACCTGCAAGGCATGTAACAACGAGTCAACAACAAAGTTGAGCGAGTTCACAGTTGATGTTCATTTTATAGTTTTTCCAAAAACCATAAGTTCATTTGTAATCCATGAGTTAACCA
>CL1Contig1160
CGAGAAATTGTTCAATCCCATCATTCAACCCATTCCCAATCCCCGGGAATCCCATGCCTTGGTAAAGAGTGTGAACTCACCTTGGTTTGCTCGGTATGCTAAGTTATGTGCTCACGTTAATCAATCAAGTCCTAAAGTACGCACGTGTATATGATCAGTTTAAGTTCGTAACAATCTTGCACACAAAGCTAACGTCACATAGTGTGTTTGGCAGTTAAATCATCATGTAACACACAAGCAGTTAATCACATTCATGCAACTCTAGTTTTACATTAAAGGCTTTCTCAGTTTGTTTTAACTCAGTTACTCAACAGTCTTGGTAATTTTAACGGTGTTAATCAGGATCAGGAATAGTATACATAATAGAGCTAACACACTTAATGTAGTCACTGTGTCAAAACAGAGTTACATCAACATTAACAGAGTTATCACATACAATAAACAATACG
>CL1Contig1161
CGAGAAATCGTTCAATTCCATCATTCCACCCATTCCCAATCCCCGGGAATCCCATGCCTTGGTAAAGAGTGTGAACTCACCTTGGTTTGCTCGGTATGCTAAATTATGTGCTCGCAAGTAATCAGTCAAATCCTATAGTTATGCACGTATTCTCAATCAGTACATGTTGGTAAAGTTTCACATGCAATTAATACCACAAGGTGCGTTTGGCAGTTAACATCATGCATTACACAAGAGTTAATCACATGCATACAATTCATGTTTCACATAACGGTCATTAACGGTTTATTCTAACATAACTATCCAATCATACACTTAACAGAATTGCATACTAAAACAGAGTTAATTGGCTAACGAGGTTAATTAATTAACAGGGTTAATCAACTTGGCT
>CL1Contig1162
AAGTTCAAAATGTAATAAAGGTTTAACCTGGCATAGGTATATCCATGTCCCACAACGTCCACGCCTCCACATGCAAGCTCCTGAAATACCTAACGACCTGCAAGGCATGTAGCAACGAATCAACAACAAAGTTGAGCGAGTTCACAGTGGGTTGTTTAGTTATAGCATTCGTTTCGTAAATCGTATGTTCGTTTGTAACCCAAGTATCGTGTTAATTAGTATCGCGGTCTCCCAGAGACATGTTGCGAAGATTAGTGGGGGCTTCCCAT
>CL1Contig1163
TACAGAACATTGTATAAAGTAAAAGTAAATGCAATATAATCCAAACCAATTCCATATGAAAGGTGTTTCCAAAACATAAGTAAGTTGTCATTGTTTAGCGGAAGCGTATTATTGTAAAACCCATAGCAAATAAGTATCAAATATCAAAAGTGTTCAATAAAATAATCAAGATCCAAGCCCCACAACGACCTGCTCCTTCCTTGTGCAAGCTCCA
>CL1Contig1164
TTCAACCTTATCCATTCAATCCCATTCCCAACACCCCGGGAATCCCATGCCTTAGTAAGAGTGTGAACTCACCTTGGTTTGCTCGGTATGCTAACTACGTGCTCGTAAACAATCAATCAATCAATCAAAGCCTAGAGTATGCATGT
>CL1Contig1165
TAGGTCGTGAGTAACAGACCTAACCATTAATTAACACTAGAAGAAATAACATACCGAGCAAACCAAGGTGAGTTCACACTCTTACTAAGGCATGGGATTCCCGGGGATAGGGAATGGGTTGAATGATGAAATCGAACAATTACTCGT
>CL1Contig1166
AGAGGGTAATGATAAGATACGACTAGACTAGTGATGCTCATAGAACTGATCTTCGCACACACGCCAGGGGTTGGCCGCGATATTATGACTAATCATTCGCACACATGCCTAGGAAGGCCGCGAACTATACTCTAAACTTCGCATACATGCCGGGTGGCCGCGACACAAACATACCTAGTCTAGAATACTTGGGAACTTCCCCCA
>CL1Contig1167
TGTGTCCGTACGAATCTATTCAACCTTATTCCTTCAATCCCATTCCCAAGCCCTTGGGAATCCCATGCCTTAGTAAGAGTGTGAACTCACCTCGGTTTGCTCGGTATGCTTAACTATTGGTGCACAAACAATTCAGTCAAAGCCT
>CL1Contig1168
AGTATGTATTGTCATAATGTTTAATCAAAGCATTCACGATCCTTGTCCACAACAACTGCGCGCAAGCTCCTTGTATACCTAACGACCTGCAAGGCATGTAACAGAGAGTCAACAACTAGTTGAGCGAGTTCACAGTAAGTAAGTTCGTAAAAGTATGTTCGTTTCG
>CL1Contig1169
TGCAGCAGAGAGTCAACAACTAGTTGAGCGAGTTCACAGTTAATAGTTCAGTAACAATTCAGTAATAGTATAGTGTGAGTAGTATGTTCGTTCGTTATGTCATATATCATATTTCCATCGCGGCCTCCCAGGCAGGTATGCGAAGATGTTAGGGGATGTTCCTCCCAAGTATTCTAGACTAGGTTTATTTGTATCGCGGCCTACCAGGCAGGTGTGCGAAGATTAGCAAGTTTAGTTCGCGGCCTTCCAAAGGCAGGTGTGCGAAGAGGTTAGCAAGTTTAGTTCGCGGCCTTCCAAAGGCAGGTGTGCGAAGATCAGTTCAATAGGTGTTACTAGTCTAGTTGTATCTTATCGTTCGATTCTATCAGCTGAGTATGTACAATAATTCATCAAATCCCATTCCCACCCGGGAACCCCATGCCTTGGCTGTGTGAACTCACCTTGGTTTGCTCGGTATGCTAAAAGGGTTACACGCCCACAATTAATCAATCACGACCTATAGTACGCACGTATGTATATAATCAGTTCGTGTTCGTA
>CL1Contig1170
AAGATTCTGTCTCGTCGACTGCCCTTGGCGAAACACTATCCTGTTTCGTCGATTACCCCTTGGCGAAACACAACCTTCTGTTTCGCCAAAAATTCCGTCTCGTGAACCAGTAGCAGTTACGTCAAAAATCAGTTACAGTTTCAAAAACCCTAATCATGCTATCAGCCGTCAACAATCATAAAATCATACAATCATCATCACCAATCACAGAATCATC
>CL1Contig1171
AGGATTGAGATTGATTAAGACTGTTCCTATACTGTTACTAGACTACCATACCACTGTCCTCGGTTGTGCAGGACACATACTTATGCTATTCACTGTCCTCGGTTGTGCAGGACACATACTTACAATCTACGTAGACTTATACTTACTACTATCCTCGGTTGTGAAGGATACCTATACTTATTACTATCCTCGGTTGTGAAGGATACTTATACTTATTACTATCCTCGGATGTGAAGGATACTTATACTTATTACTATCCTCGGATGTGAAGGATACTTATGCTTATTACTATCCTCGGTTGTGAAGGATACTTATGGTTACGAGTAGTCTAGTGGTTATACAACATGGGAAGCCCCCACCAATAGAACGTACTAACGGCCCAGTAGAGCCACCTGTTACAAACGAACTTACTATTACGCATTTGGGTAAAGGGTTACCCCGGTGAATCTATTAAAATGCAACCGCA
>CL1Contig1172
AGCTGCCAAGCAATATCTAATATAAACTTGCATGCGAACCTTTATGATCTTGAACTGATTGTGTATACCTGCACGCTATAGGACTTAACTGATTACTTGTGAACACATAACTAAGCATACCGAGCAAACCAAGGTGAGTTCACACCCTTACTAAGGCATGGGATTCCCAAGGGCTTGGGAATGGGATTGAAGGAATGAGATTGACTAGATTCGTACATACACTGTT
>CL1Contig1173
TTCACAGAAAGTAAATGCGTAAAAGGTAAGTTCATGAGTATCAGGTGGCTCTACTGGGCCGATATAGGTTTCTATTGGTGGGGGCTTCCCATGTTATTTATCCACTAGACTATGCGTTACCATAAGTGTTCTACATATCCCGAGAACAGTAATACGTACAATTTACGTAGGATTTACGTAAGTATCCTTCACAACCGAGGATAGGGGTACGTGGGGGTTTACGTAGGTTTTACGTAAGTGCCTGACACAACCGAGGCAGTCACGTAGGTTTTACGTGAGTGTCCTTCGCAACCTGAGGACAGTGAGTAGCATAAGTATACGTAGGTTTTACGTATGTGTCCTGCACA
>CL1Contig1174
TGAGTTTCAATAGAGGTCCGAGCTTTGTTTGAGATAGGGGTCCAAGTTCTTTGTAATGCAGCCTTGTCCGACTTTTAAAACAAAACAAAAGGGGGTCCGAGTTTAGTGATGTGGTCCGAGTTTTGGCTTGTAACAAGGGATCCGAGCTTTAAACCCCA
>CL1Contig1175
ACTCTCTGTTCGAAGGATTTCATTCCGTAATCCAGATTTCCGGACGTGATTAATTACTAGTGAGCGCATAACCTAGCATACCGAGCAAACCAAGGTGAGTTCACACAGCCAAGGCATGGGTTCCCAGGGTGGGAATGGGTTGGATGATTACTTGTGCAT
>CL1Contig1176
TGGGGGCTTCCCATGTGTTACTAGTCTAGTTGTACCAATAATCATTCAATCCCATTCCCTACCCACCGGGAATCCCATGCCTTGGTAAGAGTGTGAACTCACCTTGGTTTGCTCGGCAGAACACGAAAAGGTTACTTGAGCTAAGAGGGGTCAACCACGTCCTAACATGGTTACCATACGAGTCAAGTTTTGGTTCAAGTATTGCCCATAAGTTTACACATAGCCTAACAGGTTTTCAACACGTA
>CL1Contig1177
ATCAAATCACATCACTACGTTCCAGTATAGATAAGTACCAGTAAATAATCAAATCCCATTCCCACCCTGGGAACCCCATGCCTTGGCTGTGTGAACTCACCTTGGTTTGCTCGGTATGCTATGCTCTAGGGTTTATCAAACGTCTAAGTCCGTTACACACGACCTAGGATAGGTTTCACATGGTACAATGTAAGTGTTTGCATCAAATTAGGGTTTACATGTCTATGATGCCAAGTAGTTGTGATCCGTATGACATTAGTGCATGATTTGATATGATGATGGTTGTTCGCACATACGATATCATTCAGTATAGTATCATATAGTTTCTCATACAGGTTACTGAACTTGAATCACAAACACACAGTCTTTTCTAGAATAAGCAAAACTCAGGGCATGTAACGTCGCTATAATTCA
>CL1Contig1178
CGTAAAACCTACGTAAACTTATAGGAAAGACGGCCTCGGGGGGGGGCAGGAACTTACGGAAAACCTACGTAAACCCCCGCGTACCACTGTCCTCGGGTTGAGAAGGACGCTTACGTAAAACCTACATAAACCTTGTACGTACTACCGTTCTTGGGTTAAGAAGAACACTTATGGTTACCTCTAGTCTAGTACACATCATATGGGAAGCCCCCATCAATTGAACTTACACA
>CL1Contig1179
CAACCAAACCAATATGAAAGGTGTTCAAAACATAAGTGCAATATCAATGTTTAGCGGAAGCATAAAAATAAACCCAACATAAGTATGAATATGTAATGTCAAAATGTTTAATCAAAGCATTCACGATCCTTGTCCACAACGACCGCGCCTCCCAGTGCAAGCTCCATGTATACCTAACGACCTGCAAGGCATGTAACAGAGAGTCAACAACTAGTTGAGCGAGTTCACAGTGGGTTGTTTAGTAATAGTGTTCATTTCGTAAAACGTTTGTTTGTTTAGTAACCCATGTATCGTTTATAATTACATCGCGGCCCTCCAGGCATGTTTGCGAAGATTAGTGGGGGTTTCCCATGTATTGTAGACTAGTTTTATTTGTATCGCGGCCCTCCAGGCATGTGTGCGAAGTTTAGTATCAGTATCGCGGCCATTACAGGCATGTGTGCGAAGAGTAGTGGGGGCTTCCCCATGTATCACTAGTCTAGCAGTATCTATAAGTGACCTTTCCCAAATGAGGTCAGTAGTACGTAATTCCCATAACCATGTAAGTACAATCAATCAATCAATCCCATTCCCTACCCCGGGAATCCCATGCCTTAGTAAGAGTGTGAACTCACCTTGGTTTGCTCGGTAAGATTAGGAACTCGATTATCAGTTAATCAATCACGTCCAAAAATGGTT
>CL1Contig1180
AACAACCCAATCATAAGTATTAAGTTCACAAAAAATGTAAATGTTTGACATGGAGCTCAACAGTCCATGTGCCCACAACGATCGCGCCTCCCGTGCAAGCTCCATGAGTACCTATGGTCCTGCAAGGCATGTAACAGAGAGTCAACAACTAGTTGAGCGAGTTCACAGTAAGTAAGTTCGTTGCATCACCATGCGTTATTAACTAAGTCATTTGTATGTTCAATTAGTGGGGGCTTCCCATGTTGTATGTTCAGTTAGTGGGGGCTTCCCATGTTGTATGTACTAGACTAGGGGTAACCATAAGTGTTCTTCTTAACCCGAGAACAAGAGTACGTACGAGGTTTACGTAGGTTTTACGTAGTGCCCTTCTTAACCCGA
>CL1Contig1181
TGACGTAGTCAATAACGCATGATGATGCAACGAACATACTATTACGAACTTGATCACTGTGAACTCGCTCAACTAGTTGTTGACTCTCTGTTACATGCCTTGCAGGACAATAGGTACTCATGGAGCTTGCACGGGAGGCGCGAACGTTGTGGGAACATGGACTGTTGA
>CL1Contig1182
TGGGCTTTGTTTGCTACATGATTTTTACTGTTGAACTAGCACTGTTGTTGAACTGCCATGCTAGACGTGTATGCCATGATCGTTACTTGTGTACAATACGTGTAGAATATACGTGCACTACTTGAATATGAACCTGACTTGTATGGTAACCATGGTAGGACGTGGTTGACCACCATATAGCTTGATTGACTTTTCTGTGTATCTGCCGAGCAAAACCAAGGTGAGTTCACACAGCCAAGGCATGGGGTTCCCAGGGTGGGAATGGGTTTGGATTATTTACTTGTACTTACCTAGCTTATGGAACTTAGTTATATGGTCCTCGGGTGAGGAAGGGTT
>CL1Contig1183
TGAAACTTTACCAACATGTACTGACTGTGAATACGTGCATACTTTAGGACGTGACTGGTTTACTGTGAGCACTTAACTTAGCATACCGAGCAAACCAAGGTGAGTTCACACTCCTACTAAGGCGTGGGATTCCCGGGTCGTGGGAATGGGT
>CL1Contig1184
TGTAACAGAATGATCAACAAACTAGTTGAGCGAGTTCACAGAAAGTAAATGCGTAATAGTAAGTTCGTTTGTAACAGGTGGCTCTACTGGGCCGTTAGTACGTTCTATTGGTGGGGGCTTCCCATGTTGTATAACCACTAGACTATTCGTAACCATAAGTATCCTTCACAACCGAGGATAGTAGTAAGTATAAGTACACGTAGGTTTTACGTGTGTATCCTTCACAACCGAGGATAGTAGTAAGTATAAATGCACGTAGGTTTTACGTGCGTATCCTTCACAACCGAGGATAGTAGTAAGTATAAGTCTACGTAGATTGTAAGTATGTGTCCTGCACAACCGAGGACAGTGATATGGTAGTCTAGTAACAGTGTATCTAGTCAATCTCATTCCTTTAATCCCATTCCCAAGCCCTTGGGAATCCCATGCCTTAGTAAGGGTGTGAACTCACCTTGGTTTGCTCGGTATGCTTAACTATTGGTGCACAAACAATTCAGTCAAAGCCTATACACACGTATACCAACTGTTCAGTATTCACATTTAGTCACATATTTCATCACAAGTTGCATTCATGCGA
>CL1Contig1185
CACACTCTGTGATATGATTTCATATGAAACCTTGGAAACATGTACTGATTGAGTATACGTGCACACTATAGGACTTGACTGATTACTGGTGAGCACATACTTTAGCATACCGAGCAAACCAAGGTGAGTTCACACCCTTACCAAGGCATGGGATTCCCAAGGGCTAGGGAATGGGATTGAAGGAAAAAGGATTGACGAATTATTTGGATTTACACTG
>CL1Contig1186
CGTGGGAAGCCCCCACCGGTAACATAAACACAAGGTTTGGGAACCCCCACCTTTAATACACACACTAGTATGGGAAGCCCCCACTAGCTATACTTATGCATTACGTTATGAACTTACTTTCTGTGAACTCGCTCAACTAGTTTGTTGATTATTTGCTGCATGCCTTGCAGGACCTTAGGTATACTTGGGAGCTTGCACAGGGAAGGAGCAGGTCGTTGTGGGCAGATGGATCGTTAATGATGTCGAACTCATAACTCGTTTTGAATTTACTTTACTATGCTTCCGCTACTTAAAACAGTATTTGGTTTTGAAACATCAATCATGTCATGGTGACTT
>CL1Contig1187
ATGTCATAAGTGTTCAACATAACATTCACGATCCCTGTCCACAACGACTGTGCCTCCCGTGCAAGCTCCATAAGTACCTAAGGTCCTGCAAGGCATGCAGCAGAGAGTCAACAACTAGTTGAGCGAGTTCACAGAAAGTAAGTTCAGTAATAGAAATGGTATAGCAAGCATTGCGTTCGTTCATCTAATCATGTATCGTATTAGTTCGTTCATTGTTCATGTATAGTATTGGTTTCCATCGCGGGCCCTTTCGGCATGTATGCGAAGATTTGGGTTAATACTCCCAAATATCCTAGACTATGTATATTTGTATCGCTGGCCACCCTGGCATGTGTGCGAAGTTCTAATATGTTTAGTTCGCAGCCTTCCCGAGGCATGTGTGCGAAGATCAGTCATAATTATCGCAGCCAACCCTTGGCGTGTGTGCGAAGATCTGTTCAAGTAGGTATACTAGTCTAGCCGTATCTTATCATTCACCATCCTCACCCTGAGGACTCATATCATTAAGTTCCGTTAACTAAGTATGTACGTATAATTCATTCAATCCCATTCCCACCCTGGGAACCCCATGCCTTGGCTGTGTGAACTCACCTTGGGTTTGCTCGGTATGCTAAGTATGTTCTCGCAATTAATCAATCACGTCCT
>CL1Contig1188
AGAGTTAAATCATGTTACTGTGAAAAGTTCACAAGTTGGCGAAACACATGTTGACGAAACATAACTCTGTTTCGTCAATCATCCTTTGGCGAAACAAGTGTCTGTTTCGTCGAAGACCTTTGGCGAAACATAAATTCAATTTCGTCGAAACCCTTGGCGAATCAGGAGTTCTATTTCGTCAACTCCTCTTTGGCGAAACAAACTCTCAGTTTCGCCAAGCTCCTATTTCGTCAAACATTCACCTTCGTCAAACATTCTAATTCGTCAATATGTCAATTACGTCAA
>CL1Contig1189
ACATGATGTTAATTGTCAAACACACTTTGTGACATAGATTACATGTGAAACATTACGAACATGAACTGATTTATTACACGTGCATACAATAGGACTTGACTGATTACTTGTGAGTGCATAACCTAGCATACCGAGCAAACCAAGGTGAGTTCACACAGCCAAGGCATGGGGTTCCCGGGTGGGAATGGAATTGGATGA
>CL1Contig1190
ACACAATAATCCATCAACCCCATTCCCACCCGGGAACCCATGCCTTGGCTGTGTGAACTCACCTTGGGTTTGCTCGGTATGCTAAGTTAAGTGCTCACAAGAAATCAATCAAAGCCTAGAGTATGCATTTACACGCAGTTAGTTCATGTTGGATAAGTTTCACATACAATCTATGTCACAAAGTGCTTGGCAGTTAATCTTATGTATCACGCAAGCCGTAAGTCAATATTATGCAATTCACACAGTTTAAGGA
>CL1Contig1191
TCCCATTCCCACCCGGGAACCCATGCCTTGGCTGTGTGAACTCACCTTGGGTTTGCTCGGTATGCTAAGTTAAGTGCTCACAACGAAATCAGTCAAGTCCTATAGTGTGCACGTATACTCAATCAGTACATGTTTCCAAGGTATCATATGAAATCATATCACAGAGTGTGTTTAACA
>CL1Contig1192
TCGCGGCCTCACAGACATATGTGCGAAGATTAGTGGGGGCTTCCCATGGGCTACTAGTCTAATTGTATCTATAGGTGTCCTTCCCCTAACGAGGACAGTGGTACGTATTCCAGTAGCAATGAAAGTACGAGTAATCATTCAATCCCATTCCCAACCCACCGGGAATCCCATGCCTTGGTAAGAGTGTGAACTCACCTTGGTTTGCTCGGTATGCTAAACTATGTGCTCACAAGTAATCAGTCAAGTCCTATAGTATGCACGTATATTCAATCAGTTCAAGTTCGTAAAGTTTCACATGCAATCAATATCACAGAGTGTGTTTGGCAGTTAACATCATGTAACACATAAACAGTTAATCACATTCATACCATTCATGCTTCACATAAATGTCTTTCTCAGTTTATTCTAACATGATTACCCA
>CL1Contig1193
TCGCAGCCTTTCCAGGCATGTGTGCGAAGATTAGTTCTATTATCGCAGCCAATCCCGGCGTGTGTGCGAAGAGAAGTATATGTATCACTAGTCTAGCAGTATTTTATCCATAACCTTCCTCTCCCGAGGACAATATCACTAAGTTCCATTAACTAGGTAAGTGCAAGCCAAACATCCAATCCCA
>CL1Contig1194
AAACGTACCATGACTCGGATGCTGGTTATGACATATGTGATGATTACATGTTTAGTTGTTTATCGCTTGAGCAATACGTGTGACTAGATACGTGAACTGTGAATTCATGAAACTGACTATCATTGGTAAACACGATAGGGTTTGATTGACCAACTGTATAACAAGTAATAAATCTTACCGAGCAATCAAAGGTGA
>CL1Contig1195
ACGTGTGACGGTATGGATACTTGCTACAACTTGTGTGATAGTACGAACTATGCTTGTTATGACATACGCGATGTTTATCTGTTAGTTGTTTATTGCTTGAGCAATATGTGTGTGACTGGATACATGAATTATGAATTCATGAAACTGACCGTTCTCTGGTAACCACCATAGGGTTTGATAGATCATTGTGAGAACG
>CL1Contig1196
AAGTGTTTATCAATCCGTTGCCCACAACGACCTGCTCCTCCTTGTGCAAGCTCCCATAAAGTACCTAAGGTCCTGCAAGGCATGCGGCAAATAATCAACAAACTAGTTGAGCGAGTTCACAGAAAGTAAGTGCGTAATAGTAAGTTCACGAGTATCAAGTGGCTCTACTGGGCCAGTATAGGT
>CL1Contig1197
AACCATATGTGTTCTTCACAATCCGAGAACAGTAGTGAGTATAAGTACACGTAGGTTTTACGTGAGTATCCTTCACAACCGAGGATAGTAGTAAGTATAAATACACGTAGGTTTTACGTGAGTATCCTTCACAACCGAGGATAGTAGTAAGTATAAGTACACGTAGGTTTTACGTGAGTATCCTTCACAACCGAGGATAGTAGTAAGTATACGTAGACTTCAAAAATGTGTCCTGCACAACCGAGGACAGTGAGTAGCATGAGTATGTGTCCTGCACAACCGAGGACAGTGTGTAGCATGAGTATGTGTCCTGCACAACCGAGGACAGCGAGTATGGTAGTCTAGTGGTAGTGTCAGTACGAATCTATTCAACCTTATTCCTTAAATCCCATTCCCAAGCCCTGGGAATCCCATGCCTTAGTAAGGGTGTGAACTCACCTTGGTTTGCTCGGTATGCTAGGTTATGCACTCACAAGTAATCAGTCAAGTCCTATTGTATGCACGTGTAATAAATCAGTTCATGTTCGTAATGATACGCAGGTAATCTATGTCACAAAGCGTTTGACAGTTAACATCATGTATCACATAAGCAGCTAATCACATTCATGCAACTCAAGCTTTACATTCAAGGCTTTCTCAGTTTGTTTTAACTCAGTTACTCATCAACAGTCTTGGTAAGTTTAACCGTGTTACAACGTTAATCAGAATTAACAGAACTAGCATGCATAGTAGCGTTAACACACGTAACAGGGTTAACACATCAACAGGGTTAACATACTAACAAGGTTAACACATTTAGACAAAGCACATCAAAGAAAGTCGGACAAAGTTATGAAATTTGGACTCATGCCCTCCTTGAGCAAGAGTTCGGACC
>CL1Contig1198
CGCACTTACTTACTGTGAACTCGCTCAACTAGTTGTTGATCATTCTGTAACATGCCTTGCAGATCGTTAGGTACTTGGAGCTTGCACCAGATGAGAAAGCGGGTCGTTGTGGACAAGAATACGTGAATGCTT
>CL1Contig1199
TACATCGCATACGAAACATCATAACCCTGTACTGACTGAGAATACGTGCCTGATATAGGACTTGATTGATTACTTGTGAGCATATTTAGCATACCGAGCAAACCAAGGTGAGTTCACACAGCCAAGGCATGGGTTCCCGGGTGGGAATGGGATTTTGTTGAATTATTGTACATACTCAGCTGATAGAACCTAACGAATAAGCTACGACTAGACTAGTGACACT
>CL1Contig1200
CGAACTCGCTATTACAATCTTACTTATTGTGAACTCGCTCAACTAGTTGTTGACTCTCTGTTACATGCCTTGCAGGACCATAGGTACTCATGGAGCTTGCACTGGGAGGCGCGGTCGTTGTGGGCAAGGATCGTGGATGTTATGTTAAACACTTTTATGATATTTCAAAACTTGATACTTATGCTGGAATTTTACATTATTGCTTCCGCTACACACTTGATTATGTTTGGTTTTGAAAACACCTTTCGTATTGATGAATGACTTTTACT
>CL1Contig1201
TTGTTTAGTTATAGTATCCGTATTGTGAACCTTGTGCTCGTTCATTAAGTCATATATCGTATTAGTTCGTATCGCAGCCCACCTAGGCATGTATGCGAAGATTAGGGAAAGTTCTCAAGTATTCTAGACTAGGTATGTTTGTATCGCGGCCACCCGGCACCTGTACGAAGTTTTAGTGTATAGTTCGCAGCCTTCCT
>CL1Contig1202
TCACTACTGCCTCGGGTTGTGAAGAGCACTTACGTAAAACCTACGTAAACTCCCACGTACCACTGTCCTCGGGTGAAGAAGGACGCTTACGTAAAACCTACGTAAACCTCGTACGTACTACTGTTCTCGGGATAAGAAGAACACTTATGGTCACCTCTAGTCTAGTACACACACACACATGGGAAGCCCCCA
>CL1Contig1203
AGTGGTAGTGTCAGTACGAATCTAGTCAATCTCATTCCTTCAATCCCATTCCCAAGCCCTTGGGAATCCCATGCCTTAGTAAGGGTGTGAACTCACCTTGGTTTGCTCGGTATGTTAAACTATGTGCTCACGAATACTCAATCACGTCCTATAGTATGCATGTATACACAATCAGTTAAGTTCTCAAGGATTTCGCATGCAACATATGTCACGAAGTGTCTTTAAGCAATCATCATCATGCAACGCATAACAGTTATATTTCACGCTCATCGGTCAATTCTAACGTAGTAAATCAATAACACACTTTATGGATCATCAGGCT
>CL1Contig1204
ATGACTTAGATTGTATGCGTAGTAATTCGAACATGAACTAATTTATTACACGTGCACAATAGGACTTGATTGATTACTTGTGAGTGCAAAATCTAGCATACCGAGCAAACCAAGGTGAGTTCACACCCTT
>CL1Contig1205
TGTTCATGTATAGTATTGGTTCCTATCGCGGGCCCTCTAGGCATGTATGCGAAGATTAAGGAAAGTTCTCAAGTATTCTAGACTATGTATATTTGTATCGCTGGCCACCCTGGCATGTGTGCGAAGTTTTAGTATGTATAGTTCGCGGCCTTCCTAGGCATGTGTGCGAATGATTAGTCATAATATCGCGGCCAACCCCTGGCGTGTGTGCGAAGATCAGTTCAATTGGTATACTAGTCTAGCCGTATCTTATCATTACTCTTCCTCACCCGAGGACCATATCATTAGGTTCTATTAACTAAGTATGTACGAATAAATCATCCAAATCCCATTCCCACCCTGGGAACCCCATGCCTTGGTTGTGTGAACTCACCTCGGTTTGCTCGGTAGATTATGTTACGTAAGGTTACTTGTT
>CL1Contig1206
AGTTCATTTAATCAGGTAAGTACAAGTAAATCGTTCTATCCCATTCCCAACCCCGGGAATCCCATGCCTTGGTAAGAGTGTGAACTCACCTTGGTTTGCTCGGCAGATACACAGAAGGGTCAAGTCTAGTTGCTAGTGGTCAACCACGTCCTAACAGGGTTACCATACAAGTCAGGTTTTTGGTTTCGACTAGTGCACGTACGTATCGCATAAGTTAACATATAAGGGACACA
>CL1Contig1207
CTGCACAACCGAAGACAACGAATAGCATAAGTATGTGTCCTGCACAACCGAGGACAGTGAATAGCATAAGTATGTGTCCTGCACAACCGAGGACAGTGGTATGGTAGTCTAGTAACAGTGTAAGTACAGTTCTATTCAATCTCAATCCTTCAATCCCAATTCCCGTGCCCTGGGAATCCCATGCCTTAGTAAGGGTGTGAACTCACCTTGGTTTGCTCGGTATGCTATGCTCTAGGGTTTATCAAATGTCTAAGTCCGTTACACACGACCTAGGATATGTTGCACATGATACGATGTAAGTATATACATTCAATTAAGGTTTGCAAGTCTTTGATATTCAAGCAACGTGTTCTGTGTGATAATTGTGCATAGAATGACATCAGATAGAATGTTCATACAGTAACAATTAGCATCATGCAGTAATATTCACCTACTGTGACATACATACAGTGGTGGCAGAATATGTGGTTTTCATTCAACAATTGCTTAACAACTCAACATACTCGGACTGTATAATCATTAACAAAGCTCAGACTACCCATGTATCTAGAAAAAGGTCGGATTACATGCATCTTATGAAATTCAGACAAGCATCATACTATAAAACTTCGGA
>CL1Contig1208
ATGGTAATGGGTCTAGTGGTTAACATGGGGTAGCCCCCACTGGTTATGGTTTGGGAAACAAGGAATTGGTTAACTCATGGTTTACGAATGAACTTATGGTTTTTGGAACAACTTTAAAATGGACAACCAACTGTGAACTCGCTCAACTTTGTTGTTGATTCGTTGTTACATGCCTTGCAGGTCGTTAGGTACTTAGCAGGAGCTTGCATGGGAGGAGTCGTTGTGGAACATGGACCGTTGTGTGTTCGTGATTAACTTGTGAACTTTAAACTCGTCA
>CL1Contig1209
AAGTGTTCTTCACAACCGAGAACAGTAGTACGTACAAGCTTCACGTAGGTTTTACGTGAGTATCCTTCACAACCGAGGATAGTAGTAAGTATAAGTCTACGTAGATTGTAAGTATGTGTCCTGCACAACCGAGGACAGTGAATAGCATAAGTATGTGTCCTGCACAACCGAGGACAGTGAGTAGCATAAGTATGTGTCCTGCACAACCGAGGACAGTGAGAAGCATATGCATATGTGGGCTTTACGCCTGTGTCCTGCACAACCGAGGACA
>CL1Contig1210
AGTTGTTGACTCTCTGCTGCATGCCTTGCAGGACCTTAGGTACTTATGGAGCTTGCACAAGGAGGAGCAGGTCGTTGTGGGATACGGATCGTAGACGTTATGATAAACAATTGAACTTATAACTTTACTTTGGGTTTTCATATTATGCTTCCGCTACTTAATTTACGTTTTGTTGAACATCAATCATGTCGTGATGAATTACATTAACTACTTTTAA
>CL1Contig1211
ATGGGAAGCCCCCACCAGTTGATTATACGCATTACTATTATGAACTTACTTTCTGTGAACTCGCTCAACTAGTTTGTTGATTATTTGCTGCATGCCTTGCAGGACCTTAGGTACATTATGGAGCTTGCACAGGGAGGAGCAGGTCGTTGTGGGATTTGGATTCATGAACGTTATTCGAACTTATAATTATTTTGAGATTACATACTATGCTTCCGCTACTTAAACGATGTTTGGTTTTGAAACATCAATCATGTCATGATGATTTACATTAATTACTTTTATATTAAATGCTA
>CL1Contig1212
AGTCTAGTAAGGATAAACATGGGAAGCCCCCATTAGTAATAAATATAATCATGGGAAACCCCCACTATTAGTACATACATACATGGGAAGCCCCCACTAAATGAACATACGAATTACTATTACGAACTTACTTTCTGTGAACTCGCTCAACTAGTTGTTGACTCTCTGCTGCATGCCTTGCAGGACCTTAGGTACATATGGAGCTTGCACAGGGAGGAGCAGGTCGTTGTGGAGCATGGATCGTGGATGCCATGTTAAACTTTATAACACTTGAACTTATTACATACATTGGGTTTTCATATTATGCTTCCGCTACTTAAACTATGTTTGGTTTGAACATCAATTGTATTGAATTGGGTTTTTATGAACTACTTTAATTATTATATGCTATGTTCAAT
>CL1Contig1213
ACACCTACGTGGTCATATGCCATTACTATCCTCGATACAAAGGATACGCACGTAAAACCTACGTGTACGCATACTTACTTCTTCCGTAGGTTGGGATAACACCTACGTGGTCATACATACTATTGTTCTCGGACGAAGAACAGGGATAATACGAATAGTCTAGTGGTCACATAACATGGGAAGCCCCCACCAGTATAACTTACTATTGGCCCTT
>CL1Contig1214
TACGTGCGTACTTTAGGACTCGATTGATTAATTACAAGCACATACTTAGCATACCGAGCAAACCCAAGGTGAGTTCACACTCTTACCAAGGCATGGGATTCCCGGGGTGTTGGGAATGGGATTGAAAGGATAAGGTTGAATAGAT
>CL1Contig1215
ACGACCTGCAAGGCATGTAAAGAGGATCAACAACTAGTTGAGCGAGTTCACAGAAAGTAATAGTAAGTTCGTTTGTAACAGGTGGCTCTACTGGGCCGATAGTACATTCTATTGGTGGGGGCTTCCCATGTTATATATCCACTAAACCATCTGTCACACCCCCAAAATCCACACGCGGAGTACCACCGCTTGGGAGCGTGACTGACCAGGATCAAGCCT
>CL1Contig1216
AAGCCTTAGGTTCGTTCATTAAACCATGTATCATATTAATTAGTATCGCGGCCCTCTAGGCATGTATGCGAAAATTAGGGGAAGTTTACCAAGTATTCTAGACTAGGTATATTTGTATCGCAGCCCACCCGGCATGTGTGCGAAGTTTAGTGTACAGTTCACAGCCTTTCCAGGCATGTG
>CL1Contig1217
AGTAACGGGTGGCTCTACAGGGCCAATAGTAAGTTATACAAGTGGGGGCTTCCCATGTTATGTGACCACTAGACTATTCGTATTATCCCTGTTCTTCGTCCGAGAACAGAAGCGCGTATAGCGTAATTGAAAATATGACCACGTAGGTGTTATCCCAACCTACGGAAGAAGTAAGTAATGCGTACACGTAGGTTTTACGTGCGTATCCTTTGTATCGAGGATAGTAATGGCATATGACCACGTAGGTGTTATCCAACCTACGGAACCACGTAGGTGTTATCCCAACCTACGGAACCGTCCTGACATCCGAGGACTATGATAGGTGATAGTCTAGGAAAAGCGTTTGTACGTTATTAGTCAATGAAAACCT
>CL1Contig1218
AACACCTACGTGGTCACATGCCAATTACTGCCTCGGATGTCAGGCACGCACGTAAAACCTACGTGTACGCATTACTTACTTCTATCCTCGGTTATGAAGGATACGTGCGTAAAACCTACGCACACCCCATACGCGCTGTCACACCCCCAAAATCCACCTGCGGAGTATCACCGCTTGGGAGCGTGACTGACCAGGATCAAGCCACCAATCATATTGAACATGCAT
>CL1Contig1219
CCCAAAGTAAATCATAAGTTCAATTATTAGAAACGTTAAACATAGCGTCATGATCCATTGCCCACAACGACCCGCTCCTCCTTGTGCAAGCTCCGTATTGTACCTAAGGTCCTGCAAGGCATGCAGCAGATAATCAACAACTAGTTGAGCGAGTTCACAGTTAACAGT
>CL1Contig1220
ACCCTGGTCGGTAAAGACGATGGTCGCGAACTGATCAATTGCCTTCGCACACACCCTGGTCGGTAAAGACTACGGTCGCGAACTAACGAACCTAATCTTCGCACACATGCCTGGGAGGCCGCGATGGAAACTAATACGATACATGACATAACGAACGAACATACTACTACTCACACTATACTATTACTGAACTGTTAACTGTGAACTCGCTCAACTAGTTGTTGATCCTCTGTTACATGCCTTGCAGGTCGTTAGATACTTATGGAGCTTGCACAGGGAGGAGCAGGTCGTTGTGGAGCATGGATTATGTTTTGAAACTTATTGAACTTATGTTACACATTTGGGTTTTCGTACTTATGCTTCCGCTATACTTATAAACTATGATTATGTTTTGAACACCTATCATATTGAATGATTGGTTTACATTTATTATATTTGATATTAATTACATGTTCGATATGATTGGTGGCTTGATCCTGGT
>CL1Contig1221
TATTTGTATCGCGGCCACCCTGGCATTCCTTGCGAAGATTTAGTTTCTATAGTTCGCAGCTTCCCCGAAGCATGTGTGCGAAGATCAGTCATAATTATCGCAGCCAACCCTTGGCGTGTGTGCGAAGATCAGTTCAAGTAGGTATACTAGTCTAGCCGTATCTTATCATTAACATCCTCACCCT
>CL1Contig1222
TGCCTGGGGGGGGGGCGCGATACAAATAAACCTAGTCTAGAATACTTGGGAAGAACATCCCCTAATCTTCGCATACCTGCCTGGGAGGCCGCGATGGAAACTAATACGATACATGACATAACGAACGAACATACTACTACTCACACTATACTATTACTGAACTGTTAACTGTGAACTCGCTCAACTAGTTGTTGACTCGTTGCTGCATGCCTTGCAGGACCTTAGGTACTTATGGAGCTTGCACTGGAGGCGCGGTCGTTGTGGACAAGGATCGTGATTACTACGTTGAACTGTTATGACATTTAAAACTATTAACTATGTTGGGTTACTTACATGCTTCCGCTACTTAAACTATGTTTTGTTGGAACATCAATTGTATTGAATTGGGTTTTATGAATTACTTTAATTATTTATGCT
>CL2Contig1
CGAACAACTCTATGCCAAGTTCTTGAAATGTGACTTTTGGCTTCTTGAAGTCCATTTCCTTGGACATGTGGTCAATGAAGCTGGGATTTACGTCGGCCCAGCTAAGATTGACTCCATCAAGAACTGGCTTGTACATAAGACTCTGACCA
>CL2Contig2
AGATTAAAGACATCCCAATAGTACGTGACTTTCCTGAGGAATTACCTGGTCTTCCGCCTCATCGTTTAGCCCCAGCTGAATTGGAAGAATTGTCCATGCAACTACAGGAACTCTTGGACAAGGGTTTTATTCGTCCTAGTTCTTCGCCCTGGGGAGCCCCGGTCT
>CL2Contig3
TACGTCCACTACGAGTTTCTGGTTATGTCGTTTGGAATGACGAATGCACCTGCGGTTTTCATGGACCTCATGAACCGAGTGTGCAAACCTTACCTAGATAGATTCATGATCGTATTCATCGACGATTTCTTGATCTACTCAAAGA
>CL2Contig4
AGTCACCTTGTTTAGTTCGCGGTAATCTATACACATCCTGAAGGTACCGTCTTTCTTTTTCACAAATAACACTGGAGCTCCCTGTCACACCCCCAAAATCCACCTGCGGAGTATCACCGCTTGGGAGCGTGTCTGACCAGGATCAAGGCACCA
>CL2Contig5
ATGGAATACCGCGAGTTAAACAAGGTGATAGTCAAAAACCGTTACCCACTTCCACGCATTGACGATCTATTCGACCAGTTGCAAGGGTCAAGATACTATTCCAAGACCGATCTGAGATCTGGCTATCATCAGTTGAGAGTCTGAGACGAAGA
>CL2Contig6
AAGTCACACCAAATTAACCCACGCTTCCGCAAAGCCAGGGTGTGACAACAAATGTCATGTATGGCCCAAAAGTGTTTACAAAAGGGGCACACTGCCATTTTGGCACTAGTTACTGATGCATTAACGAAAGAGAAAAGAATGGA
>CL2Contig7
ACGCGCCTGCAGTATTCATGGATCTAATGAACAGGGTGTGCAAACCTTATCTTGACAAGTTCGTCATTGTCTTCATCGAATTCATGTCGATCCATCCAAGGTAGATTCGATGAGGAACTGGCCTGCACCGCGTACACCAACGGAAATACGCCAA
>CL2Contig8
AACTCGACCCTTGCAACTGGTCGAATAAGTCGTCAATGCGAGGAAGAGGATAGCGGTTCTTCATGGTGACCTTGTTTTCACAAATAACACTGGAGCTCCCCAAAGCGAAGAGATAAGTCGGATAATTCCCTTATCCAAGAGTTCTTGTAGTTGCGTCGATAGTTCTTCCGATTCTGGTGGAGTTAAGCGATACGGTGCTCGAGCTATGGGTGCTGCTCCTGGAGCGATGCTCTCAACGATCCACAACGACGCTTCGCTCCACGTGCAAGACTCGACATCCTAGGTAATAAGGTTTATGTTTATTGCCTGTATGCTAGAATGATATAGAACTTTGCTCGCAA
>CL2Contig9
GGGTTAGTTTTAAGCCTTAATTGATGTGATTTATATGTTGCATTTTACACAAATCAATAGACTACCGCGAACTGAACAAGGTCACAGTGAAGAACCGCTATCCTCTTCCTCGTATTGACGACTTATT
>CL2Contig10
AGGTGCCATCCTTCTTTTCACCGATAACTGGTATCCAATAGTTCTTGTAGCTCCCCAAGGTGAAGAGATATTCTTGTAGCTGCGTCGATAGTTCTTCCGATTCTGGTGGAGCTAAGCGATACGGTGCTCGAGCTATGGGTGCT
>CL2Contig11
AGCGAGTTCTGAATGCGGTTTTGGAGACGTCCTCCTCCCGGACTCTCAGCTGATGATAACCTGACCTCAGGCGAAGAGCTTGGACGAATGAAGCCCTTTTCCAAGAGCTCTTGTAGCTGCTTTGACA
>CL2Contig12
ATGCCCTTCGGATTGAAAAACGCACCTGCGGTTTTCATGGACCTTATGAACCGAGTGTGCAAACCTTATCTGGATAAGTTCATTATTGTTTTTATCGACCACATCCTGATCTACTCCAAGAGTCTGGAGGAACACGAGTGTCATCTGCAACTCATTCTGGAACTTCTTCGAACA
>CL2Contig13
AGGTAGGACGAATAAAACCTTTATCCAACAGTTCCTACAATTCCGTAGAAAGTTCCTCCAATTCAACTGGGGCTAGTCGATAAGGTGCACGAGCTATGGTGCCAAACAAGGAGTTAGCTCGATTTGAAATTCGACTTGGCGATGAGGTGGGAGA
>CL2Contig14
ACCGAGTCCTGAATGTTGTTTTAGGGACATCCTCGTCTCGGACTCTTAGTTGATGGTAGCCTGACCTTAGGTCAATTGTCACACCCCGACCACGTAAAACAACAAAACGTGGCGGAAACGTCGGGGAGTGTT
>CL2Contig15
ACACACAACCAAGTCCTTGGATTGACGCGTCACAATAAACCACAAAATCGTCTGTGCCTTCAGGCAATGAGAGAATAGGTGCGCTACAAAGCTTCAACTTCAGCTGCTGAAATGCGGATTCCTGAGCATCACCCCAACGGTAGGTGACACCCTTCTGAGTTAGAACAGTAAGAGGCTGCGCA
>CL2Contig16
AGAACTGGCATGCACCCCGCACACCCACAGAAATCCGCCAATTCTTGGGTTTGGCAGGATATTACAGAAGATTCATCAAAGATTGCGCAACCTCTCACTTGACTGACTCAGAAGGGTGTCACCTATCATTGGGGTGATGCACAGGAGTCT
>CL2Contig17
AGGAAAGTCGCGTACTACTGGGATGTCCTCTATCTCTTCTCTCCCGTTGATGCGTCAGTAACGAGCGCTAAAATAGCGGTATGGCCCTTTTGCAAACACTTTCGAGCCTCACGGAAGAAGATGATGCCTACTACAGCACCACTCTTGTCGTCGTGAAC
>CL2Contig18
TGCACAGGAGTCCGCATTTCAACACTTGAAAGATAGACTTTGTAGCGCACCTATCCTCCCATTGTCCGAAGGCACAAATGATTTTGTGGTTTTGTGACAACCCGAATCTCTGAGGTTAGCGCTACGTATATTCCACAATCATTGGCGTGTGT
>CL2Contig19
ACCCCGCCAAACCCAAGAATTGGCGTATTTCCATTGGTGTACGCGGTGCAGGCCAGTTCACCACATGGCCTAAGAAGTGGACTTCACGAAGCCAGAAGTCGCATTTTGAAAACTTGGCGTACAGTTG
>CL2Contig20
TGGGAATGCTATCAGAAACGTAACTCAAAAACGTTAATTCTAAGGCAAGGCACGGCCCGTTCATCTAATAGACCCTAGTACATTGTAGGTAGTCATGTTTGCTGAAGGGATTTGAGTTACGAGTACCGAAGACTCATCGACGACATTCGGATCTACTCCAAGAGTCAGGAGGAGCACGAGCAGCACTTACGTCTTATCTTGGAACTTCTTCGAAAGGAGCAACTGTACGCAAAGTTTTCAAAATGCGACTTCTGGCTTCGTGAAGTCCACTTCTTAGGCCATGTGGTGAACAAGGATGGGATTCATGTCGATCCATCCAAGGTTGATTCGATCAGAAACTGGCCAGCACCGCGTACACCGACAGAGCACACGTCTGACTCCAGTCACTTAGGCATCTCGTATGCCGTCTTCTGCTTGAAAAAAAAAAAAAAAAAAAAAAAAAAAAAAAAAAAAAAAAAAAAAAAAAAAAAAAAAAACTAAAAAAAAAAAC
>CL2Contig21
TGTTGCTCGTGTTCCTCCTGAGTCTTGGAATAGATCAGGATGTCGTCGATGAATACAATAACAAACTTATCCAGGTAAGGCTTGCACACTCTGTTCATAAGATCCATGAAGACTGCAGGTGCGTTTGTCAATCCAAAAGGCATAACCAGGAACTCGTAATGCCCATAACGAGTCCTGAATGCTGTCTTAGAGATATCCTCGTCTCGGACTCTCAGTTGATGGTAGCCTGACCTCAGGTCAATCTTCGAGTAGTAGCTCGACCCTTGCAGCTGATCGAACAAGTCATCAATGCGTGGAAGTGGATAGCGATTCTTCACAGTCACCTTCGAAGAGCACACGTCTGAACTCCAGTCACTGACCAATCTCGTATGCCGTCTTCTGCTTGAAAAAAAAAAAAAAAAAAAAAAAAAAAAAAAAAAAAAAAATAAAAAAAAAAAAAAAAAAAAAAAAAAA
>CL2Contig22
CTGGCCTTCCACCTCATCGTCAAGCCAAATTTCAAATCGAGCTAACTTCTGGAGTGGCACCCATAGCTCGTGCACCTTATCAACTAGCCCCAGCTGAGCTGGAGGAACTATACATGCAATTACAGGAGCTGTTGGATAAAGGTT
>CL2Contig23
TGGCCGTAACGAGTTCTGAACGCTGTTTTGGAGACATCCTCCTCCCGGACTCTCAGCTAATGGTAGCCCGATCTCAAATCAATCTTAGAGTAATAACTCGAAACTCTTGCAACTGGTCGAACAAGTCATCAATGCGCGAAAGAG
>CL2Contig24
AGATCAGGATGTTGTCGATGAAAATGGTGACGAACTTGTCTATATACGGTTTGCACACCCTGTTCATAAGGTCCATAAATACGGCAGGTGCGCTCAATAATATCAAACCATCCATCATATCAAACATAAAGTATAGTAGTTAAAATAATTCAT
>CL2Contig25
ATGCGTCACAAAATCGTCTGTACCTTTAGGTGACGAGAGAATAGGCGCGCTATAAAGTTTCAACTTCAGCTTGTTGAAATGCGGATTCCCGAGCATCACCCCAACGGTAGGCGACACCCTTCTGAGTCAGGACGGTAAGAGGCTACGCAATCTTCAAGAGA
>CL2Contig26
ACGCCTACTCATCGATTGCGACTACCCTTTCTCATGTTTCCACATCCATACACGATATACTTTGAAACCCTACGATCTTAACAGTTTTCCCCGCGGACACTCGCTTGGACAAGTTACGCT
>CL2Contig27
AGAGTTCTTGTAGTTGTGTTGATAGTTCTTCCAGTTCTGATGGAGCTAAAAGGTGCATGAGCTATTGGTGCTGCTCCAGGAGCTAGTTCAATCTGGAATTCGACCT
>CL2Contig28
ACGACCATTACGAGTTCCTGGTCATGCCGTCCGAATTAACTAATGCACCTGCGGTCTTCATGGGTCTCATGAACCGAGTGGGCAAACCCTACCTTGACGACATCCTAATCTACTCTAAGAGCCAGGAGGTACATAGAGCGATATTTACGCCTT
>CL2Contig29
AAGCAACTGTATGCAAGGATTCTCGAAATGCGACTTTTGGTTTCATGAAGTCCATTTCCTAGGCCACCTGGTAAACAGGGACAGGATTCACGTTGATCCATCCAAGGTCAACTCCATCAAGAACTGGCCCGCACCTCATACACCAACAGAAATCCACCAATTCATGGGCTTGGCAGGCTACTACAGAAGGTTCATCAAAGACTTCTCGAAGATTGCGCAGCCGCTTACTCTACTGACTCAGAAGGGGGTCACCTATCGTTGGGGTGATGCTCAAGAATCAGCGTTCCAACATTTGAAGAGTAGACTTTGTAGCGCACCTATTCTCTCATTGCCTGAGGGCACAGACGATTTTGTGGTTTTTTGCGACGCGTCCATCCAGGGACTTGGT
>CL2Contig30
TCGAGCTATCACCAGTTGAGAGTCCGAGACGAGGACATCTCCAAGACAGCATTCAAGACTCGTTACGGACACTAGTAATTCCTGGTTATGCTTTTGGGCTGACAAACGCACCTGTGGTCTTCATGGATCTTATAAACCGAGTGTGCAAACCTT
>CL2Contig31
AGGGCCACCCCGCTATCTTAGCGCTTGTTACTGACGCATCAACAAAAGAGAAGAGATTGGAGGATATCCCAGTTGTACGCGACTTTCCTCAGGTGTTTCCTGAAGATTTATGTGACAACTCGAACTTTAGACCTTACTTTGATGTAACGTTACGTGTCTACGTGATACCTGACTA
>CL2Contig32
AGTAACTCGACCCTTGCAACTGGTCGAATAAGTCGTCAATGCGTGGAAGAGGATAACGGTTCTTCACTGTGACCTTGTTCAGTTCACGGTAATCAATTTCACATCCTGAAGGTGCCATCCTTCTTTTTCACCGATAATTGGTATCCAATAGTTCTTGTAGCTCCCCAAGGCGAAGAGATAGGTCGGATAAATCCCTTATCCAAGATTTCTTGTAGCTGCGTCGATAGTTCTTCCGATTCTGGTGGAGCTAAGCGATACGGTGCTCGAGCTATGGGTGCTGCTCCTGGAGCTAGCTCGACTTGAAACTCGACTTGACGATGAGGCAGAAGATGTCACACCCCCAAAATCCACACGCGGAGTATCACCGCTTGGGAGCGTGACT
>CL2Contig33
TCAGAATGTCGTCGATGAAGACAATGACGAACTTGTCAAGGTAGGGTTTGCATACCCTGTTCATAAGGTCCATAAATACGGCAGGCGTGACAAGAAACTCGTAGTGGCCGTAGCGAGTTCTAAATGCTGTCTTGGAGACGTCCTCCTCT
>CL2Contig34
ACACCTGAGGAGAGTCACGTACAACTGGAATATCTTGTAGTTTCTTTTCTTTTGCTGATGCATCGGTAACAAGTGCCAGAATGGCAGTGTGGCCCTTACGCAAACACTTCTGAGCCCTCAGGAAGTAGATTATGCCTACCACGGCACCA
>CL2Contig35
TTCTTCACAATCACCTTGTTGAGTTTGTGATAGTCAATACACATTCTAAAGTACCGTCTTTCTTCTTTACAAATAACACTGGAGCTCCCCAAGGCGAAGAGCTAGGGCGAATAAAACCCTTATCCAAGAGCTCTTGTAGTTGCGAGGACAGTTCTTCAAGTGGGTTCGGATGTCGTCAAAGAAAATAAGGGACATATCTATCGTGTCTGAGGATCCATATCGGCCGTATCAAGATCAAGGAAAAGTACCTGGGGTATCAACATGTTCATGGCCCAATGCTCACTGAGTAACGTTCATAGAGCGTAACTTGTCCAAGCGAGTGTCCGCGGGGAACACTTTTAAGATCGTAGGGTTCAAAAGTATAACGTGT
>CL2Contig36
AGTCTCTCCTTCAAATACTGAAAAGCGGTTTCCTGGGAATCTCCCCAACGGTAGGTGACACCTTTCTGGAGAAGTCTTTGATAAATCGCCTGTAGTAACCTGCCAAACCCAAGAATTGGCGTATTTCAGTCGGTGTACGCGGTGCTGGCCAG
>CL2Contig37
CGCGACTATCCTGAGGTATTTCCTGAGGAATTACCTGGCCTTCCGCCTCATCGCCAGGTCGAGATTCAGATTGAACTAGCTCCTTATCGTTTAGCTCCATCAGAGTTGGAAGAACTCTCTACGCAACTATAAGAACTCTTGGA
>CL2Contig38
AGGGCGGATAAAACCCTTATCCAAGAGTTCTTGCAATTGTTTGGACAATTCCTCCAGTTTGGTTGGAGTTAATCAATATGGTGCGCGAGCTATGGGTGCTGCTCCAGGAGCTAGCTCGATCTGGAATTCGACCTGGCAATGAGGCGGTAGCCCAGGTAGATCTTCAGGAAACACCTGAGGAAAATCGCGTACTACTGGAATGTCCTCCAATCTTTTCTCCTTCGTTGATGCATTCGTAACAAGCGCTAAAATAGTGGTGTGGCCCTTTCGCAGACACTTCTTGGCCTTTAGGAAAGAGATGATGCCAACCACGGCACCA
>CL2Contig39
AAAGCCCAGAAGTGTTTACGAAAGGGCCACACCGCTATCCTAGCCCTCGTTTCTGATACATCCTCGGAAGAAAGGAAGATAGAAGACATTCCTATTGTACGTGAATTTCCTGAGGAATTACCTGGTCTTCCGCCTCATCGTCAAGTTGAATTTCAAATCGAGCTAGCTCCTGGAGCAGCGCCCATAGCTCGAGCACCTT
>CL2Contig40
TGCTGCTCTTGGGGCTAGCTCGACTTGGAATTCGACTTGACGATGAGGCAGTAGACCAGGTAAATCTTCAGGAAACACTTGAGGAAATTCGCGTACACACTTGAGGCATTAAATTTTCACTAATTACTCAATACACCCTG
>CL2Contig41
TGCTCGAAAATGTTCCAGGATGAGTTGCAGATGACGCTCGTGTTCCTCCTGACTCTTAGAATAGATTAGGATGTCGTCGATGAAAACAATTACAAACTTATCCAAGTAGGGTTTGCACACTCGGTTCATGAGATCATTGAAGACCGCAGGCGCAT
>CL2Contig42
AGCTGAGAGTCCGGGATGAGGACGTCCCCAAGACAGCATTCAGAACTCGCTGCGACCATTACGAGTTTCTAGTCATGCCTTTCGGGCTTACGAACGCGCCTGCAGTTTCCATCGACGACATTCTGATCTACTCCAAGAGTCAGGAGGAACACGAGCAGCACTTACGTCT
>CL2Contig43
ACCCTTTACCCAAAAAAAAACTTAGCTAGGTAGGGTTTGCACACCCTGTTCATAAGGTTCTTAAATACGGCAGGTGCGTTCAAATATATCAAACCATCCAGCATATCAA
>CL2Contig44
AGAGTTCTTCCAACTCTGATGGAGCTAATCGATACGGTGCACGTGCTATCGGTGCACGTGCTATCGGTGCTGCTCCTGGTGAAACTCGACCTGGCGATGAGGCGGTAGACCAGGTAAATCTTCAGGAAACACTTGAGGAAATTCGCGT
>CL2Contig45
CTGTCGAAGCAGCTACAAGAGCTCTTGGAAAAGGGCTTTATTCGTCCAAGCTCTTCGCCTTGGGGAATAAAGCCCTTTTCCAAGAGCTCTTGAAAAAGGGCTTTATTCGTCCAAGCTCTTCGCCTTGGGGAGCTCCAGTGTTATTTGTGAAGAAGAAAGACGGTACGTTCAGGATGTGCATCGACTACCGCGA
>CL2Contig46
AGAAAAACAATGTCTCTGCAACTGTTAGTTAATCAGATTCAAATAGTTTTCGAGAACTGAAAGTAACATTTTTATATAGATTAGAGAAAAATGAATAAAAAAGAATCAGAATGTCGTCGATGAAAACAATCACAAACTTGTCTAAATAGGCTTGCACACCCTGTTCATAAGATCCATGAAAACTGCAGGCGTGTTCGTTAGCCCAATGGCATGACTAGAAACTCGTAGTGGCCGTAGCGAGTTCTGAATGCTGTCTT
>CL2Contig47
TGGTGGCTTGATCCTGGTCAGTCACGCTCCCAAGCGGTGATACTCCGCGTGTGGATTTTGGGGGTGTGACATAAGGCGTAGATGCTGCTCGTGCTCCTCCTGACTCCTGGAGTAGATCAGAATGTCGTCGATGAAAACAATGACGAACTTGTCGAGATAGGGTTTGCACACCCTGTTCATAAGATCCATGAATACTGCAGGTGCGTTCGTAAGTCCGAACGGCATAACCAAGAACTCGTAGTGACCATAGCGAGTTCTGAATGCTGTCTTAGAGACGTCCTCCTCGCGGACTCTCAGTTGATGATATCCTGACCGTAGGTCGATCTTGGAATAGTAACACGACCCTTGCAACTGGTCGAATAAGTCGTCGATGCGCGGAAGAGGATAACGGTTCTTCACTGTGACTTTGTTCAGTTCGCGGTAATCGATGCACATCCTTCTTTTTCACGAATAAAACTGGAGCTCCCCAAGGCGAAAAGATAGGTTGGA
>CL2Contig48
TGGCATCACCTCTTTCTTGAAGGCTCAGAAATGTTTGCGGAAGGGCCACACCGCAATTTTGGCTCTCGTTACTGACGCATCAGCGAAAGAAAAGAAGTTGGAAGACCATCCAGTTGTACGCGACTTTCCTCAGGTGTTTCCTAAAGATTTACCTGGTCTACCGCCTCATCGTCAGGACGAATTTCAAATCGAGCTCGCTCCAGGAGCAGCACCCATAGCTCGAGCACCGTATCGTTTAGCTCCAACCGAACTGGAAGAACTGTCAAAGCAGCTGCAAGAGCTCTTGGAAAAGGGTTTTATTCGTCCAAGCTCTTCGCCTT
>CL2Contig49
AGACGATATGGTGCTCGAGCTACTGGTGCTGCTCTAGGAGCTAGCTCAATTTGAAACTCGACTTGGTGATGAGGCGGAAGACCAGGTAATTCCTCAGGAAATACCTCTGGAAAGTTGCGTACAATAGGAATGTCTTCAATCTTCTTTTCTCCCACGGATGTATCAGAGACGAGGGTTAGAATAGCGGTGTGCCCCTTTCGCAAACACTTCTGGGCCTGAAGGAAAGAGATGATGCCTA
>CL2Contig50
GGCTTGATCCTGGTCAGTCACGCTCCCAAGCGGTGATACTCCGCGTGTGGATTTTGGGGGTGTGACAACATACCTATTGTACGCGACTTTCCTGAGGTATTTCCTGAGGAATTACCTGGACTTCCGCCTCATCGCCAAGTTGAGTTTCAAATCGAGCTGGCT
>CL2Contig51
TTTTTTTTTTGTTTTCTTTTTTTGGTTTTGTTTTTGTTTTTTTTTTTTTTTTAAAGCAGAAGACGGCATACGAGATGCCTAAGTGACTGGAGTTCAGACGTGTGCTCTCTTCCTTTGGTGTACGAGGTGCAGGCCAGTTCTTAATCGAGTCTACCTTGGATGGATCAACATGAATCCCATCCTTGTTTACCACGTGGCCTAGAAAGTGGACTTCACGAAGCCAGAAGTCGCATTTCGAAAACTTGGCGTATAACTGTTCTGTTCGAAGGAGTTTCAAAATAAGTCGTAAATGCTGCTCGTGTTCCTCCTGACTCTTAGAGTAGATCAGGATGTCGTCGATGAAGACAATCACAAACTTGTCTAGGTAAGGCTTGCACACTCTGTTCATAAGATCCATGAAGACTGCAGGTGCGTTTGTTAACCCGAATGGCATAACTAGAAACTCGTAGTGGCCGTAGCGAGTTCTGAATGCTGTTTTGGAGACGTCCTCATCCCGGACTCTCAGTTGATGGTAGCCTGACCTCAGATCTATCTTCGAATAATAGCTCGACCCTTGCAATTGGTCGAACAGGTCGTCGATGCGTGGAAGAGGATAGCGATTCTAGAGACTT
>CL2Contig52
CCTCAGCTGAGAGTCCGGGATGAGGACGTCTCCAAAACAGCATTCAGATCGCGCAGCCGCTTACTATGCTGACACAGAAAGGTGTCACCTACCGTTGGGGAGATTCCCAAGAGACCGCT
>CL2Contig53
AGACTCGATTAGGAACTGGCCTGCACCGCGTACACCAACAGAAATTCGCCAATTCTTGGGTTTGGCAGGTTACTATAGGAGGTTTATCAAAGATTTCTCGAAAATTGCGCAGCCGCTTACGCTATTGACATAGAAATGTGTCACTTATCGTTGGGGCAATGCACAGGAAACAGCTTTTCAGCACTTAATGGATAGATTATGTGACA
>CL2Contig54
TGGTTGACATCATCTCTTTCTTAAAGGCGCAGAAATGTTTACGAAAGGGGCACACTGCAATTCTGGCACTTGTCACTGACGCATCAGCAAAGGAAAAGAAGCTGGAGGATATTCCAGTTGTACGTGACTTTCCTCAGGTGTTTCCTGAAGATTTACCCGGTTTACCGCCTCACCGCCAAGTCGAATTCCAGATTGAGTTAGCTCCTGGAGCAGCACCACGCGCACCGTATCGTTTAGCCCCGTCAGAACTGGAAGAACTGTCCAAGCAACTACAAGAGCTCTTGGAAAAGGGCT
>CL2Contig55
TACCCTGACCTTATATCAATCTTGGAATAGTAACTCGACCCTTGCAACTGGTCGAATAGGTCGTCAATACGAGGAAGAGGATAGCGGTTCTTCACTGTGACCTTGTTCAGTTCGCGGTAGTCTATGCACATCCTGAAAGTGCCATCCTTCTTTTTCACGAATAATACTGGAGCTCCCCAAGGCGAAGAGATAGGTCGGATAAATCCCTTATCCAAGAGTTCTTGTAGCTGCGTCGATAGTTCTTCCAATTCTGATGGAGCTAAGCGATACGGTGCGCGAGCTATAGGTGCTGTCCAGAACTATAGGAATGAGGTCGATAGGGAACGTCTGACCAGCGAGGATAAGATTACAACCCTG
>CL2Contig56
ATAACTTGTCTTGGATTTTTATTATTATGTTTACGCTACTCAAACAAAGTTTGGTTTGAACATTAATCATGTTGGGTTTTATGAATTATTTTAACTGCTATACTTCATGTTTGATATGATGAATGGTTTGATATTATTGAGCGCACCTGCCGTATTTATGGACCTTATGAACAGGGTGTGCAAACCCTACCTGGACAAATTGTCCTTGTCTCCATCGACGACATTCTGATCTACTCCAAGAGTCAGGAAGAACATGAGCAACACTTACGTCTTATCTTGGAACTTTTCGGAAGGAGCAAACGTACGCCAAGTTTTCTAAATGCGACTTCTGGATACGTGAAGTCCACTCCTTAGGCCATGTAGTGAACAGGGATGCGATCCATGTCGATCCATCCAAGATAGATTCGATCAGGAACAGACCAGCACCGCGTACACCAACAGAGATACGCCAATTCTTGGGTTTGGCGGGTTACTACAGGTGATTTATCAAAGACTTCTTCAAGATCGCGCAGCCGCTTACAATGCTGACACAGGAAGGTGTCACCTACCGTTGGGGAGATTCTCAGGAAACCGCTTTTCAGTACTTAAAGGATAGGCTCTGCAGCGCACCT
>CL2Contig57
AGGTGCGCTGCATAGTCTATCTTCAGGTACTGGAAAGCGGTTTCCTGGGAATCTCCCCAACGGTAGGTAACACCTTTCTGTGTCAGCAGTGTAAGCGGCTGAGCAACCTTTGAGAAATCTTTGATAAACCGTCTGTAGTAACCCGCCAAACCTTGTTGAGTTCACGGTAATCAATTTCACATCCTGAAGGTGCCATCCTTCT
>CL2Contig58
TGCGAAACATAAATCTTGGAAATTTAAGTTGTCACATTTGGCGTACAGCTGTTCTGACCGAAGAAGTTCCAAGATAAGCCGTAAGTGCTGCTCATATTCTTCCTGACTCTTGGAGTAGATCAGGATGTCGTCGATGAATACAATCACAAACTTGTCTAGGTAGGGTTTGCACACCCTGTTCATAAGGTCCATAAATACGGCAGGCGCGTTCGTTAACCTGAACGGCA
>CL2Contig59
ATGGACATTACGAACAGAGTGTGCAAACCCTACCTAGACAAAATGTTCTTGACTCCATCAACGACATTCTGATCTACTCCAAGAGTCAGGAGGAGCACGAGCAGCACTTCGTGGTTTATTGTGATGCATCGATACAGGGTCTTGGTTGCGTTTTGATGC
>CL2Contig60
ATCCACGCTGGTCAGGCGTTCCCTACCGGCCTCATTGCCTATAGATCTGGACAGCACCCATAGGGTCGTGTTACTATTCCAAGATAGACTTGAGGTCTGGTTATCATCAGCTGAGAGTCCGGGAGGAGGACGTCTCCAAAACTGCAT
>CL2Contig61
AGGATAGGTGCGCTGCAAAGTCTATCCTTTAGGTGCTGAAAAGCAGTCTCCTGGGGCTCTCCCCAGCGATAGGTAACACCCTTCTGTGTCAGTAGCGTAAGCGGCTGAGCAATCTTCGAGAAGTCTTTGATAAACCGTCTGTAGTAACCTGCCAAACCCAAGAATTGGCGTATTTCTGTTGGTGTACGCGGTGCAGGCCAGTTCCTGATCGAATCTACCTTGGATGGATCGACATGGATCCCATCCTTGTTCACCACATGGCCTAAGAAGTGGACTTCACGAGGTAGGGCTTTCACACTCTGTTCATTAGATCCATGAAGACTGCAGGTGCGTTTGTTAACCCGAATGGCA
>CL2Contig62
AGACGCAGGTGCTGCTCGTGTTCCTCCTGACTCTTGGAGTAGATCAGAATGTCGTCGATGAAGACAATGACGAACTTGTCTGGATAGTTGGAGACGTCCTCATCCCGGACTCTCAACTGATGATACCCTGACCTTAAATCAATCTTGGAATAGTAACTCGACCTTTGCAACTGGTCGAATAAGTCGTCAATGCGTGGA
>CL2Contig63
TGATGGGTTTTATGAATTATTTTACTATTATATTTTATGTTTGGTATGATGGATGGTTTGATATTATTGAGCGCACCTGCCGTATTTATGGACTTTATGAACAGGGTGTGCAAACCCTATTTTGCGACTTCTGACTACGTGAAGTCCACTCCTTAGGCCATGTGGTGAACTGGGGTGGGATTCAAGTTGA
>CL2Contig64
CCTCGTTGGGCAGACGTTCCCTATCGACTTCATTCCTATAGTTCTGGACAGCACCTATAGCTCACGCACCGTATCGCTTAGCTCCATCAGAATTGGAAGAACTATCGACGCAGCTACAAGAACTCTTGGATGAGGGATTCATCCGGCCCATCTTTTCGCCTTGGGGATCTCCGGTATTA
>CL2Contig65
TGAATCGTCTGTAATACCCCGCCAAACCCAAGAATTGGCACGGGGTGCAGGCCAGTTCTTGATCGAGTCTACCTTGGATGGATCAACATGAATCCCATCCTTGTTTACCACGTGGCCTAGAAAGTGGACTTCACGAAGCCAGAAGTCGCATTTTGAAAACTTGGCGTACAACTGTTCTGTTCGAAGGAGTTCCAAAATAAGTCGTAAATGCTGCTCGTGTTCCTCCTGACTCTTAGAGTAGATCAGGATGTCGTCGATGAAAACAATCACAAACTTGTCTAGGTAAGGCTTGCACACTCTGTTCATAAGATCCATGAAGACTGCAGGCGCGTTCGTTAGCCCGAATGGCATGACTAGAAACTCGTAGTGGCCGTAGCGAGTTCTGAATGCTGTTTTGGAGACGTCCTCATCCCGGACTCTCAGCTGATGATACCCTGACCTCAAGTCTATCTTGGAATAGTAACACGACCCTTGCAACTGGTCGAATAAGTCGTCTATGCGTGGAAGAGGATAACGGTTCTTCACCGTCACCTTGTTGAGTTCACGGTAGTCGATGCACATCCTGAACGTACCGTCTTTCTTCTTCACAAATAACACTGGAGCTCCCCAAGGCGAAGAGCTTGGACGAATAAAGCCCTTTTCCAAGAGCTCTTGTAGCTGCTTCGACAGTTCTTCCAGTTCGGTTGGAGCTAAACGATACGGTGCGCGGGCTATTGGTGCTGCTCCAGGAGCCAATTCGATCTGAAACTCGACTTGGCGATGAGGCGGTAAGCCTAAGAGTGTAGATCTCGGTGGTCGCCGTATCATTAAAAAAAAAAAAAAAAAAAAACAAAAAAAGAAAAGATCAAAACACTAATATAA
>CL2Contig66
AGCTCTTGTAACTGCTTCGACAGTTCTTCTAGTTCAGTTGGAGCTAAACGATACGGTGCTCGAGCTATTGGTGCTGCTCCTGGTGTTAGCTCGATTTGAAACTTTGTCACACCCCCAAAATCCACACGCGGAGTACCACCGCTTGGGAGCGTGACTGACCA
>CL2Contig67
TGGCTTGATCCTGGTCAGTCACGCTCCCAAGCGGTGATACTCCGCAGGTGGATTTTGGGGGTGTGACAATAACGGTTCTTCACCGTCACCTTGTTGAGTTCACGGTAGTCGATGCACATCCTGAACGTATCGTCTTTCTTTTTCATAAAAAGTACTGGAGCTCCCCA
>CL2Contig68
AGGGTTATTCGGTCAATTTTTACCTCCTCCTTAGAATGATCACCACCATCTTACCTAGCTAAGTTCGTCATAGTATCCGAGAAGTCCACTTCTTAGGCCACGTAGTGAACAAGGATGGGATCCGTATCGATCCATCCAAGGTAGACGCGACCAGAAACTGGCCTGCACCA
>CL2Contig69
CTCATAAGCACGTAACGTTACATCAAAGCAAGTCTAAATTTCGAGTTGTCACAACCTGGTCTACCGCCTCATCGCCAGGTCGAGTTTCAAGTCGAGCTAGCTCCAGGAGCAGCACCCATAGCTCGCGCACCATATCGTCTAGTTCCATCAGAACTGGAAGAACTATCAAGGCAGCTACAAGAGCTCTTGGA
>CL2Contig70
AGATGTAAGTGCTGCTCGGGTTGACTAACTCTTGGAGTAGATCAGAATGTCGTCGATGAAAACGATGACGAATTTGTCTAGATAAGGTTTGCACACCCTGTTCATAAGATCCATGAAAACTGCAGGCGCGTTCGTAAGCCCAAATGGCATGACTAGAAATCGTAGTGACCGT
>CL2Contig71
AACAGGGATGGGATCCATGTCGATCCATCCAAGGTAGATTCGATCAGGAACTGGCCTGCACCGCGTACACCGACAGAAATACGCCAATTCTTGGGTTTGGTCACACCCCCAAAATCCACCTGCGGAGTATCACCGCTTGGGAGCGTGACTGACCAGGATCAAGCCA
>CL2Contig72
ACCAATTATCGGTGAAAAAGAAGGATGGCACCTTCAGGATGTGAAATTGATTACCGTGAATTGAACAAGATCACAGTGAAGAACCGTTATGTCGATCCATCCAAGGTTGATTCGATCAGAAACTGGCCAGTACCACGTACACCGACA
>CL2Contig73
TGGAAACTCGAGTTGTCACAGCTACCGCCTCATCGCCAGGTCGAATTCCAGATTGAACTAGCTCCAGGAGCAGCACCAATAACTCGTGCACCGTATCGCTTAGCTCCAACTGAACTGGAAGAACTGTCTAAGTTCCT
>CL2Contig74
ACATCTGAGGCTTATTCTGGAGCTTCTTCGAAAAGAGCAGTTGTATGCCAAGTTTTCCGCGAAGTTCACTTTCTAGGCCATGTGGTAAACAAGGATGGGATTCATGTTGATCCATCCAAGGTTGACTCGATCAAGAACTGGCCTGCACCCCACACACCAACAGAAATCCGCCAATTCATGGGT
>CL2Contig75
TTGCGTGGACAGTTCTTCAAGTTCTGATGGAGCTAGACGATAAGGTGCTCGAGCTATGGGCGCTGCTCCAGGAGCTAGCTTGATGTGAAATTCAACTTGACGATGAGGCGGAAGACGTAATTCCTCAGGAAAATCACGTGCAATAGGTATGTCTTCTA
>CL2Contig76
AGAGTGGTGATGTGGTTGACATCATCTCTTTCTTGAAGGCTCAGAAGTGTCTGCGGAAGGGTCACACCGCAATCTTGGCACTCGTTTCAGATGCATCAGTGAAGGAAAAGAAACTGGAGGATATTCCAGTTGTACGCGACTACCCTCAGGTGTTTCCTGAAGACTTACCTGGCTTACCGCCTCATCGTCAGGTCGAATTTCAAATCGAGCTCGCTCCAGGAGCAGCACCCATAGCTCGCGCACCATATCGTCTAGCTCCA
>CL2Contig77
AGCCAGAAGTCGAATTTAGAAAACCTTGCGTAAAAATTGCTCCTTTCGGAGGAGTTCCAAGATAAGACGTAAGTGCTGTTCGTGCTCCTCCTGACTCTTGGAGTAGATCAGAATGTCGTCGATGGAGACAAGGACAATTTGTCCAGGTAGAGTTTGCACACCCTGTTCGTAAGGTCCATAAATACGGCAGGTGCGCTCAATAATATCAAAACATCCATCATACCAACATAAAATATAATAGGTAAAATAATTCATAAAACCCAACACGAGT
>CL2Contig78
ACGCACCTACCGTATTTATGAACCTTGTGAACAGGGTGTGCAAACCCTATCTTGACCAGTCTTCATCGACAACATTCTGATCTACTCCAAGGGTCAGGAGGAACACGAGCAACATCTACGCCTTATTTTGGAGCTTCTTCGAAAGGA
>CL2Contig79
TGGCCGTAGCGAGTTCTGAATGCGGTTTTGGAGACGTCCTCGTCCCGGACTCCCAGCTGATGGTAATCTGACCTCAAGTCTATCTTGGAGTAGTAGCACGACCCTTGCAACTGGTCGAATAAGTTGTCACTTCGTGGAAGAGGATAACGATTCTTCACCGTCACCT
>CL2Contig80
TGGGAATCTCCCCAACGGTAGGTGACACCTTTCTGTGTCAGCATAGTAAGCGGCTGCACACCCTGTTCATAAAATCCATGAAAACTGCAGGTGCGTTCGTAAGCCCGAATGGTACGACAAGAAACTCGTAATGGCCGTAGTGAGTTCTGAATGTTGTCTTGGAGACGTCCTCATCCTG
>CL2Contig81
TGCTGAAAAGCTAACTCTTATGCATCTCCCCAATGATAGGCAACGCCTTTCTGTGTCAGCGAGGTGAGAGGCTGTGCGATCTTAGAAAAATCCTTAATGAATCTCCTGTAGTAACCTGCCAATCCCAAGAATTGGCGAATTTCCTTTGGTGT
>CL2Contig82
ATGAACGATATTTGAACTTATAACTTATTTTGGGTTTTCATTATTATGTTTCCGCTACTCAAACAAAGTTTGGTTTGAACATCAATCGTATTGGGTTTTATGAATTATTTTAACTACTATACTTTATGTTTGATATGATGGATGGTTTGATATTATTGAGCGCACCTGCCGTATTTATGGACCTTATGAACAGGGTGTGCAAACCCTATCTTGACAAGTTCGTCATTGTCTTCATCGACGACATTCTGATCTACTCCAAGAGTCAGGAGGAGCACGAGCAGCACTTACGTCTTATCTTGGAACTTCTTCGAAAGGAGCAACTGTACGCAAAGTTTTCTAAATGCGACTTCTGGCTACGTGAAGTCCACTTCTTAGGCCATGTGGTGAACAGGGATGCGATCCATCCAAGATAGATTCGATCAGGAACTGGCCTGCACCGCGTACACCGACGGAAATACGCCAATTCTTGGGTTTGGCGGGGTATTACAGACGATTCATTAAAGACTTTTCGAAGATCGCGCAGCCGCTTACTATGCTGACACAGAAAGGTGTCACCTACCGTTGGGGAGATTCCCAAGAGACCGCTTTTCAGTACCTAAAGGATAGGCTTTGCAGTGCACCT
>CL2Contig83
ACAGCCATTTTGGCTCTAGTTACTGATGCATCAATGAAAGAGAAAAGAATAGAGGATATCCCAGTTGTACGTGATTTTCCTCAAGTGTTTCCTGAAGATTTACCTGGTCTACTCCAAGATAGACTTGAGGTCAGGTTACCATCAGCTGAGAGTCCGGGATGAGGACGTCT
>CL2Contig84
TGAATTTATAACTCGTTTTGGGATTTCCTTTATTATGTCTCTGTTACTCAAACAAAGTTTGGTTTGAACATGAATCGTACTGGGTTTTATGGACTATTTTAATTACTATACTTTATGTTTGATATGATGGATGGTTTGATATTATTTGAACGCTCCTGCCGTATTTAAGGACCTTATGAACAGGGTGTGCAAACCCTACCTAGACAAGTTCGTCATAGTATTCGTGAAGTCCACTTCTTAGGCCACGTAGTGAACAAGGATGGGATCCGTGTCGATCCATCCAAGGTAGACTCAACCAGAAACTGGCCTGCACCACGTACTACAGACGGTTTACCAAGGATTTCTCGAAGATTGCTCAGCCACTTACGCTACTGACACAGAAGGGTGTCACCT
>CL2Contig85
AGGTACTGAAAAGCAGTTTCCTGCGTACTACCCCATCTGTAAACGACACCTTTCTGTGTCAGCATAATAAGCGGCTGCGCGGTCTTAGAGAAGTCTTTGATAAACCGCCTGTAGTAACCCGCCAAACCCAAGAATTGGCGTATTTCCGTTGGTGTACGCGGTGCAGGCCAGTTCCTGATCGAACTTGTCTAGATAGGGTTTGCACACCCTGTTCATAAAATCCATGAAAACTGCAGGTGCGTTCGTAAGCCCGAATGGTATGACAAGAAACTCGTAATGGCCGCAGCGAGTTCTGAATGCTGTCTTGGAGACGTCCT
>CL2Contig86
AGGGGCACACTGCAATCCTGGCACTTGTCACTGTCGCATCAGCAAAGGAAAAGAAGCTGGAGGATATTTCAGTTGTACGCAACTTTCCTCAGGTGTTTCCTAAAGACTTACCTGGCTTACCGCCACATCTTCAGGACGAATTGCAACTCGAGCTCGCCCCAAGAGCAGCACCTATAGCTCGAACACCGTATCGCTT
>CL2Contig87
ATGCCATTTGGGTTAACGAACGCGCCTGCCGTATTCATGGATTTAATGAACAGGGTATGCAAGCCGTACCTAGACAAGTTTGTCATCGTTTTCATCGACGATATTCTGATTTACTCCAAGAGTCAGGAGGAGCACGAGCAGCATCTACGATTGATTTTGGAACTTCTTCGAAAGGAACAACTGTACGCCAAGTTTTCAAAATGCGACTTCTGGCTTCGTGAAGTCCACTTCTTAGGCCATGTGGTGAACAAGGATGGGATTCATGTCGATCCATCCAAGGTAGATTCGATCAGGAACTGGCCTGCACCGCGTACACCAACGGAAATACGCCAATTCTTGGGTTTGGCGGGTTATTACAGACGATTCATCAAAGACTTCTCCAAGATCGCACAGCCGCTTACTATGTTGACACAGAAAGGTGTTACCTATCGTTGGGGTAATACACAAGAAACGGCTTTTCAGTACCTAAAGGATAGGCTATGCAGCGCACCTATTCTCTCATTGCCA
>CL2Contig88
CGACAATTCTTGGGTTTGGCGAGTTATTACAGGCGATTTATTAAAGACTTCTCAAATATTGCGCAGCCGCTTACACTACTGACACAAAAGGGTGTCACCTATCGTTGGGGTAATCCCCAGGAAACCGCTTTTCAGCACGGGCGACTTTGTGGTTTACTGCGACGCATCGATTCAGGGTCTT
>CL2Contig89
AAGGGTCGAGCTATTACTCTAAGATAGACCTGAGGTCAGGTTATCATCAGCTGAGAGTCTAGGATGAGGACGTCTCCAAGACAGCATTCAGAACTGTCACACCCCGATTTCCACGTGTCTCACCGGTGGGCCCGGTGGGGGATTACCGTGACG
>CL2Contig90
AGGGCGTCAAGAGTGGTGCTGTGGTTGGCATCATCTCTTTCCTGAAGGCTCAGAAATGTTTACGAAAGGGTCATACTGCCATTTTGGCACTAGTTACTGATGCATCGACGAAAGAGAAAAGAATAGAGGATATTCCAGTTGTACGCGAATTTCCTCAAGTGTTTCCTGAAGATTTACCTGGTCTACCGCCTCATCGCCAGGTCGAGTTTCAAGTCGAGCTAGCTCCAGGAGCAGCACCTATAGCTCGCGCACCGTATCGTTTAGCTCCAACTGAACTGGAAGAACTGTCAAAGCAACTACAAGAGCTCTTGGATAAGGGCTTCATTCGTCCAAGCTCTTCGCCTTGGGGAGCTCCAGTGCCAAGAACACATCAAATCTAGTGATTTCACGGTTAAAAGTTAAGATTCAAAAGATAGAAAGGTGTAGGAAAGCGTGTAGATCGAGAAAGTACAAGATTTAGATGGAAAACTTACAAGAATCGCGA
>CL2Contig91
TTTTTATTTCTCTTTATTTTTTTTTTTTTTTTTTTTTTTTGTTTTTGTTGTGTTTTTTTTTTTTTTTTTTTCAAGCAGAAGACGGCATACGAGATGCCTAAGTGACTAAGTTCAGACGTGTGCTCTTCCGATTACCCGGTTACCGCCTCACCGCCAAGTCGAGTTCCAGATTGAGTTAGCTCCTGGAGCAGCACCAATAGCCCGCGCACCGTATCGTTTAGCTCCAACCGAACTGGAAGAACTGTCGAAGCAGCTACAAGAGCTCTTGGAAAAGGGCTTTATTCGTCCAAGCTCATCGCCTTGGGGAGCTCCAGTACTTTTCGTGAAAAAGAAGGATGGCACTTTCAGGATGTGCATCGACTACCGTGAACTGAACAAGGTGACGGTGAAGAACCGTTATCCTCTTCCGCGTATAGACGACTTATTCGACCAGTTGCAGGGGTCGAGTTACTACTCCAAGATAGACTTGAGGTCAGGGTATCATCAGCTGAGAGTTCGAGAGGAGGATGTCT
>CL2Contig92
AGGGCCACACTGCTATCCTAGCCCTCGTTTCTGATACATCCTCGGAAGAAAGGAAGATAGAAGACATTCCTATTGTGCGCGACTTTCCTGAGGTATTTCCTGAGGAATTACCTGGTCTTCCGCCTCATCGCCAAGTTGAGTTTCAAATCGAGCTAGCTCCTGGAGCAGCGCCCATAGCTCGAGCACCTTATCGTCTAGCTCCATCAGAACTTGAAGAACTGTCCACGCAACTACAAGAACTCTTGGAAAAGGGTTTCATTCGTCCTAGCTCTTCGCCCTGGGGAGCTCCAGTCTTGTTTGTGAAGAAGAAAGACGGTACCTTCAGAATGT
>CL2Contig93
TCCCAGAGTCAGGAGGAGCATGAGCAGCATCTACGCCTTATTTTGGAGCTTCTTCGAAATGTGACTTCTGGCTTCGTGAAGTTCACTTCTTAGGCCACGTAGCGAACAAGGATGGGATTCATGTCGACCCATCCAAGGTAGACTCGATCAGGA
>CL2Contig94
TAGTCCTGATGGGGCTAAACAATAAAGCGCATGAGCTATCAGTGCTGCTCCAGGAGCTAGCTCGATTTGAAACTCGACCTGACGATGAGGTGGAAGACCAGGTAATTCCTCAAGGAATACCTCAGGGAATTCGCGTACAATAGGAATATCTTCCATCTTCTTTTCCTTCGATGAAGTGTCAGTCACGAGGGCTAGAATAGCGGTGTGGCCCTTTCGCAACCGCTGGGCCTTAAGGAAAGAGATGATGCTCACGACAGCACCA
>CL2Contig95
TGGCTTGATCCTGGTCAGTCACGCTCCCAAACGGTGATACTCCGCAGGTGGATTTTGGGGGTGTGACACTCACTACGGTCACTACGAGTTTGTAGTCATGCCATTCGGGCTAACGAACGCACCAGCAGTCTTTATGGACCTTATGAACAGGGTGTGCAAACCCTATCTAGACAAGTTCGTCATCGTTTTCATCGACGACATTTTGATTTACTCCAAGAGTCAGGAGGAACACGAGCAGCATCTACGCCTTATTTTGGAGCTTCTTCGAAAGGAACAGCCGTACGTCAAGTTTTCGAAATGTGACTTCTGGCTTCGTGAAGTCCACTTCTTAGGCCACGTAGTGAACAAGGATGGGATTCATGTCGATCCATCCAAGGTAGATTCGATCAGGAACTGGCCTGCACCGCGTACACCAACGGAAATACGCCAATTCTTGGGTTTGGCGGGGTACTACAGACGATTCATCAAAGACTTCTCGAAGATCGCACAGCCGCTTACACTGCTGACACAGAAAGGTGTCACCTACCGTTGGGGAGATTCCCAGGAAACCGCTTTTCAGTACTTAAAGGATAGGCTTTGCAGCGCACCTATTCTCTCATTGCCAGAGGGCACGGATGATTTTGTGGT
>CL2Contig96
AACGTGCAATAAATGCGAATTAGAATCTTGGAATTTCGAGTTGGCACACCCTGTTCATAAGATCCATAAATACGGCAGGCGCGTTCGTTAACCCAAATGGCATGACGAGAAACTCGTAGTGACCGTAGCGAGTTCTGAAAGCGGTTTTAGAGACGTCCTCATCCCGGACTCTCAGCTGATGATACCCTAATAATGGATTGGTTAGGGATAATGGCTCTGGGCGAAATTGGAGATCAAGAGAAACCCTAGCTTTCTTGTTCGTTCGTTCGTTCTTGCTGATCTTCTTCTTGATTGATTTGGGTTAGCTATTGTGGTGTTGTCGT
>CL2Contig97
GCGCACCTGCCGTATTTATGGACCCTATGAACAGGGTGTGCAGATCTTATCTTGACAAGTTCGTCATTGTCTTCATCAACGGCATTCTGATCTACTCCAAGAGTCAGGAGGAGCACGAGCAGCACTTCGTGGTTTATTGTGATGCATCGAAACAGGGTCCTGGTTGCGTATTGATGCA
>CL2Contig98
AACACTGGAGCTCCCCAAGGCGAAGAGCTTGGGTCGGATAAATCCCTTATCCAAGATTTCTTGTAGCTGAGTCGATAGTTCTTCCGATTCTGGTGGAGCTAAGCGATACGGTGCTGGCGATTCCGATTTGCAGGCCGTGGACTCCTGAATCCTAAGCTTCATGACCCATCTTGAGACACCTCTGGAAACGTCCCTCGTTGCA
>CL2Contig99
TCCCCGATGTTTCCGCCACGATTTGATGTTTTACGTGGTCGGGGTGTGACATTGGAGTAGATCAAAATGTCGTCGATGAAAACAATGACGAACTTGTCTAGGTAGGGTTTGCACACCTTGATCATAAGATCCATGAAAACTGCAGGCGCG
>CL2Contig100
CTGGTCTACCTCCTCATCGTCAGGCCGAATTTCAAATCGAGCTCTCTCCAGGAGCAGCACCCATAGCTCGAGCACCGTATCGCTTAGGTCCATCAGAATCGGAAGAACTATCGTCGCAGCTACAAGAAATCTTGGATAAGGGATTTATCCAACCTATCTCTTCGCTGAGAGTCCAGGATGAGGATGTCTCCAAGACAGCATTCAGAACTCGCTGCGGCCA
>CL2Contig101
ATGCGCATTTAATGTGAAGGTGAAAGTCAAAAACTCGAGTTGTCACAGCAGGCCAGTTCCTGATTGAATCTACCTTGGATGGATCGACATGAATTCCATCCCAGTTCACCACATGGCCTAAGAAGTGGACTTCACGTAGCCAGAAGTCGCACCTAGAAAACCTTGCGTACATTGGCTCCTT
>CL2Contig102
TGAAAAAAATGGTAAAAGCCACAATCAAAAGTAACAATAAAAGACGGTACGTTCAGGATGTGTATAGACTACAGGGAACTGAACAAGGTGACGGTGAAGAACCGTTATCCTCTTCCGCGCATCGACGACATTCTGATTTACTCCAAGAGTCAGGAGGAACACGAGCAGCATCTTCGCCTTATTTTGGAACTCCTTCGAAAGGAACAGTTGTACGCCAAGCTTTCAAAATGCGACTTCTGGCTTCGTGAAGTCCACTTCTTAGGCCATGTGGTAAACAAGGATGGGATTCATGTCGATCCATCCAAGGTTGATTCGATCAGAAACTGGCCAGCACCGCGTACACCGACAGAAATACGCCAATTCTTGGGTTTGGCGGGTTACTACAGGCGATTTATTAAAGACTTCTCCAAGATCGCGCAACCACTTACTATGCTAACACAGAAAGGTGTCGTTTACAGATGGGGTAATACGCAGGAGACCGCTTTTCAGTACTTAAAGGATAGGCTTTGCAGCGCACCTATTCTCTCATTGCCAGAGGGCACGGATGACTTCGTGGT
>CL2Contig103
CCTGAAGATTTACCTGCGCTACCGCCTCATCGCCAGGTCGAATTCCAGATCGACCTAGCCCCAGGAGCAGCCCCAATAGCTCGTGCACCATACCGATTGGCCCCAACCGAATTAGAAGAGTTGTCCAAGCAACTGCAAGAACTTTTGGATAAAGGTTTTATTCGTCCTAGCTCTTCGCCTT
>CL2Contig104
ACCGCCTCATCGCCAGGTCGAGTTTCAAGTCGAGCTAGCTCCAGGAGCAGCACCTATAGCTCGCGCACCGTATCTGTGACAACCCGAAATTCCAAGATTTCTACTTCACATTTATTGCACGTTCATTTATTGTTTAGTTGTTTATTTGCACAATTAGTTTGCTGTGAAACTGTAACG
>CL2Contig105
TCTTCGAAAAGTCTTTGATGAATCGTCTGTAATACCCCGCCAAACCCAAGAATTGGCGTATTTCCGTTGGTGTACGCGGTGCATGTCACACCCCGACCACGTAAAACATCAAATCGTGGCGGAAACGTCGGGGAGTGTT
>CL2Contig106
AGCTTGGCGTACAACTGTTCCTTCCGAAGGAGTTCCAAAATAAGACGAAGATGCTGCTCGTGCTCCTCCTGACTCTTGGAGTAGATCAGAATGTCGTTGATGGAGTCAAGAACATTTTGTCTAGGTAGGGTTTGCACACTCTGTTCGTAATGTCCATAAATACGGCGGGTGTGTTCAATAATATCAAACCATTTATCACATCAATCATAAAATATAGTAGTTGAAATAATTCATAAAACCCAAAACATTTGATGTTCAAACCAAACTTTGTTCGAATAGCGGAAACATAATAATGAAAAACCCAAAAAGAAGT
>CL2Contig107
AGATATGGTTTGCACACCCTGTTCATAAGGTCCATAAAGACTGCAGGCGCGTTCGTTAGCCCGAATGGCATGACTAGAAACTCGTAGTGGCCGTAGCGTGTTCTTGTAACACCTCGAAATTTTGTGTCCAATAATGTGTTAACACGTGTCATGAG
>CL2Contig108
TGCGAAATAGGAATCTTGGAAATTCGAGTTGTCACAGTGAGTTCTGAATGCTGTTTTGTAGGCGTCCTCATCCCGGACTCACAGCTGATGGTAACCTGACCTTAGATCAATCTTGGGGTAGTAGCTCGACCCTTGCAACTGGTCGAATAAGTCGTCAATACGTGGAAGAGGATAGCGATTCTTCAATGCACATCCTGAAGGTACCGTCTTTCTTTTTCACAAATAATACTGGAGCTCCCCAAGGCGAAGAGCTAGGACGAATAAAACCCTTATCCAAGAGTTCTTGTAGTTGTGTAGAGAGTTCTTCCAACTCTGATGGAGCTAAGCGATACGGTGCACGTGCTATCGGTGCTGCTCCTGGTGCTAGCTCGATTTGAAACTCGACCTGGCGATGAGGCGGTAGACCAGGTAATTCCTCTGGAAACACTTGAGGAAAGTCGCGAACTATTGGAATGTCCTCCAATTTCTTTTCTTTTGCTGATGCATCGGTAACAAGTGCCAGAATGGCAGTGTGGCCCTTACGCAAACACTTCTGAGCCTTTAGAAAGGAGATGATGCCAACCACAGCACCACTCTTGTCGCCTTGAACTTCGAGAGGTTCCTGACCGGAACGAGGGATACGGA
>CL2Contig109
TACTATACTTTATGTTTGATATGATGGATGGTTTGATATGTTTGAACGCACCTGCCGTATTTAAGGACCTTATGAACAGGGTGTGCAAACCCTACCTAGACAAGTTCGTCATAGTATTCGTGAAGTCCACTTCTTAGGCCACGCAGTGAACAAGGATGGGATCCGTGTCGATCCATCCAAGGTAGACTCGACCAGAAATCAGGCCTACACCACATACTACAGACGGTTTATGCAGGGATTTCTCAGAGATTGCTCAGCCACTTACGCT
>CL2Contig110
TCACGTAACGTTACACAAAAGTGTGTTCGAAATGCGAGCTGTCACATCCTGATCGAATCTACCTTGGATGGATCGACATGAATCCGATCCTTGTTCACCACATGGCCTAGAAAGTGGA
>CL2Contig111
TGATTGGTGGCTTGATCCTGGTCAGTCACGCTCCCAAGCGGTGATACTCCGCAGGTGGATTTTGGGGGTGTGACACCTGCACCGCGTACACCGACAGAAATACGCCAATTATTGGGTTTGGCGGGGTACTACAGACGATTTATTAAAGACTTTTCGAAGATCGCGCAGCCACTTACACTACTGACACAGAAGGGTGCCACCTACCGTTGGGGAGATCCCCAGGAAACCGCTTTCCAGTACTTAAAGGATAGATTATGCAGCGCACCTATTCTCTCACTGCCCGAGGGCACG
>CL2Contig112
TGGACTTCACGTATCCAGAAGTCGCATTTAGAAAACTTGGCGTATAATTGTTCCTTTCGGAGGAGTTTCAAGATAAGACGTAAGTGCTGCTCGTGCTCCTCCTGACTCTTGGAGTAGATCAGAATGTCGTCGATAAAGACAATAACGAACTTGTCAAGATAAGGTTTGCGCACCCTGTTCGTAAAGTCCGTAAATACGGCAGGTGTGTTCAATAATATCAAACCATCCATCACATCAAACATAAAATATAGTAGTTAAAATAATTCATAAAACCCAAGACATTTGATGTTCAAACCAAACTTTGTTCGAATAGCGGAAACATAATAATGAAAAACCCAAAAAGAA
>CL2Contig113
TTGTTTTTGTTTAGTTGTTTTTTTTTGTTTTTTTTTTTTTTTTTTTTTTTTTTTAATGATACGGCGACCACCGAGATCTACACTCTTTACTACTCGAAGATAGACTTGAGGTCAGGGTATCATCAGCTGAGAGTCCGGGATGAGGACGTCTCCAAGACAGCATTCAGAACTCGCTACGGTCACTACGAGTTTCTTGTCATGCCATTCGGGCTAACGAACGCGCCTGCAGTATTCATGGATCTTATGAACAGGGTGTGCAAACCCTATCTTGACAAGTTCGTCATTGTTTTCATCGACGACATTCTGATCTACTCCAAGAGTCAGGAGGAACACGAGCAGCACTTACGTCTTATCTTGGAACTTCTTCGAAAGGAACAACTGTACGCCAAGTTTTCAAAATGCGACTTCTGGCTTCGTGAAGTCCACTTCTTAGGCCATGTGGTGAACAAGGATGGGATCCATGTCGATCCATCCAAGGTAGATTCGATCAGGAACTGGCCTGCACCACGTACACCAACGGAAATACGCCAATTCTTGGGTTTGGCGGGTTACTACAGACGGTTTATTAAAGACTTCTCAAAGATTGCTCAGCCGCTTACACTACTGACACAGAAGGGTGTCACCTACCGTTGGGGCAATACGCAGGAAACTGCTTTTCAGCACCTAAAGGATAGACTTTGCAGCGCACCTATCCTCTCATTGCCAAGAGCGTCGTGTGGGAAAGAGTGTAGATCTCGGTGGGCGCCGTAACATTAAAAAAAAAAAAAAACACTAAATAA
>CL2Contig114
ACAAAATCGTCTGTGCCCTCTGGCAATGAAAGAATAGGTGCGCTGCATAGTCTATCCTTTAAGTGTTGAAAAGCTGTTTCCTGTGTATTACCCCAACGATAAGTAACACCTTTCTGTGTCAGTAGTGTAAGCGGCTGTGCAATCTTTGAGAAGTCTTTGATGAACCTTCTGTAGTAACCCGCCAAACCCAAGAATTGGCGGATTTCCGTTGGTGTACGGGGTGCAGGCCAGTTCTTGATCGAGTCAACCTTGGATGGATCCACATGAATCCCATCCTCATTTACCACGTGGCCTAGGAAATGGACTTCACGAAGCCAAAAGTCGCATTTCGAAAACTTAGCATAAAGCTGCTCTGCTCGAAGAAGTTCCAAAATAAGTCGCAGATGATGCTCGTGTTCCTCCTGACTCTTAGAATAGATCAGGATATCGTCGATGAACACAATAATGAACTTATCCAGGTAAGGCTTGCACACTCGATTCATGAGATCCATGAAGACCGCTGGTGCATTCGTCAGCCCGAATGGCATAACCAGAAACTCGTAATGGCCGTAACGAGTTCTGAATGCTGTTTTGGAGACGTCCTCCTCTCGGACTCTCAGCTGATGGTAGCCTGACCTTAGGTCAATCTTAGAATAGAAGCTCGACCCTTGCAACTGATCGAATAAATCATCAATACGTGGCAGAGGATAGCGATTCTTTACGGTCACCT
>CL2Contig115
TCCCCGATGTTCCCGCCACGATTTGTATGTTCTTCGTGGTCGGGGTGTGACACTTCCAGTTCAGTTGGAGCTAAACGATACGGTGCGCGAGCTATTGGTGCTGCTCCTGGTGCTAGCTCGATTTGAAACTCGACCTGGCGATGAGGAGGTAGACCAGGTAAATCTTCAGGGAACACCTGAGGGTAGTCACATACCACTGGAATATCTTCCAATTTCTTTTCCTTTGCTGATGCATCGGTAACAAGTGCCAAGATGGCAGTGTGCCCCTTTCGTAAACATTTCTGAGCCTTCAAAAAGGAAATGATGCCAACCACGGCACCACTCTTTTCGCCTTGAATTTCGACAGGTTCCTTTCCAGAACGAGGAAGA
>CL2Contig116
AGGCTCAGGAATGTTTGCGGAAGGGCCACACCGCAACTTTGGCGAAGACCATTCAGTTGTACGCGACTTTCCTCAGGTGTCTCGCAAGGATTTACCTGGTCTACCGCCGCATCATCAGGACGAATTTCAAATCGAGCTCGCTCCAGGAGCAGCACCCATAGCTCGAGCACCGTATCGCTTAGCTCCACCAGAATCGGAAGAACTATCGACGCAACTACAAGAACTCTTGGATACCAATTATCTGTGAAAAAGAAGGATGGCACCTTCAGGATGTGAAATTGATTACCGTGAACTGAACAAGATCACAGTGAAGAACCGTTATCCTCTTCCACGCATTGACGACTTATTCGCCCAGTTGTAAGGGTCGAGTTACTACTCCAAGGTTGATCTACAGGCTGATTATCATCAGCTGAGAGTCCGGGATGAGGACGTCTCCAAGACAGCTTTCAGAGCTCGCCTGCAGTTTTTCATGGATCTTATGAACAGGGTGTGCAAACCCTACCTTGACAAGTTCGTCATTGCCTTCATCGACGCCATTCTGATCTACTCCAAGAGTCAGGAGGAACACGAGCAGCACTTACGTCTTAAACAAGGATGGGATTCATGTTGATCCATCCAAGGTAGATTCGA
>CL2Contig117
CAGTTAATGGTAAGGTCTAGAAGCTGTACTTAGTTCAGGATTGTAATCTTATCCACGCTGGTCAGACGTTCCCTACCGACCTCATTGCCTATAGATCTGGACAGCACCCATAGTTCGCGTACCATACCGTCTAGCTCCATCAGAATTGGAGGAACTGTCAAAGCAGCTACAAGAGCTCTTGGAAAAGGGCTTCATTCGTCCAAGCTCTTCGCCATGGGGAGCTCCAGTGTTATTCGTGAAAAAGGACGGTACCTTCAGGATGTGCATAGACTACCGCGAAGTGAACAAGGTGACAGTGAAAAACCGCTACCCTCTGCCGCGTATTGATGACTTATTCGACCAGTTGCAAGGGTCGAACTACTACTCCAAGATTGATCTGAGGT
>CL2Contig118
TGCCGTATTTATGGACCGTATGAACAGGGTGTGCAAACCCTATTTTGACAAGTTCGTTATCGTGTTCATCGACGACATTTTGATTTACTCCAAGAGTCAGGAATGCGACTTCTAAATGCGACCCATGTCGATCCATCCAAGGTAGATTCGATCAGGAACTGGCCAGCACCGCGTACACCGACAGAAATACGCCAATTCTTGGGTTTGGCAGGTTATTATCGGCGGTTCATCAAAGACTTTTCAAAGATCGCTCAACCGCTCAAATTACTGACACAAAAAGGTATCGTTTACGGA
>CL2Contig119
ACCACGAAATCTTCCGTGCCCTCTGGCAACGAGAGAATAGGCGCACTGCAAAGCCTATCCTTTAAGTACTGAAAAGCGGTTTCCTGGGACTCTCCCCAGCGATAGGTGACACCCTTCTGTGTCAGCAGTGTAAGCGGTTGAGCGATCTTTGAAAAGTCTTTGATGAATCGCCGATAGTAACCCGCCAAACCCAAGAATTGGCGTATTTCTGTTGGTGTATGCGGTGCTGGCCAGTTCCTGATCGAATCTACCTTGGATGGATCAACATGAATCCCATCCTTGTTCACCACATGGCCTAAGAAGTGGACTTCACGAAGCCAGAAGTCGCATTTTGAAAACTTTGCATACAGTTGCTCCTTTCGAAGAAGTTCCA
>CL2Contig120
TGGATGGATCAACATGAATCCCATCCTTGTTTACCACGTGGCCTAGAAAGTGGACTTCACGAAGCTAGAAGTCGCATTTTGAAAACTTGGCGTACAACTGCTCTGTTCGAAGGAGTTCCAAAATCAATCGTAAATGCTGCTCGTGTTCCTCCTGACTCTTGGAGTAAATCAGAATGTCGTCGACGGATACAATCACAAGCTTATCTAGGTAGGGCTTGTACACTCTGTTCATAAGGTCCATGAAGACTGCCGGTGCGTTTGTTAACCCGAGTAGCATGACAAGAAACTCATAGTGGCCGTAACGAGTTCTGAAAGCATGTTCTGAAGACGTCCTCAACCCGGACTCTCAGCTGGTGGTAACCTGGCCTCAGGTCCATCTTGGAGTAGTAGCTTGACCCTTTACAACTGGTCGAATAGATCATCAATTCGTGGAAGAGGATGGCGGCTCTCCACTATCACTTTGTTGAGTTCCTCG
>CL2Contig121
ACGCGGTGCAGGCCAGTTCCTGATAGAATCTACCTTAGATGGATCAACATGAATCCCATCCCTGTTCACCACATGGCCCAAAAAGTGGACTTCACGAAGCCAGAAGTCACATTTTGAAAACTTGGCGTACAGTTGTTCCTTTCGAAGAAGTTCCAAGATAAGACGAGATCGGAAAAACAAAACGTCTGAACTCCAGTCACTGACCAATCTCGTATGCCGTCTTCTGCTTGAAAAAAAAAAAAAAAAAAAAAAAAAAAAAAAAAAAAAAAAAAAAAAAAAAAAAAAAAAAAAAACTAAAAACA
>CL2Contig122
CCTTCAGGTACTGAAAAGCAGTTTCCTGCGAATTACCCCATCTGTAAACGACACCTTTCTGTGTCAGCATAGTAAGCATAGTAAGCGGCTGCGCGATCTTGGAGAAGTCTTTGATAAACCGCCTGTAGTATCCCGCCAAACCCAAGAATTGGCGTATTTCTGTTGGTGTACGCGGTGCAGGCCAGTTTTGATCGATTTCCACCTTGGATGGATCGACGTGAATCCCATCCCTGCTCACCACATGGCCTAAGAAGTGGACTTCACGTGGCCAGAAGTCGCGTTTTGAAAACTTTGCGTA
>CL2Contig123
AGTCTAAAGTTCGAGTTGTCACAGTCGTCGATGAAAGCAATGACAAACTTGTCTAGATAGGGTTTGCACACCCTGTTCATAAGATCCATGAAAACTGCAGGCGCGTTCGTAAGCCCGAATGGCATGACTAGAAACTCGTAGTGGCCGTAGCGAGTTCTGAATGCTGTCTTGGAGACGTCCTCATCCCGGACTCTCAGCTGATGATAACCTGACCTTAGATCAATCTTGGAGTAGTAACTCGACCCTTGCAACTGGTCGAATAAGTCGTCAATACGAGGAAGAGGATAGCGGTTCTTCACTGTGACCTTGTTCAGTTCGCGGTAATCTATGCACATCCTGAAAGTGCCATCCTTCTTTTTCACGAATAATACTGGAGCTCCCCAAGGCGAAGAGCTTGGACGAATAAAGCCCTTATCCAAGAGCTCTTGTAGTTGCTTTGACAGTTCTTCCAGTTCAGTTGGAGCTAAACGATACGGTGCGCGAGCTATTGGTGCTGCTCCAGGAGCTAACTCAATCTGAAACTCGACTTGACGATGAGGCGGTAAACCAGGTAAATCTTCAGGAAACACTTGAGGAAAATCACGCACAACTGGTATATCCTCCAGCTTCTTTTCCTTTGCTGATGCGTCAGTGACAAGTGCCAGAATGGCAGTATGTCCCTTTCGTAAACATTTCTGCGCCTT
>CL2Contig124
AGGTGCGCTACAAAGCCTATCTTTTAGGTGCTGGAAAGCAGTTTCCTGCGTGTTGCCCCATCGGTAGGTGACACCCTTCTGTGTCAGTAGTGTAAGTGGCTGAGCAATCTTCGAGAAATCCTTGATAAACCGTCTGTAGTAACCCGCCAAACCCAAGAATTGGCGTATTTCCGTTGGTGTACGTGGTGCAGGCCAGTTCCTGATCGAATCTACCTTGGATGGATCGACATGGATCCCGTTTTGTTCGATCGGTTTAACTAATTCCACCATTTAAGCAATCGGTTTCAGCCATCCATAGTTTCCAAACTTTACCACAATCAACTAACAATT
>CL2Contig125
GTATTTTTTTTTGTTTTTTTTTTTGTTTTTTTTTTTTTTTTATTTTTTTTTTTTTTTTTTTTCAAGCAGAAGACGGCATACGAGATGCCTAAGTGACTGGAGTTCAGACGTGTGCTCTTCGAATAGTAGCTCGACCCTTGCAACTGGTCGAACAAGTCGTCGATGCGTGGAAGAGGATAGCGATTCTTCACGGTCACCTTGTTGAGTTCGCGGTAGTCAATGCACATCCTGAAGGTACCGTCTTTCTTTTTCACAAATAATACTGGAGCTCCCCAAGGCGAAGAGCTAGGACGAATAAAACCCTTATCCAAGAGTTCTTGTAGCTGTGTCGATAGTTCTTCCAATTCTGATGGAGCTAAGCGATACGGTGCACGAGCTATAGGTGCTGCTCCAGGAGCTAACTCGATCTGGA
>CL2Contig126
AAGGGGCACACTGCCATTCTAGCACTCGTTACAGACGCATCAGCAAAGGAAAAGAAACTGGAAGATATACCAGTTGTAGTGACTTTCCTCAGGTGTTTCCTGAAGACTTACCTGGCTTACCGCCTCATCGTCAGGTCGAATTTCAAATCGAGCTCGCTCCAGGAGCAGCACCCATAGCTCGCGCACCATATCGCCTAGCT
>CL2Contig127
TGATGATAACCTGACCTCAAGTCTATCTTGGAGTAGTAGCTCGACCCTTGCAACTGGTCGAATAAATCATCAATTCGTGGAGGAGGATAGCGGTTCTTCACCGTCACTTTGTTGAGTTCTCGATAATCATAACACATGCGGAAAAGCTTCTCTTCACGGGTATAACGGGGGCCCATAGAGCGAAAACTAGATCCGACGAAACTCGAGTCCA
>CL2Contig128
CGTAAGCGGCTGAGCAATCTTCGAAAAGTCTCTAATAAACCGTCTGTAGTAACCTGCCAAACCCAAGAATTGGCGTATTTCCGTTGGCGTACGTGGTACAGGCCAGCTTCGAGTCTACCTTGGATGGATCGACTTGAATCCCATCCTTGTTCACTACGTGGCCTAGAAAGTAGACTTCACGAATACTATGACGAACTTGTCTAGGTAGGGTTTGCACACCCTGTTCATAAGGTCCTTAAATACGGCAGGTGCGTTCAATAATATCAAACATATATAGTATAGTAGTTAAAATAATTCATAAACCCAATACGATTGATGTTCAAACCAAACT
>CL2Contig129
AGGGTGCACGAGCTATTGGTGCTGCTCCAGGAGCTAGCTCGATTTGAAACTCGACCTGACGATGAGGCGGAAGACCAGGTAATTCCTCAGGGAATACCTCAGGAAAGTCACGTACGATCGGAATGTCTTCTATCTTCTTCTCTTTCATTGAGGTGTCAGTAACGAGAGCTAGAATAGCAGTGTGGTCCTTTCGCAAACACT
>CL2Contig130
CCCGGACTCTCAGCAGGTGGTAATCCTGACCTCAGGTCTATCTTGGAGTAGTAGCTCGACCCTTGCAACTGGTTCTTCACCGTCACTTTGTTGAGTTCTCGATAATCATAACACGTGCGGAAAAGCT
>CL2Contig131
AAGGCACGTAACGTTACATCAAGGTAAGTCTAAAGTTCGAGTTGTCACATAAGGTCAGGATATCATCAGCTGAGAGTCCGGGATGAGGACGTCTCCAAAACAGCATTCAGAACTCGCTACGGTCACTACGAGTTTCTTGTCATGCCATTCGGGTTAACGAACGCGCCTGCCGTATTTATGGATCTGATGAACAGGGTGTGCAAGCCGTACTTAGACAAGTTTGTGATAGTTTTCATCGACGACATTCTGATCTACTCCAAGAGTCAGGAGGAGCACGAGCAGCACCTACGACTTATCTTGGAACTTCTTCGAAAGGAACAGCTGTACGCCAAGTTTTCAAAATGCGACTTCTGGCTTCGTGAAGTCCACTTTCTAGGCCACGTGGTAAACAAGGATGGGATTCATGTTGATCCATCCAAGGTAGACTCGATTAAGAACTGGCCTGCACCTCGCACACCAACGGAAATTCGCCAATTCTTGGGTTTGGCAGGTTACTACAGAAGGTTCATCAAGGATTTCTCCAAGATTGCGCAACCTCTCACCTCACTAACGCAGAAGGGCGTTACTTATCGATGGGGTAATACACAGGAATCAGCATTTCAGCACTTAAAGGATAGACTCTGCAGCGCACCT
>CL2Contig132
TGGCATCATCTCTTTCTTGAAGGCTCAGAAATGTTTACGAAAGGGGCACACTGCCATTTTGGCACTTGTCACTGATGCATCAGCGAAAGAAAAGAAATTGGAGGATATTCCAGTTGTACGCGACTTTCCTCAGGTGTTTCCTGAAGATTTACCTGGTCTACCGCCTCATCGCCAGGTCGAATTTCAAATCGAGCTCGCTCCAGGAGCAGCACCCATAGCTCGAGCACCGTATCGTTTAGCTCCAACCGAATTGGAAGAACTGTCGAAGCTCATCGCCTTGGGGAGCTCCAGTACTTTTCGTGAAAAAGAAGGATGGCACTTTCAGGATGTGCATCAACTACCGTGAACTGAACAAGGTGACGGTGA
>CL2Contig133
ACGCAGGTGCTGCTCGTGTTCCTCCTGACTCTTGGAGTAAATCAGAATGTCGTCGATGATAAGGCTTGCACACTCTGTTCATTAAGTCCATGAAAACTGCAGGCGCGTTCGTTAATCCGAATGGCATGACTAGAAACTCATAATGGCCGTAGCGAGTTCTGAACGCT
>CL2Contig134
AGAGAATAGAGGACATTCCAGTTGTACGCAACTTTCCTCAAGTGTTTCCTGAAGATTTACCTGCGCCAGGTCGAGTTTCAAATCGAGCTAGCTCCAGGAGCAGCACCAATAGCCCGCGCACCGTATCGTTTAGCTCCAACCGAACTGGAAGAACTGTCAAAGCAGCTACAAGAGCTCTTGGGAAGGGGCTTTATTCGTCCAAGCTCTTCGCCTT
>CL2Contig135
GTTTGGCGGGGTATTACAGACGATTCATCAAAGACTTCTCCAAGATCGCACAGCCGGTTACTATGTTGACACAGAAAGGTGTTACCTATCGTTGGGGTAATGCACAGGAAACGGCTTTTCAGTATCTGAAGGATAGACGAGCTGTATCATTTGAAAATGGTTGGGTCAGAGATCAAAGCTTATACTAAACGGTCGAATGAGCTGGCCGTGCTA
>CL2Contig136
AGCTAGACGATATGGCGCGCGAGCTATGGGTGCTGCTCCTGGAGCGAGCTCGATTTGAAATTCGACCTGACGATGAGGCGGTAAGCCAGGTAAGTCTTCAGGAAACACCTGAGGGTAATCGCGTACAATTGGAATATCCTCCAATTTCTTTTCCTTCGTCGATGCATCTGTAACGAGTGCCAGAATGGCAGTGTGACCCTT
>CL2Contig137
TGACACCCTTCTGTGTCAGTAGAGTAAGTGGCTGAGCAATCTCTGAAAAGTCCTTGATAAACCGTCTCCGTTGGCGTATCTCCGTTGGCGTATGTGGTGCAGGCCAGTTCCTGATCGTGTTTACCTTGGATGGATCGACATGGATCCCATCCTTGTTCA
>CL2Contig138
ACGAGCAGCGCTTACGTCTTGTCTTGGAAACTGTACGCAAAGTTTTCAAAATGTGACTTCTGGCTTCGTGAAGTCCACTTCCTAGGCCACGTAGTGAACAAGGATGGGATCCATGTCGATCCATCCAAGGTAGACTCGATCAGGAACTGGCCTGCACCACGTACGCCAACAAGAGATACACCCATTTCTTGGGTGAGGCAGGTTACTACAGACGGTTTATCGAGGACT
>CL2Contig139
GTCACCATGTTGAGTTCACGGTAGTCGATGCACATTCTGAACGTACCGTCTTTCTTTCTCACGAATAACACTGGAGCTCCCCAAGGCGAAGAGCTTGGACGAATGAAGCCCTTTTCCAAGAGCTCTTGTAGCTGCTTTGACAGTTCCTCCAATTCTGATGGAGCTAGACGATATGGTGCGCGAGCTATGGGTGCTGCTTCGGAAGAGCACACGTCTAAACCCAGTCACTGACCAATCTCGTATGCCGTCTTCTGCTTGAAAAAAAAAAAAAAAAAAAAAAAAAAAAAAAAAAAAAAAAAAAAAAAAAAAAAAAAAAAAAAAAACAA
>CL2Contig140
AGGACGAATGAAACCCTTATCCAAGAGCTCTTGCAATTGCTTAGACAGTTCTTCCAGTTCGGTTGGAGCTAATCGATACGGTGCGCGAGCTATAGGTGCTGCTCCAGGAGCTAATTCGATTTGAAATTCGACCTGGCGGTGAGGCGGTAGCCCAGGTAAATCTTCAGGAAACACTTGGGGAAAATCACGTACAACTGGGATATCCTCTAATCTCCTCTCTTTCATCGATGCGTCTGAAACAAGTGCCAAAATGGCAGTGTGACCCTTTCGTAAACATTTCTGAGCCTTTACGAAGATTAGCGGGGGTTTCCCA
>CL2Contig141
AGGCATCATTTCCTTTCTTAAGGCTCAGAAGTGTTTGCGAAAGGGCCACACCGCTATTTTAGCGCTTGTTACTGACGCATCAACGAAAGAGAAGAGATTGGAGGACATTCCAGTAGTACGCGACTTTCCTCAAGTGTTTCCTGAAGATTTACCTGGGCTACCGCCTCATCGCCAGGTCGAATTCCAAATCGAGCTAGCTCCTGGAGGCACCAATAGCTCGTGCACCGTACCGCTTAGCTCCGTCAGAACTGGAAGAATTATCTACACAACTACAAGAACTCTTGGATAAGGGTTTCATTCGGCCTAGCTCTTTGCCTTGGGGAGCT
>CL2Contig142
TCACGCTCCCAAGCGGTGATACTCCGCAGGTGGATTTTGGGGGTGTGACAAAACGCACCGGCAGTCTTCATGGATCTTATGAACAGAGTGTGCAAGCCTTATTTAGACAAGTTTGTCATACTCTTCATCGACGACATCCTGATCTACTCCAAGAGTCAGGAGGAACACGAGCAGCATTTACGACTTATTTTTTTTTCTGGCTTCGTGAAGTCCACTTTCTAGGCCACGTGGTAAACAAGGACGGGATTCATGTGGATCCATCCAAGGTAGACTCGATCAGGAACTGGCCTGCTGTCACACCCCGACCACG
>CL2Contig143
AAGGACGGTACCTTGGGGAGCTCCAGTGTTATTTGTGAAGAAGAAGGACGGTACCTTCCGAATGTGTATTGACTATCGAGAGCTCAATAAAGTGACCGTGATGAATCGTTACCCTTTTCCGCGTATTGATGACCTGTTCAACCAACTGCAAGGGTCGAGCTTCTACTTAAAAATTG
>CL2Contig144
TCGATCAACTGCAAGGGTCGAGCTACTACTCGAAGATTGACCTGAGGTCAGGCTACCATCAGCTGAGAGTCCGAGACGAGGATATCTCTAAGACAGCGTTCATGTTGATCCATCCAAGGTAGACTCGATCAAGAACTGGCCTGCACCCCGTACTCCA
>CL2Contig145
AGGACGAATAAAACCTTTATCTAAGAGCTCTTGCAGTTGCGTGGACAGTTCTTCAAATTCTGATGGAGCTAAGCGATACGGTGCACGAGCTATGGGTGCTGCTCCAGGAGCTAGCTCGATCTGGAATTCGACCTGGCGATGAGGCGGTAGCCCAGGTAAATCTTCAGGAAACACTTGAGGAAAGTCGCGTACAACTGGAATATCCTCTAATCTCTTCTCTTTCGTTGATGCGTCAGTAACAAGTGCCAAAATGGCAGTGTGGCCCTTTCGCAAACACTTCTGGGCCTTCAGGAAGGAGATGATGCCAACCACAGCACCACTCTTGTCGCCT
>CL2Contig146
AGAATCAATCAAGAACTGGCCTGCACCTCGCACACCAACCGAAATACGCCAATTCTTGGGTTTGGCAGGTTACTACAGAAGGTTCATCAAGGATTTTTCCAAGATTGCGCAACCTCTCACTTTATTAACTCAGAAAGAAGTCACCTACCGTTGGGGTGAGACACAAGAATCTACATTTCAGCACCTAAAGGATAGACTTTGCAGTGCACCAATTCTTTCATTGCAAGAGGGCA
>CL2Contig147
AGGTTTGCACACTCTGCTCATAAGGTCCATGAAAACCGCTGGTGCGTTTGTCAGTCCGAAAGGCATAACCAGGAACTCGTAATGCCCATAACGAGTCCTGAACGCTGTCTTAGAGATGTCCTCGTCTCGGACTCTCAGTTGATGGTAGCCTGACCTAAAGTCAATCTACGAATAGTAGCTCGACCCTTGCAATTGGTCGAACAAGTCGTCAAGGCGTGGA
>CL2Contig148
TAGCTCTTTGCCCGGGGGAGCTCCAGTGTTGTTTGTGAAGAAGAAAGACGGTACCTTCAGGATGTGTATTGACTACCGCGAACTCAACAAGGTGACCGTGAAGAATCGTTATCCTCTTCCACGCATTGATGACTTATTCGACCAGTTGCAAGGGTCGAGCTACTACTCGAAGATAGACTTGAGGTCAGGTTACCATCAGCTGAGAGTCCGGGATGAGGACGTCTCCAAAACAGCATTCAGAACTCGTTACGGCCACTACGAGTTTCTTGTCATGCCGTTCGGGTTAACGAACGCGCCTGCCGTATTTATGGACCTTATGAACAGGGTGTGCAAACCCTATCTTGACAAGTTCGTCATTGTCTTCATCGACGACATTCTGATCTACTCCAAGAGTCAGGAGGAACACGAGCAGCATCTACGCCTTATTTTGGAACTCCTTCGAAAGGAGCAATTGTAGGCCAAGTTTTCGAAATGTGACTTCTAGCTTCGTGAAGTCCACTTGCTAGGCCACGTGGTAAATAAGGATGGGATACATGTCGATCCATCCAAGGTAGATTCGATCAGAAACTAGCCCGCGCCTCGCACTCCAACGGAAATACGCCAATTCTTGGGTTTGGCGGGTTATTATAGGCGATTCATTAAAGACTTCTCCAAGATTGCACAGCCGCT
>CL2Contig149
TTGGTGTATTTCCGTTGGTGTACGCGATGCAGGCCAGTTCCTGATCGAATCTACTTTGGATGGATCAACATGGAGCCCATCCCTGCTCACCACATGGTAATGGCCGTAGCGAGTTCTAAATGCTGTCTTGGAGACGTCCTCATACCGGACTCTCAGCTGATGATAACCAGACCA
>CL2Contig150
TTGTGAAAAAGAAGGATGGCACTTTCAGAATGTGCATAGATTACCGTGAACTGAATAAGGTCACAGTGAAGATTGCAAGGGTCGAGTTACTACTCCAAGATTGATCTAAGGTCGGGTTATCAACAGCTGAGAGTCCAAGATGAGGACGTCTCCAAGACAGCATTCGGAACTCGCTGCGGCCATTACGAGTTTCTTGTCATACCATTCGGGGTATGATTCGATTCATCCAAGGTAGACTCGATCAGGAACTGGCCTGCACCACGTACACCAACAGAAATACGCCAATTCTTGGGTTTGGCGGGATACTACAGGCGGTTTATCAAAGACTTCTCCAAGATCGCTCAGCCGCTCACTATGCTGACACTGAAGGGTGTCACCTACCGTTGGGGGGAATTCCCAGGAAAACGGCTTTTCAGTACTTAAAGGATAGGCT
>CL2Contig151
TCGATGCGTCACAATAAACCACAAAATCATCCGTGCCCTCGGGCAATGAGAGAATAGGTGCGCTGAAAAGCGGTTTCCTGGGAATCTCCCCAACGGTAGGTGACACCTTTCTATGTCAGTAGTGTGAGTGGTTGCGCGATCTTGGAGAAGTCTTTGATGAATCGTCT
>CL2Contig152
AGCGGCTGCGCGATTTTGGAAAAGTCTTTAATGAATCGTCTGTAATACCCCGCCAAACCCAGGAATTGGCGTAAGTGCTGCTCGTGCTCCTCCTGACTCTTGGAGTAGCTCAGAATGTCGTCGATGAAGACAATGACGAACTTGTCAAGATAGGGTTTGCACACCCTGTTCATAAGATAACCAGACCGTAATGGCTGCAGTGAGTTCTGAATGCTGTCTTGGAGATGTCCTCATCCCGGACTCTCAGCTGATGATAACCAGACCTTAGATCAACCT
>CL2Contig153
TGGATTTGATGAACCGAGTGTGCAAGCCCTACCTGGACAAGTTCGCTATAGTCTTCATCGACGACATCCTGATCTATTCTAAGAGTCAAGAGGAGCACGAACAGCATGTCACACCCCCAAAATCCACACGCGGAGTACCACCGCTTGGGAGCGT
>CL2Contig154
CCGAAATCCGCCAATTCTTGGGTTTGGCAGGTTACTACAGAAGGTTCATCAAGGATTTCTCCAAGATTGCGCAACCTCTCACTTCACTAACTCAGAAAGGTGTCACCTATCGTTGGGGTGATGCACAGGAGTCCGCGTTTCAGCACTTAAAGGATAGACTTTGTAGCGCACCGATTCTTTCATTGCCTGAAGGCACAGACGATTTCGTGGTTTAATGGGACACAGTGTGTATATAACTTAGGTGTATATTTTAAGCCCTTTTTAC
>CL2Contig155
AAGACGCAAGTGCTGCTCGTGCTCCTCCTGACTCTTGGAGTAAATCAGAATATCGTCGATGAAAACGATAACGAACTTGTCTAGAAACGGCTTGCACACTCTGTTCATTAAATCCATGAATACTGCGGGCGCGTTCGTTAACCCAAATGGCATGACAAGAAACTCATAGTGGCCATAACGAGTTTTGAATGCTGTTTTGGAGACGTCCTCATCCCGGACTCTCAGCTGATGATAACCCGACCTTAGATCAATCTTGGAGTAGTAGCTCGACCCTTGCAACTGATCGAACAAGTCGTCGATGCGTGGAAGAGGATAACGATTCTTCACAGTCACTTTGTTGAGTTCACGGTAGGCTATGCACATCCTGAATGTTCCATCCTTCTTCTTCACAAACAGTACTGGAGCTCCCCAGGGCGAAGAGCT
>CL2Contig156
AGGGTTACTACAGAAGGTTTATCAAAGATTTCTCGAAGATTGCGAAGCCACTCACTGTTCTTACTCAGAAGGGCGTCACCTATCGTTGGGGCGATGCATAAGAATCCGCGTTTCAGCACTTAAAGGAGAGACTTTGTAGTGCGCCTATTCTCTCGTTACCTAAAGGCACCGA
>CL2Contig157
ATCCCATCCTTGTTTACCACATGGCCTAGAAAGTCGACTTCATGAAACAAAAAGTTGCATTTCAAAAACTTGGCGTACAACTGTTCTGTTCGGAGGAGTTCCAGAATAAGCCGTAGATGGTGCTCGTGTTCCTCCTGACTCTTAGAATAGATCAGGATGTCGTCGATGAAAACAATAACAAACTTGTCCAGGTAAGGCTTGCACACTCTGTTCATAAGATCCATGAAGACTGCAGGTGCGTTTGTCAATCCGAAAGGCATAACCAGAAACTCGTAGTGCCCATAACGAGTCCTAAATGCCGTTTTAGGGACATCCTCGTCTCGGACTCTCAGTTGATGGTAGCCTGACCTTAGGTCAATCTTGGAATAGAAACTCGACCCTTGCAACTGGTCGAATAAGTCATCAATGCGTGGAAGAGGATAACGATTCTTCACGGTCACCTTGTTGAGTTCGCGGTAGTCAATACACATTCTGAAGGTACCGTCTTTCTTCTTCACGAATAACACTGGAGCTCCCCAAGGCGAAGAGCTAGGACGTATGAAACCCTTTTCCAAGAGTTCTTGTAGTTGCGTGGACAGTTCTTCAAGTTCTGATGGAGCTAGACGATAAGGTGCTCGAGCTATTGGTGCTGCTCCAGGAGCTAGCTCGATTTGAAACTCGACTTGTCGATGAGGCGGAAGACCAGGTAATTCCTCAGGAAATACCTCGGGAAAGTCGCGTACAATAGGAATGTCTTCTATCTTCCTTTCTTCCGCGGATGCATCAGAAACGAGGGCTAGGATAGCGGTGTGGCCCTTTCGCAAACACTTCTGGGCCTTAAGGAAAGAGATGATGCCTACAACAGCACCACTCTTGTCGCCACGAATCACGAGGGGTTCTT
>CL2Contig158
AAGTAACACCTTTCTGTGTCAACAATGTAAGCGGCTGTGCGATCTTTGAGAAGTCTAAATAAGGCTTACACACTCTGTTCATAAGATCCATGAAGGCTGCCGGTGCGTTCGTTAGCCCGAATGGCATGACTAGAAACTCGTAGTGACCG
>CL2Contig159
AGGAGTTCCAGAATAAGCCTCAGATGTTGCTCGTGTTCTTCCTGACTCTTAGAATAGATCAGGATGTCCTCAATGAAAACAATAACGAACTTGTCCAGGTAAGGTTTGCACACTCGGTTCATAAGATCCATGAAGACCGCAGGTGCGTTTGTCAACCCGAAAGGCATGACCAGAAACTCGTAGTGTCCATAACGAGTCCTGAATGCTGTCTTGGAGATGTCCTCGTCTCGGACTCTCAGCTGATGATAGCCCGATCTCAGATCAATCTTAGAGTAGAAGCTCGACCCTTGCAACTGGTCGAACAGGTCATCGATACGCGGAAGAGGATAACGATTCTTCACGGTCACCTTGTTGAGCTCGCGATAGTCA
>CL2Contig160
TCGCTTTAAGGAGCCCCGTTATACTCAAGAAGAGAAGTTATTCCGCATGTGTAACGATTATCGAGAACTCAACAAAGTGACGGTGAAGAACCGCTATCCTCCTCCACAAATTGATGATTTATTCGACCAGTTTCAAGGGCCGAGCTACT
>CL2Contig161
ACCAGCTGCAAGGGTTGAGTTACTACTCGAAGATTGATTTGAGGTCAGCCTACCATCAACTGAGAGTCCGAGACGAGGATATCTCTAAGACAGCGTTCCGGACTCGTTATGGGCACTACGAGTTCCTGGTTACGCCTTTTGGACTAACAAACGCACCT
>CL2Contig162
GTCTCCCCAGCGATAGGTGACACCCTTCTGTGTCAGTAACGTAAGCCTTCGAGAAATCCTTGATAAACCGTCTATAGTAACCTGCCAAACCCAAGAATTGGCGTATTTCAGTTCGAGTACGGGGCGCAGGCCAATTTCGGATCGAATCTACCTTGTGGCCTAGAAAGTGGACTTCACGAAGCCAGAAGTCGCATTTTGAAAGCTTGGCGT
>CL2Contig163
TTGGCCTGCACCTCGCACACCAACGGAAATACGCCAATTCCTGGGTTTGGCAGGGTACTACAGAAGGTTTATCAAAGACTTCTCGAAGATTGCGCAGCCGCTTACACTACTGACACAGAAGGGTGTCACCTACCGTTGGGGTAGTACTCAGGAAACCGCTTTTCAGCACTTAAAAGACAGGCTCTGCAGCGCACCTATCCTCTCATTGCCTGAAGGCACAGACAA
>CL2Contig164
TCGAAGCTGCATCAGTAACCAGTGCCAAGATAGTAGTATGACCCTTTCGCAAACATTTCTGAGCCTTCAGGAAATACGAGGAAGAGGATAGCGGTTCTTCACTGTGACCTTGTTCAGCTCGCGATAATCAATGCACATTCTGAAAGTGCCATCCTTCTTTTTCACGAATAGTACTGGAGCTCCCCAAGGCGAAGAGCTTGGACGAATGAAACCCTT
>CL2Contig165
TGGGGAGCTCCAGTCTTTTTTTGTGAAGAAGAAGGACGGTACTTTTAGGATGTGTATTGACTACCGTGAGCTCAACAAGGTGACTGTGAAGAATCGTATCCTCTTCCATGCATTGACGATTTGTTCAACCAGTTGCAAGGGTCGAATTATTACTCTAAGATTGATTTGAGATCGGGATACCA
>CL2Contig166
AGGGCCACGCCGCTATACTAGCCCTCGTTACTGACGCATGAACGAATGAGAAGAGGATCGAGGATATTCCTGTAGTACGCAACTTTCCTCAAGTGTTTCCAGAGGATTTACCTGGGCTACCGCCTCATCGCTAGGTCGAATTCCAGATTAAGCTAGCTCCAGGAGCAGCACCAATAGCTGGAAGAACTTTTTTTTTGGGTAAAGGGTTACCCCGGTGATTCTATTAAAATGCAACTGTCCAAGCAACTACAAGAACTCTTGGATAAGGGTTTCATTCCTCCTAGCTCTTCGCCTTGGGGAGCTCCAGTACTATTTGTGAAAAAGAAAGACGGTACCTTCAGGATGTGCATAGATTACCGTGAACTCAACAAGGTGATTGTGAAGAATCGTTATACTTCCACGTATTGATGACTTGTTCGACCAGCTACAAGCGTCGAGCTACTACTCCAAGATTGACCTAAGTTCAGGCTACCATCAACTGAGAGTCCGGGATGAGGACGTCTCCAAAACAGCATTCAGAACTCGCTACGGCCATTACGAG
>CL2Contig167
CGGACCTAGTTTTCGCTATAAGGAGCCCCGTTATACCCCAGAAGAGAAGATGTCACGCACGTGTAACGACTATCGAGAACACAACAAAGTGACAGTGAAGAACCGCTACCCCCTTCCACGTATTGATGACTTATTCGACCAGTTGCAAGGGTCGAGCTACTGCACAAAGATAGACCCGAGGTCAGGCTA
>CL2Contig168
ACCCTTGTCCAAGAGTTCATGCAGTTGCGTGGACAGTTCTTCTAGTTCTGATGGGGCTAAGCGATAAGGTGCTCGAGCTATGGGCGCTGCTCCAGGAGCTAGCTCGATTTGAAACTCAACTTGACGATGAGGCGGAAGACCAGGTAATTCCTCAGGGAATACCTCAGGAAAGTCACGTACAATCGGAAAATCTTCAATCCTCTTCTCTTTCTTCGAGGTGTCAGTAACGAGGGCTAGAATAGCAGTGTGCCCCTTTCGTAAACACTCCT
>CL2Contig169
AGGGTTGTAATCTTATCCTCGCTGGTCAGACGTTCCCTACCGACCTCATTCCTATAGTTCTGGACAGCACCTATAGCTCACGCACCGTATCGCTTAGCTTCAACTGAATTGGAAGAACTGTCAAAGCAGCTACAAGAGCTCTTGGAAAAGGGCTTTATTCGTCCAAGCTCTTCGCCTTGGGGAGCTCCAGTACTTTTCGTGAAGAAGAAAGACGGTACGTTCAGGATGTGCAT
>CL2Contig170
AGACGATATGGTGCTCGAGCTACTGGCGCTGCTCCAGGAGCTAGCTCGATTTGAAACTCAACTTGGCGATGAGGCGGAAGACCAGGTAATTCCTCAGGAAATACCTCGGGAAAATCGCGCACAATAGGGATGTCTTCAATTCTCTTCTCTTCCGTTGATGTGTCAGTAACGAGTGCTAAAATGGCAGTGTGGCCCT
>CL2Contig171
TGGGGCTCTCCCCAACGATGGGTGACACCCTTCTGTGCCAGTAGTGTAAGTGGCTGCGCAATCTTCGAGAAATCCTTGGTATACCGTCCGTAGTAACCTGCCAAACCCAAGAATTGGCGTATCTCCATTGGCGTACGTGGTGCAGGCCAGTTCCTGATCGAGTCTCCCTTGGATGGATTGACATGGATCCCAATCCTTGTTCGCT
>CL2Contig172
TACATCCTCGGAAGAAAGGAAGATAGAAGACATACCTATTGTGCGTGATTTTCCTGAGGTATTTCCTGAGGAATTACCTGGTCTTCCGCCTCATCGTCAAGTCGAGTTTCAAATCGAGCTAGGAGTAGCGCCAATAGCTCATGCACCTTATCGTCTAGTTCCATCAGAACTTGAAGAACTGTCCTATATGCCCTAGCTCTTCGCCTTGGGGAGCTCCAGTGTT
>CL2Contig173
CGCGGTAGTCAATACAAATTCTGAAGGTACCGTCTTTCTTCCTCACAAATAACACTGGAGCTCCCCAGGGCGAAGAGCTAGGACGTATGAAACCCTTTTCCAAGAGTTCTTGTAACTATGCGGATAGTTCTTCTAGTTCAGATGGAGCTAGACGATAAGGTGCACGAGCTATGGGCGCTGCTCCAGGAGCTAGCTCGATTTGAAACTCGACTTGACGATGAGGCGGAAGACCAGGTAATTCCTCAGGAAATACCTCAGGAAAGTCGCGTACAATCGGAATATCTTCTATCTTCTTCTCTTTCGCTGAGGTGTCAGTAACGAGAGCTAAAATAGCAGTGTGGCCCTTGCGCAAACACTTCTGGGCCTT
>CL2Contig174
ATCCCTGGGTAAACCGTCTGTAGTACGTGGTGCAGGCCAGTTTCTGGTCGAGGCTACCTTGGATGGATGGATCCCATCCTTGTTCACTACGTGGCCTAAGAAGTGGACTTCACGAATACTATGACGAACTTGTCTAGGTAGGGTTTGCACACCCTGTTTATAAGGTCCTTAAATACGGCAGGAGCATTCAAATAATATCAAGCCA
>CL2Contig175
CGTCATGCCATTTGGGTTAACGAACGCGCCTGCAATATATATGGATCTTATGAACAAGTTCGTCATTGTCTTCATCGACGACATCCTGATCTACTCCAAGAGTCAGGAGGAGCACGAGCAGCGCTTACGTCTTGTCTTGGAAACTGTACGCAAAGTTTTCAAAATGCGACTTCTGGCTTCGCAGTGCACCTATTCTCTCATTGCCAGAGGGCACCGACGATTTCGTGGTCT
>CL2Contig176
TGGCATCATCTCATTCTTGAAGGCTCAGAAATGCTTACGTAAGGGTCACACAGCCATTCTGGCTCTTGTTACAGACGCATCAGCAAAGGAAAAGAAATTGGAGGATATTCCAATTGTACGTGATTACCCTCAGGTGTTTCCTGAAGACTTACCTGGCTTACCGCCTCATCGTCAGGTCGAATTTCAGATCGAGCTCGCTCCAGGAGCAGCACCCATAGCTCGCGCACCATATCGTCTAGCTCCATCAGAATTGGAGGAACTGTCAAAGCAGCTACAAGAGCTCTTGGAAAAGGGCTTCATTCGTCCAAGCTCTTCGCCTTGGGGAGCTCCAGTACTTTTCGTGAAAAAGAAAGACGGTACGTTCAGGATGTGCATCGACTACCGTGAACTCAACAAGGTGACGGTGAAGAACCGTTATCCTCTTCCACGCATAGACGACTTATTCGACCAGTTGCAAGGGTCGTGTTACTATTCCAAGATCGACCTACGGTCAGGATATCATCAACTGAGAGTCCGCGAGGAGGACGTCTCTAAGACAGCATTCAGAACTCGCTATGGTCACTACGAGTTCTTGGTTATGCCGTTCGGACGTTCGGACCCAGTCACTGACCAATCTCGTATGCCGTCTTCTGCTTGAAAAAAAAAAAAAAAAAAAAAAAAAAAAAAAAAAAAAAAAAAAAAAAAAAAAAAAAAAAAATAATGACAAA
>CL2Contig177
CGGCTGTGCGATCTTCGAGAAATCTTTGATAAATCGTCTGTAATACCCCGCCAAACCCAAGAATTGGCGTATTTCTGTCGGTGTCCTGATCGAATCTACCTTGGATGGATCGACATGAATCCCATCCCTGTTCACCACATGGCCTAAGAAGTGGACTTCATGAAGCCAGAAGTCGCATTTAGAAAACTTGGCGTACAATTGCTCCTTTCGACACCAGTCCACCCACAAGCCAATGGCCAA
>CL2Contig178
CCTTTAGGTGCTGAAAAGCTAACTCTTGTGCATTTCCCCAATGATAAACAACGCCTTTCTGCGTTAGCAAGGTGAGAGGCTGCGCGATCTTAGAAAAATCCTTAATGAATCTCCTGTAGTAACCTGCCAATCCCAAGAATTGGCGAATTTCCTTTGGTGTGCGAGGCGCAGGCCAGTTCTTAATAGAGTCCACTTTGGATGGATCAACGTGAATCCCATCCTTGTTCACCACATGCCCTAGGAAATGGACTTCACGAAGCCAGAAGTCGCATTTCGAGAATTTTGCGTAAAGCTGTTCCTTCCGAAGGAGTTCCAAAATAAGTCGTAGATGCTGTTCGTGCTCCTCTTTACTCTTAGAATAGATCAGGATGTCGTCGATGAAGACTATAACAAACTTGTCCAGGTACGGCTTGCACACTCGATTCATCAAATCCATAAAAACTGCCGGTGCGTTCGTCAGCCCAAACGGCATGACCAAAAACTCATAGTGCCCATATCGAGTCCTAAAGGCCGTCTTAGAGACATCCTCTTCTCGAACTCTCAGCTGGTGATATCCCGATCTCAGATCGATCTTTGAATAGTAGCTCGACCCCTGCAACTGGTCGAACAAGTCGTCAATACGCGGTAGAGGATAACGATTCTTCACAGTCACCTTGTTGAGTTCGCGATAGTCGATACACATTCTGAAGGTACCATCCTTCTTCTTCACAAATAGTACTGGAGCTCCCCAAGGCGATGAGCTAGGACGAATAAAACCCTTATCCAAGAGTTCTTGTAGTTGCGTGGAGAGTTCTTCCAACTCTGATGGCGCTAAACGATAAGGTGCACGGGCTACAGGCGCGGCTCCAGGAGCTAGTTCAATCTGAAACTCGACTTGGCGATGGGGCGGAAGACCAGGTAATTCCTCAGGGAATACCTCAGGATAGTCGCGTACAACTGGAAAATCTTCTAGCTTCTTCTCTTTCTCTGTGGTATCAGTAACTAGAGCCAAAATCGCAGTGTGGCCCTTTCGTAAGCACTTCTGGGCCTTAAGAAGAGAGATGATGTTCTCAACAGCACTTCTCTTGTCGCCACGAATCATGAGAGGTTCACCACCTAAACCAGGA
>CL2Contig179
TGGCAATGAGAGAATAGGTGCGTTGCATAGTCTTTCCTTTAAATACTGAAACGCTGACTCCTGGGCATCGCCCCAATGATAGGTGACGCCTTTCTGAGTTAGAGAAGTGAGAGGTTGCGCAATCTTGGAGAAATCCTTGATGAACCTTCTGTAATAGCCCGCCAAACCCAAGAATTGGCGAATTTCTGTTGGTGT
>CL2Contig180
TCCATCCAAAGTAGATTCAATCAGGAATTGGCCTGCGCCTCGCACACCAATACGCCAATTCTTGGGTTTGGCGGGTTACTACAGACGGTTTATCAAAGACTTCTCAAAGATTGCACAACCACTTACACT
>CL2Contig181
ATTTTGTTTTTTGTTTTTTTTTTTTTTTTTTTTTTTTTTTTTTTTTTTTTTTTTTTTTTTTTTTTTTTTTTCAAGCAGAAGACGGCATACGAGATGCCTAAGTGACTGGAGTTCAGACGACCGCGAACTCAACAAGGTGACCGTGAAGAATCGTTATCCTCTTCCACGCATTGATGACTTGTTCGACCAGTTGCAAGGGTCGAGCTATTACTCTAAGATTGATTTGAGATCGGGATACCATCAGCTGAGAGTCCGAGATGAGGACGTCTCCAAAACAGCATTCAGAACTCGTTACGGCCATTACGAGTTTCTGGTTATGCCATTCGGGCTGACGAATGCACCAGCGGTCTTCATGGACCTCATGAACCGAGTGTGCAAGCCTTACTTGGATAAATTTGTCATAGTCTTCATCGACGACATCCTGATCTATTCTAAGAGTCAGGAGGAACACGAGCAACACCTGAGGCTTATTCTGGAACTTCTAAGAAAAGAGCA
>CL2Contig182
ACGACCCTTGCAATTGGTCAAATAAGTCGTCTATGCGCGGAAGAGGATAACGGTTCTTCACCGTCACCTTGTTGTGTTCACGGTAGTCGATGCACATTCTAAACGTACCGTCTTTCTTCTTCACAAACAACACTGGAGCTCCCCAAGGCGAAGAGCTAGGTCGGATAAATCCCTTATCCAAGATTCCTGGTAGCTGCGTCGATAGTTCTTCCGATTCTGGTGGAGCTAAGCGATACGGTGCTCGAGCTATGGGTGCTGCTCCTGGAGCGAGCTCGATTTGAAATTCGTCCTGACGATGAGGCGGTAGACCAGGTAAATCTTTAGGAAACACCTGAGGAAAGTCGCGTACAGCTGGATGGTCTTCCAACTTCTTTTCTTTGCATGGGATTTCTGCTTGCTGTTGCTGCTGGCGATTCCGATTTGCAGGTCGTGGACTCCTG
>CL2Contig183
ATCGATGCGTCACAGTAGACCACAAAATCACCCGTGCCCTCTAGCAATGAAAGTATGGGTGCCCTGCGTAGTCTATCCTTTAAGTACTGAAAAGCGGTTTCCTGGGAATCTCCCCAACGGTAGGTGACACCTTTCTGTGTCAGTAATATAAGTGGCTGTACGATCTTGGAGAAGTCT
>CL2Contig184
AAGGAATTGGCCTGCACCTCGAACACCAACTGAAATCCGCCAATTCTTGGGTTTGGCGGGTTACTACAGAAGGTTTATCAAGGATTTCTCAAAGATTGCGCAACCTCTTACTATTCTTACTCAGAAGGGTGTCACCTACCGTTGGGGTGATGCTCAGGAATCCGCATTTCAGCAGCTGAAGTTGAAGCTTTGTAGCGCACCTATTCTCTCATTACCTGAAGGCACAGACGAT
>CL2Contig185
TGCACCGCGTACACCGACGGAAATACGCCAATTCTTGGGCTTGGCGGGGTATTTCAGACGATTCATTAAAAGACTTTTCGAAGATCGCGCAACCGCTTACTATGCTGACACAGAAATGGTGTCACCTACCGTTGGGTCTCGGGTGTGTATTGATGCAACAGGATAAAATTACCGCCTACGCTTCGCGGCAACTCA
>CL2Contig186
TAGGTGCTGCTCCTGGAGCGAGCTCGATCTGAAATTCGACTTGATGATGAGGCGGTAAACCGGGTAAATCTTCAGGAAACACCTGAGGAAATTCGCGTACAACTGGAATATCCCCTATTCTCTTCTCTTTCGTCGATGCATCTATAACTAATGCCAGAATAGCAGTGTGCCCCC
>CL2Contig187
CGGCTGCGCGATCTTCGGTAAGTCTTTAATGAATCGTCTGTAGTACCCCGCCAAGCCCAAGAATTGGCGTATTTCCGTTGGTGTACGCGGTGCAGGCCAGTTCCTGATTGAACTTGTCTAGATAAGGTTTGCACACCCTGTTCATAAGGGGTCCATAAATACGGCAGGTGCG
>CL2Contig188
TCGACCTCATTCCTACAGTTCTGGGCAGCACCTATAGCTCACGCACCGTATCGCTTAGCTCCATCAGAACTGGAAGAACTATCGACGCAACTACAAGAGCTCTTGGATAAGGGCTTCATTCGTCCAAGCTCTTCGCCTTGGGGAGCTCCAGTGTTATTCGTGAAAAGAAGGACGGTATCTTCAGGATGTGCA
>CL2Contig189
TGGGCACTATGAGTTTTTGGTCATGCCGTTTGGGCTGACAAACGCACCCGCAGTTTTCATGGACTTGATGAACCGAGTGTGCAAGCCATACCTGGACAAATTCGTTATAGTCTTCATCGACGACATCCTGATCTATTCTAAGAGTCAGGAGGAACACGAACAGCATCTACGACTTATTCTGGAACTCCTTCGAACAGAACAGCTTTATGCAAAGTTCT
>CL2Contig190
AGCCAGAAGTCGCATTTTGAAAACTTTGCGTACAGTTGCTCCTTTCGAAGAAGTTCCAAAATAAGGCGAAGATGCTGCTCGTGTTCCTCCTGACTCTTGGAGTAAATCAGAATGTCGTCTATGAAAACAATAACGATAGTCGGAATAACTGTGGGGAATCGATATAGATGAGGCATTACAGATCTTAGCACTTTCCTGCATTCCTGCTGCAAATTCATATGTTGTTCTCAGATGTGGCACT
>CL2Contig191
TCGGTAGGCGACACCCTTCTGTGTCAGTAGTGTAAGCGGCTGAGCGACTTTCGAGAAATCCTTGATAAATCGTCTGTAGTAACCCGCCAAACCTTGTTCAGTTCACGGTAATCAATTTCACATCCTGAAGGTACCATCCTTCTTCTTCACAAATAATACTGGAGCTCCCCAGGGCGAAGAGCTAGGTCGGATAAATCCCTTATCCAAGAGTTCTTGTAGCTGTGTAGATAGTTCTTCCAACTCTGATGGAGCTAAGCGATACGGTGCACGTGCTATCGGTGCTGCTCCTGGTGCTAGCTCGATTTGAAACTCGACCTGGCGATGAGGCGGTAGACCAGGTAAATCTTCAGGGAACACCTGAGGAAAGTCGCGTACAACTGGAATATCTTCCAATTTCTTTTCTTTTGCTGATGCATCGGTAACAAGTGCCAGAATGGCAGTGTGGCCCTTACGCAAACACTTCTGAGCCTTTAGAAAGGAGATGATGCCTACCACAGCACCA
>CL2Contig192
TCACGTTGCATCAACACGCAACCAAGTCCTTGGATGGAAGCGTCGCAATAAACCACAAAATCATCTGTGCCTTCAGGCAATGAGAGGATAGGCGCGCTACAAAGTCTATCTTTTAAGTGCTGAAATGCGGACTCCTGTGCATCACCCCAACGATAGGTGACACCCTTCTGAGTCAGTGAAGTGAGAGGTTGCGCAATCTTGGAGAAATCCTTGATAAACCTTCTGTAATATCCTGCCAAACCCAAGAATTGGCGGATTTCTGTTGGTGTACGGGGTGCAGGCCAGTTCTTGATCGAGTCAACCTTGGATGGATCAACATGAATCCCATCCTTGTTTACCACATGGCCTAGAAAGTGGACTTCGCGAAGCCAGAAGTCACATTTCGAAAACTTGGCATACAACTGCTCTTTTCGAAGAAGTTCCAGAATAAGCCTCAGGTGTTGCTCGTGTTCCTCCTGACTCTTAGAATAGATCAGGATGTCGTCGATGAACACTATGACAAACTTATCCAGGTAAGGCTTGCACACTCGGTTCATGAGATCCATGAAGACCGCAGGTGCATTCGTCAATCCGAAAGGCATAACCAGAAACTCGTAATGGCCGTAACGAGTTCTGAATGCTGTTTTGGAGACGTCCTCCTCTCGGACTCTCAGCTGATGGTAGCCCGATCTCAAATCAATCTTAGAGTAATAGCTCGACCCTTGCAACTGGTCGAACAAATCATCAATGCGTGGAAG
>CL3Contig1
ACATTGTGAACACCACTCCGTTGTGTCGATAACGAGTTATGGGCCAGTGATTTGGCTGCCGCCAACTTCTGCCAGCATGGAGGTGATCGGCATTTCCGCTCGTACAACGCCT
>CL3Contig2
TGTCATGCGCAAGCAGCACACTCTCCAGCCATCAACGATACGGATAAGTTTCTACACTTGCGGTCATCTATCTAAAGGTAGCGGTTGCTAGGCACGGGGTGCCAACCTTCACTACCTCTAATCGCAACCCACGA
>CL3Contig3
AGCGTTGGAAACCTCTAGAATTCCTAGTCGGAGACTGGATGCTACTTAAAGTTACACCCTGGAAGGGTGTGGTATGTTATGGCTAACGGGACGAGCTTAATCCGTGATATGTTGGACCGTTCGAAAATTACTGAAAAGATCGGTAAGGTAGCT
>CL3Contig4
TGATTTCGGCAACAACTGGGAAAAGCATATCCCTATGGTGGAGTTCTCGTACAATAACAGTTATCACAAGCCGCTCCATTCGAGGCATTATACGGGCGTAAATGCCGGTCACCTCTCTGT
>CL3Contig5
AAGTTTTCTACACTTGCAGTCATCTACCTGAAGGAAGTGGTTGCTAGGCACGGGGTGCCAACCTCCATTATTTCCGATCGTGATGCACGTTTTACCTCTGAATTGTGACATGCAATGCA
>CL3Contig6
ACGGAAAAGATTGCCTAGATCAGACAATGAATGGCGGTAGCTCGCAACCGTCAAAAAGCTACGCTGATAAGCGTATATAACCTTTAGAATTCCAAGTTAGAGAACAAGTTTTGTTAAAAGTCT
>CL3Contig7
TGGTGACTTGATCCTGGTCACGTCACGCCTCCAAGCGGTGGTACTCCGCATGGTGGATTTTGGGGGTGTGACACTGGAAAGGGATAGTTCGTTTTAGCAAACGCGGCAAACTCAATCCGCGGTATGTCGGACCGTTCGAAATCATAGAAAGAATAGGCAAGGTGGCCT
>CL3Contig8
AGGCTGCTCCGATCGAGACTTTGTATGAGTGGAAATGCCGATCACCTCTATGCTGGGCAGAAGTGGACGACAGCCAAATCACTGGCCTAAAACTTGTTATCGACACAACGGAAAAGATTGCCTAAATCCGACAATGAATGATGGCAGCTCGTGACCGTTAGAAAAGCTACGCT
>CL3Contig9
AGAGATGATGGAAGGTGGTATGCCGTTCCTAGCGACTACTTCCTTCTAATAGATATCTGTGAGTGTAGAAAACTTGGGCGGTTTCCTTGATTGCTAGAAAGTGTGAAGACTTAGTCAGTCGATCAACGATCACCCTGATGGTGTCGTTTCCTTGCTGGGATCTAGGTA
>CL3Contig10
TGAGCACAACATATCATCCATGGACGGATGGACAGACTGAACGCACCATCCAAACGCTTGAAGACACGGTCGGAGAAGACACCTCCCTTTAGTGGAGTTTTCGAATAACAACAGTTACCACACCAGCATTCAGGCCGCCCCGTTTGAGGCATTGTACGGACG
>CL3Contig11
TCCAACATCTGCCCAATAAAGAGGTGATCGGCACTTCCGTCCGTACAATGCCTCTGTGGTAACTGTTGTTATATGAAAACTCCACTAACGGGAGGTGTTTTTCCCAGCCATTGCCAAAGTCGATT
>CL3Contig12
TGATAAGGGTCTCTTCTGATAGGAACTTCTTCAGATTCGACACGTGAAAGACATTGTGAAATGCCCCGAGTTCAGCTGGTAGGTTCAATCTGTAGGCTACCTTGCTGATTTTCTCAATGATCTCGAACGGTCCAACGTACCGCGGAAGCAATCAAGAACACACACAAACTCTCCCTCTCTTCTTCGCAAACCGAAGGCAGCCAAGGACTTTCCCCCATCGGAGATCATTGTCCACGGATCAATCCTACTCTCCTTTCAATCGGT
>CL3Contig13
GTTTTTTTTTTTTTTTATTTTTATTTTTTTTTTTTTTTTTTTTTTTTTTTTTTTTTTTTTTTTTTTTTTTCAAGCAGAAGACGGCATACGAGATGCCTAAGTGACGGAGTTCAGACGTGTGCTCTTCCGATCTTGTGTTCCTTCAAAGGAACTATGAGGGTCACTTTGTAGGTAGGTTCACTTTGTAGGCCACCTTGCCTATTCTTTCAAGTTCTGCTGGTAGGTTCACTTTGTAGGCCACCTTGCCTATTCTTTCAATGATTTCGAACGGTCCTACATACCGCGGATTGAGCTTGCCCCG
>CL3Contig14
TGCCACAAATCAGCGGCAAGTTGTGGGTCGCGATCAGAGATAATGGAGGTTGGCACCCCGTGCCTAGCAACCACTTCTTTCAAATAGATGACTGCGAGTGTAGAAGACTTATCCGTCTCCTTGGTGGCTAAAAAAGCGTGCTGGTCACGTGGG
>CL3Contig15
TGCTGAAAGTCTCACCCTGGAAGGGTATGGTACGCTTTGGGAAACGCGGCAAGCTTAATCCGCGTTATGTTGGACCATTCAAAAATCTGGAACGAATCAGTAAAGTGGCAAACAAGCTCAAGTTACCTGCTGAGTTGGGTAACGTTCATGATGTGTTACATGTTTCGCAGTTGAAGAAGTGT
>CL3Contig16
TGAAAACTCCACCAAAGGGAGATGTTTTTCCCAGCCGTTGCCGAAATCGATAACACATGCCCGAAGCATGTCTTCTAGGGTTTGTGCAGACTTTGTGAGTCGATCCACGATCACCCAAATGGTATCGTTACCTCGTTGAGATCTAGGCAGGCCA
>CL3Contig17
GTTTCTTTTTTTTTTTTTTTTTTTTTTTTTTTTTTTTTTTTTTTTTTTTTTTTTTTTTTTTTTTTTTTTTTTCAAGCAGAAGACGGCATACGAGATTGGTCAGGACGTGAATCGTGCATCGCGATCCGAAATAATAGAGGTGGGCACTCCGTGCCTCGAAACAACTTCTTTAAGATAGACGTCTGCGAGAGTGGAGAACTTGTCCGTTTCCTTAATCGGCAGGAAGTGTGCAGACTTGGTGAGTCGATCAACTATGACCCATATTGTATCGTTCCCACGCTGAGATCTAGGTAGGCCTGTAACAAAATCCATGGAAATTTCTTCCCATTTCCATTGCGGTATCTTAGGCTCTCCAGTCACTGACCAATCTCGTATGCCGTCTTCTGCTTGAAAAAAAAAAAAAAAAAAAAAAAAAAAAAAAAAATAAAAACAAAAACAAAAAAATC
>CL3Contig18
ACGGCTGGGAGCGGCATCTACCTTTAGTGGAGTTTTCGTATAACAACAGTTACCACACCAGCATCCAGGCAGCTCCACGATGCTCCGTTCGAGGCATTGTACGAACGGAAGTGCCGATCACCTCTTTGTTGGGCAAAAGCTGGAAACAGCTAAATCATTGGCCCAGAATCCG
>CL3Contig19
ACACACATCAGAGGTGATTTCTCAGGTACGAAAACGAATGACGGCAGTTCGTGACCGCCAGAAAAGCTACGCTGTTAAGCGCAAAGAAACCACTCGAGTTTTAAGTTGGGGATCGAGTACTATCTAAAGGATCACCTTGGGAAGGTGT
>CL3Contig20
AGGTGAGACTTTAAGTAGCACTCGATCCCCAACCTGGAACTCGAGTGGTTTCCTTCGCTTATCGTTGTCGTATCTGAGCAATCCTCTCGGTTGTATCTACTACAAGTTCTGGGCCTGTGATTTGACTGTCGCCAACCTCTGCCCAACA
>CL3Contig21
AGTTCAGGCGGTAGGCCACCTTGCCTATTTTCTCAATGATTTCAAAAGGTCCAACGTATCGTGGGTTTTTTTTTGGGTAAAGGGGTTACCCCGGTGATTCTATATATTCACAACCAAACCAAAACA
>CL3Contig22
TCGGGTAGATTCAACCTGTAGGCCACCTTGCCATTCTCTCAGTGATTTCGAAAGGTCCAACACATCGAGGGTTGAGTTTCATCTCGTATACCAAAACGAACCACACCCTTCCAGGGTGAGACT
>CL3Contig23
AGCCATCAGGACCACTGCAACCACCAGATATCCCAACATGGAAATGGGAGCAAATTTCCATGGATTTCGTCACTGGCTTACCTAGATCTCAGCGAGGAAACGACACCATCTGGGTGATCGTGGATCGACTGACTAAGTCTGCACACTTTCTGGCAATCAAGGAAACTGACAAGTTTTCTACACTCGCAGACATCTACTTGAAGGAAGTAGTCACCAGGCACGGAGTGCCAACTTCCATCATTTTTGATCGAGACCCACGCTAGATCGGAAGACACACGTCTGAACTCCAGTCACTGACCAATCTCGTATGCCGTCTTCTGCTTGAAAAAAAAAAAAAAAAAACAAAAAAAACAAACAAAAAAGAAAAAAAAAACAAAAAAAAAAAAAAAA
>CL3Contig24
TGTTTCATCTGACAGACACTTCTTCAGATTAGGCACGCGAAAGACGTTGTGTACCGCACTCGGCTCTTCAGGCAGGTTTAGTCTATAACAACCTTACCGATCCTCTCGGTAAATTTCGAACGGTCCAACATATCGCGGATTAAGTTTGCCCTGTTTGTCAAAACGTACCACACCCTTCCAGGGTGAAACTTTAAGTAGAACCCAGTCTCCGACTCGGAGTTCTAGAGGTTTCCTACGCTTATCCGCGTAGCCTTTCTGACGGTCTTGAGCTGCCGCCATGCGTTGTCTGTCCTGGGCAATCCTACCCGTTGTGTCAAGTGCAAGTTCTGGGCCGGTAATTTGGCTTCCGCCCAACACAGAGGTGACCGGCATCTGCGTCCGTGCAATGCCTCAAATGATGCTGCCTGAATGCCAATGCGGTAGCAGTTGTTGGAAGAGATTCTTCAAAGGGAAGTGTCACTCGTGTCCAAGGACGATAATACATGTTCTCAGCATGCGTTGGAGTGTTTGGATGGTGCGTTTGGCCTGACCATCTGTTTGCAGGCGATAAGTGGTGCTCATGCCTAACTGTGAGCCAAAGGGTTTTGT
>CL3Contig25
ATGCCGGGTAGAAGTGGGCGACAGCCAAATTACTGGCCCAGAACTTGTTATCAACACAACAGAAAAGATTGCCCAAATCCAACAACGAGCGATGGCAGCTCAGGACCAACAGAAAGGCTACGCTGGAAGTGTAGGAAACCGCTCGAGTTCCAGGTTGGGGATCGCGTGCTACTTAAAGTCTCACCTTGGGAAGGTGTGGTTCGATTTGGGCAAACGGGGCAAACTTAATCCGCGTTATGTCGGACCCTTCGAAATCACTAAGAAAATCAGCAAGGTGGCATACAGACTGAATTTGCCCGAAGAACTCAGTGGTGTTCACAACGTCTTTCACGTGTCGAATCTGAAGAAATGTCTGTCAGATGAGACA
>CL3Contig26
ACGTGCTCGAAACATGTCTTCAAAAGTTTGGATGGTGCGTTCAGTCTGCCCATCCGTCTGTGGATGATATACTGTGCTCATGTCTAAACGCGAGCCAAAGGATTTGTGCACCGCTTGCCACAAATCAGATGCAAATCGTGGGTTGCGATTAGAGGTAATGAAGGTTGGCACCCCGTGCCTAGCAACCGCTTCCTTTAGATAGATGACTGCAAGTGTAGAAACTTATCCGTTTCTTTGATGGTTAGAAAGTGTGCTGGTTGCGCAAAACAATCAATGAGTAACCAAGTGCTGTTTTCG
>CL3Contig27
CATGCTTCGAGCATGTGTAATCGACTTTGATAACGGCTGGGAGCGGCATCTACCTTTAGTGGAGTTTTCGTATAACAACAGTTACCACACCAGCATCCAGGCTACTCCGTTCGAGGCATTGTACGGACGGAAGTGCCGATCACCTCTTTGTTGGGCAGAAGTTGGAAACAGCCAAATCACTGGCCCAGAACTCGTCGT
>CL3Contig28
CAGACACTTCTTCAGATTCGACACATGAAATACGTTGTGAACACCACTGAGCTCTTCGGGCAGATTCAGTCTGTACGCCACTTTGCCGATTTTCTCAGTGATTTCAAAAGGTCCGACATAACGCGGATTAAGCTTGCCCCGTTTACCAAAACGAACCACACCTTTCCAAGGTGAGACTTTAAGTAGCACTCGATCCCCAACCTGGAACTCGAGCGGTTTTTTGCGT
>CL3Contig29
TTCTCAAAACGGAAACGATACCATTTGGGTGATCGTAGATCGCCTAACCAAGTCTGCGCACTTCCTCGCGATCAAGGAAACAGACAAGTATTCGAAACTTGTTGCCATCTGTTTGAAATAAATAGTTGTTAGGCACAGAGTACCA
>CL3Contig30
ACCCAGGATACCGCAATGGAAATGGGAAGAAATTTCCATGGATTTCGTTACAGGCCTACCCAGATCCCAGCGTGGGATGCACACTTCCTGGCTATAAAGGAAACAGATAAGTTCTCAACTCTCGCAGACATCTATTTTAAAGAAGTTGTTTCGAGGCACGGGGTGCCCA
>CL3Contig31
TACCTGGGGTAATCCCTTTACCCAAAAAAAACTACGCCTTTCCAAGGTGAGACTTTGAGTAGCACTCGATCCCCAACCTGGAACTCGAGTGGTTTCCTGCGCTTATCAGCGTAGCTTTTCTGACGGTCACGAGCTGCCGCCATTCGTTGTCGTATCTGAGCAATCCTTTCCGTTGTGTCTACCACAAGTTCTGGGCCAGTGATTTGGCTGTCACCAACTTCTGCCCAGCAAAGAGGTGATCGGCATTTACGTCCGTACAATGCCTCAAATGGAGCGGCTTGGATGCTAGTGTTGTGACAACTCGAGTTTCCGAGATTCCACTTTCGCATTTATTGCACGTT
>CL3Contig32
TGGGCAGAAGTTGGTGACAGTCAAATCACTGGCCCCAAACTTGTAGTAGATACGACCGAGAAGATTGCTCAGATACGACAATGAATGGCGGCTGTCACACCCCCAAAATCCACACGCGGAGTACCACCGCTTGGAGGCGTGACA
>CL3Contig33
TGGGGGTGATATGCCGTGCTCATGTCTAATCGAGAGCCAAAAGCCTTGTGCATTGCTTGCCATAATTCTGACGTGAATCGTGCATCGCGATCCGAAATGATAGAGGTGGGCATCCTTCTAGGGTTCAAGTAACGCACATATGATTACACATAGTTAACATGTTACGAGCACGTAACG
>CL3Contig34
AGGTGGGGGATAGTCAGATCACGGGTCCAGAGATTGTAGTGGACGCCATGGAAAAGATTGCACAGGAAGCCCTTGGAATTTCAGGTCGGGGACCGGGTTTTACTAAAAGTTTCACCCTGGAAGGGTGTGGTTCGTTTTGGCAAAAGGGGCAAACT
>CL3Contig35
TCGTGCTTCGCTTGCCATAGCTCTGACGTGAATCGTGCATCGCGATCCGAGGTGGGCACCCCGTGCCTCGAAACAACTTCTTTAAGATAGATGTCTGCGAGAGTGGAGAACTTATCTGTTTCCTTTATAGCCAGGAAGTGTGCAGACTTGGTGAGTCGATCCACG
>CL3Contig36
AGGCATTGCACGGACGCGGATACCGGTCGCCTCTGTGTTGGGCGGAAGTCAATTTACCGGCCCATATCTTGCACTTGACACAATGGGTAGGATTGCCCAGAATAGACCACGCATGGCGGCAGCTCCAGGCCGTCAGAAAGGCTACGCGGATAATGTCACACCCCCAAAATCCACCCGCGGG
>CL3Contig37
TGGGTGATCGTGGATCGACTCACCAAGTCTGCACACTTCCTAGCTATAAAGGAAACGGATAAGTTCTCCACCCTCGCAGACGTCTATCTCAAAGAAGTTGTTTCGAGGCACGGAGTGCTCATGCCTCGGATCGCGATGCACGATTCACGTCAGAGCTA
>CL3Contig38
AGAGATACCACAATGGAAATGGGAGCAAATTTCCATGGATTTCGTTACTGGCCTACCTAGATCACAGCGCGGAAACGATACTATCTGGGTGATCGTGGATCGACTCACGAAATCCGCACACTTCTTGGCAATCAAGGAAACGGATAAATTCTCCACTCTAGCGGAAATATACCTCAAGGAAGTTGTTTCGAGGCACGGGGTGCCCACCTCTATCATCTCTGATCGAGATGCACGTTTTACTTCGGAACTGTGGCAGGCAATGCACAAGTCTTTTGGCTCACGTTTAGATATGAGCACAGCGTATCACCCACAGACGGACGGGCAGTCCGAGCGCACTATTCAGACCTTAGAAGACATGCTTCGCGCTTGTGTAATCGACTTTGGCAACAGCTGGGAAAGGCATCTGCCACTCGTGGAATTCTCGTATAATAACAGCTACCACACCAGCATTAAAGCTGCTCCGTTTGAGGCATTGTACGGACGTAAATGCCGGTCACCTCTCTGTTGGGCAGAGGTGGGGGATAGTCAAATCACTGGTCCAGAACATGTGGTAGACACTACTGAGCGGATTGCTCAAATACGACAACGCATGGCGGCCGCTCGTGACCGTCAGAAGGCCTACGCCGATAAGGGCAGGAAACCACTTGAGCTCCAGGTTGGGGAGCGGGTATTACTCAAAGTTTCACCCTGGAAGGGTGTGGTTCGTTTTGGTAAACGAGGCAAACTCAACCCACGATACGTTGGACCTTTCGAAATCCTTGAGAAAATAGGCAAGGTGGCCTACAGACTGAACTTACCAGCAGAACTCGGTGCAGTTCACAACGTTTTCCATGTGTCGAATCTGAAGAAGTGTCTGTCAGATGAGACGCACGTAGTTCCTCTGAAGGAACTCACGATCGACGAACAGTTGAAATTCGTCGAAGAACCAGTCG
>CL3Contig39
[truncated: 16,052,780 more chars]
