# Supplementary material for: Sunflower centromeres consist of a centromere-specific LINE and a chromosome-specific tandem repeat
Source: Front Plant Sci. 2015 Oct 31;6:912. doi: 10.3389/fpls.2015.00912 (PMC4628103; doi:10.3389/fpls.2015.00912)
Supplement: Supplementary Table 3 — Similarity hits on rDNA and HaLINE clusters. [file Table3.XLSX]

## Sheet: Sheet1
rDNA				rDNA				rDNA				rDNA				rDNA				rDNA				rDNA				rDNA				rDNA				rDNA				rDNA				rDNA				rDNA
CL270				CL137				CL69				CL114				CL111				CL73				CL66				CL95				CL134				CL132				CL103				CL125				CL91
	cluster	number of similarity hits			cluster	number of similarity hits			cluster	number of similarity hits			cluster	number of similarity hits			cluster	number of similarity hits			cluster	number of similarity hits			cluster	number of similarity hits			cluster	number of similarity hits			cluster	number of similarity hits			cluster	number of similarity hits			cluster	number of similarity hits			cluster	number of similarity hits			cluster
1	CL137	16027		1	CL270	16027		1	CL114	132504		1	CL111	139481		1	CL114	139481		1	CL66	245923		1	CL73	245923		1	CL134	218013		1	CL95	218013		1	CL134	176267		1	CL125	206086		1	CL103	206086		1	CL176
2	CL69	24		2	CL69	12900		2	CL137	12900		2	CL69	132504		2	CL73	51748		2	CL111	51748		2	CL95	96001		2	CL66	96001		2	CL132	176267		2	CL103	101524		2	CL132	101524		2	CL91	28614		2	CL125
								3	CL270	24		3	CL331	2		3	CL331	100		3	CL331	36		3	CL125	4										3	CL13	4		3	CL142	3		3	CL66	4
																4	CL787	8		4	CL1909	4
																5	CL866	4
																6	CL1909	4
HaCEN-LINE				HaCEN-LINE				HaCEN-LINE				HaCEN-LINE				HaCEN-LINE				HaCEN-LINE				HaCEN-LINE				HaCEN-LINE				HaCEN-LINE				HaCEN-LINE				HaCEN-LINE				HaCEN-LINE				HaCEN-LINE
CL286				CL332				CL182				CL147				CL22				CL141				CL154				CL200				CL223				CL216				CL57				CL188				CL178
	cluster	number of similarity hits			cluster	number of similarity hits			cluster	number of similarity hits			cluster	number of similarity hits			cluster	number of similarity hits			cluster	number of similarity hits			cluster	number of similarity hits			cluster	number of similarity hits							cluster	number of similarity hits			cluster	number of similarity hits			cluster	number of similarity hits			cluster
1	CL22	11		1	CL22	4		1	CL130	32		1	CL22	83		1	CL154	86		1	CL22	38		1	CL22	86		1	CL172	24			cluster	number of similarity hits		1	CL22	52		1	CL20	227		1	CL200	12		1	CL57
2	CL17	4						2	CL8	13		2	CL145	36		2	CL172	85		2	CL147	16		2	CL25	24		2	CL22	21		1	CL22	80		2	CL147	16		2	CL178	47		2	CL154	12		2	CL20
								3	CL57	10		3	CL172	24		3	CL147	83		3	CL20	16		3	CL145	20		3	CL188	12		2	CL147	8		3	CL13	12		3	CL22	36		3	CL22	8		3	CL32
								4	CL147	8		4	CL141	16		4	CL223	80		4	CL145	16		4	CL31	16		4	CL147	4		3	CL154	6		4	CL172	10		4	CL13	16		4	CL32	8		4	CL109
								5	CL46	8		5	CL216	16		5	CL216	52		5	CL129	8		5	CL188	12		5	CL32	4		4	CL145	4		5	CL5	8		5	CL51	16		5	CL100	8		5	CL147
								6	CL189	4		6	CL178	10		6	CL145	41		6	CL133	4		6	CL216	8		6	CL141	4						6	CL154	8		6	CL17	14		6	CL145	6		6	CL17
								7	CL20	4		7	CL182	8		7	CL141	38		7	CL200	4		7	CL223	6										7	CL57	4		7	CL199	12		7	CL178	4		7	CL188
								8	CL22	4		8	CL223	8		8	CL57	36		8	CL42	4		8	CL17	4										8	CL145	4		8	CL5	12
								9	CL72	4		9	CL115	4		9	CL200	21		9	CL78	3		9	CL147	4														9	CL182	10
								10	CL62	4		10	CL2	4		10	CL1	20		10	CL33	2		10	CL124	4														10	CL78	4
								11	CL6	4		11	CL130	4		11	CL124	20						11	CL35	4														11	CL59	4
												12	CL200	4		12	CL17	12						12	CL14	2														12	CL35	4
												13	CL154	4		13	CL20	12																						13	CL3	4
												14	CL20	2		14	CL252	12																						14	CL8	4
																15	CL8	12																						15	CL216	4
																16	CL42	12
																17	CL286	11
																18	CL60	8
																19	CL13	8
																20	CL64	8
																21	CL188	8
																22	CL71	8
																23	CL10	4
																24	CL182	4
																25	CL115	4
																26	CL2	4
																27	CL35	4
																28	CL55	4
																29	CL332	4
																30	CL5	4
																31	CL186	4
																32	CL92	4
																33	CL269	4
																34	CL34	3
[truncated: 28 more columns]
